# Supplementary material for: ASAH1-mediated sphingolipid metabolic reprogramming in venetoclax resistance of AML: beyond the monocytic phenotypes
Source: BMC Cancer. 2025 Nov 22;26:36. doi: 10.1186/s12885-025-15272-9 (PMC12781537; doi:10.1186/s12885-025-15272-9)
Supplement: Supplementary file 3 — Supplementary Material 3. [file 12885_2025_15272_MOESM3_ESM.xlsx]

## Sheet: Supplemental Table 1
Metablism related genes (from KEGG and Reactome)	BCL2 family members	2207 genes selected_by_expression_&_metabolism_filter	Metabolism-related 266 genes in Lightcyan module	Sphingolipid metabolism/signaling 276 genes (MSigDB)	List of Mitochondrial Genes Used for QC
HK3	BAX	A4GALT	HK3	CD300LF	MT-ND1
HK1	BAK	AAAS	HK1	CERKL	MT-ND2
HK2	BOK	AACS	FBP1	CERT1	MT-CO1
HKDC1	BCL2L15	AANAT	ALDOA	CLIP3	MT-CO2
GCK	BCL2L13	AASDHPPT	PGAM1	CLN8	MT-ATP8
GPI	SPIKE	AASS	PGAM4	CPTP	MT-ATP6
PFKM	BAD	ABAT	PKM	EPDR1	MT-CO3
PFKP	PMAIP1	ABCA1	ALDH2	GLTP	MT-ND3
PFKL	BCL2L11	ABCA3	ALDH3A2	GLTPD2	MT-ND4L
FBP1	BBC3	ABCA6	ALDH3B1	IL2	MT-ND4
FBP2	BID	ABCB1	ACSS2	LAMA1	MT-ND5
ALDOC	BMF	ABCB11	IDH3G	LAPTM4B	MT-ND6
ALDOA	HRK	ABCB4	OGDH	LYN	MT-CYB
ALDOB	BIK	ABCC1	SUCLG2	MAG
TPI1	BCL2L14	ABCC2	SDHB	MAP1LC3B
GAPDH	BCL2	ABCC3	G6PD	PHB2
GAPDHS	BCL2L1	ABCC5	PGD	PLA2G4A
PGK2	BCL2L2	ABCD1	TKT	PLEKHA8
PGK1	MCL1	ABCD4	GUSB	PLEKHA8P1
PGAM1	BCL2A1	ABCG2	PMM1	PLTP
PGAM2	BNIP2	ABHD3	GMPPA	PSAP
PGAM4	BCAP31	ABHD4	PFKFB4	RTN4R
ENO3	MNT	ABHD5	GLB1	S1PR1
ENO2	BECN1	ABO	GAA	SELL
ENO1		ACAA1	HEXB	SELP
ENO4		ACAA2	NAGK	TRAF2
PKM		ACACB	UAP1L1	VDAC1
PKLR		ACAD10	RENBP	VDAC2
PDHA2		ACAD8	NPL	ABCA1
PDHA1		ACADM	CYB5R1	ABCA2
PDHB		ACADS	CYB5R2	ABCB1
DLAT		ACADSB	GNPDA1	ABCB4
DLD		ACADVL	PLB1	ABCC1
LDHAL6A		ACAT1	PLA2G16	A4GALT
LDHAL6B		ACAT2	TBXAS1	ABCA12
LDHA		ACBD4	ALOX5	ABCA8
LDHB		ACE	LTA4H	ACER1
LDHC		ACE2	GGT1	ACER2
ADH1A		ACHE	GPX1	ACER3
ADH1B		ACLY	ABAT	AGK
ADH1C		ACO1	CYP1B1	ALDH3B1
ADH7		ACO2	DPEP2	ALDH3B2
ADH4		ACOT11	NDUFS7	ALOX12B
ADH5		ACOT13	NDUFA1	ALOXE3
ADH6		ACOT7	ATP6V1B2	ARV1
AKR1A1		ACOT8	ATP6V1E1	ASAH1
ALDH2		ACOT9	ATP6V1F	ASAH2
ALDH3A2		ACOX1	TCIRG1	ASAH2B
ALDH1B1		ACOX2	ATP6V0A1	B3GALNT1
ALDH7A1		ACOX3	ATP6V0B	B3GALT1
ALDH9A1		ACP1	ATP6V0D1	B3GALT2
ALDH3B1		ACP2	ATP6V0E1	B3GALT4
ALDH3B2		ACP5	PAPSS2	B4GALNT1
ALDH1A3		ACP6	ACSL4	B4GALT3
ALDH3A1		ACSBG1	ACSL1	B4GALT4
ACSS1		ACSBG2	PPT1	B4GALT5
ACSS2		ACSF2	ACAA1	B4GALT6
GALM		ACSL1	LIPA	BAX
PGM1		ACSL3	SOAT1	C20orf173
PGM2		ACSL4	CYP27A1	CCN1
G6PC		ACSL5	ACOX2	CEL
G6PC2		ACSL6	STS	CERK
G6PC3		ACSM1	SRD5A1	CERS1
ADPGK		ACSM3	CYP19A1	CERS2
BPGM		ACSM5	AGPAT2	CERS3
MINPP1		ACSS3	AGPAT3	CERS4
PCK1		ACYP1	DGAT1	CERS5
PCK2		ADA	PNPLA2	CERS6
CS		ADAMTS1	PLD2	CLN6
ACLY		ADAMTS12	PLD3	CREM
ACO2		ADAMTS13	LPCAT1	CSNK1G2
ACO1		ADAMTS2	PLA2G15	CYP4F22
IDH1		ADAMTS3	LYPLA2	DEGS1
IDH2		ADAMTS5	PNPLA6	DEGS2
IDH3B		ADAMTS6	LPGAT1	ELOVL1
IDH3G		ADAMTS7	PLA2G7	ELOVL2
IDH3A		ADAMTS8	MTMR14	ELOVL3
OGDHL		ADAMTS9	PIK3CD	ELOVL4
OGDH		ADAMTSL2	PIK3CG	ELOVL5
DLST		ADAMTSL3	INPPL1	ELOVL6
SUCLG1		ADAMTSL4	INPP4A	ELOVL7
SUCLG2		ADAR	PLCB2	ENPP2
SUCLA2		ADARB1	PLCB3	ENPP7
SDHA		ADAT1	ITPKC	FA2H
SDHB		ADCY1	ITPK1	FADS3
SDHC		ADCY10	IPMK	FUT3
SDHD		ADCY2	CALM1	FUT5
FH		ADCY3	IMPDH1	FUT6
MDH1		ADCY6	ENTPD1	FUT7
MDH2		ADCY7	NUDT16	FUT9
PC		ADCY9	POLR2J	GAL3ST1
G6PD		ADH5	POLD4	GALC
PGLS		ADI1	POLE4	GBA2
H6PD		ADIPOR1	ADCY7	GBA3
PGD		ADIPOR2	PDE1B	GLA
RPE		ADK	PDE4A	GLB1
RPEL1		ADO	PDE8A	GM2A
TKT		ADORA2B	DPYD	HACD1
TKTL2		ADPGK	TYMP	HACD2
TKTL1		ADRA2A	TK2	HACD3
TALDO1		ADRA2C	ASL	HACD4
RPIA		ADSL	SETD7	HEXA
DERA		AGA	PLOD1	HEXB
RBKS		AGK	PLOD3	HTRA2
PRPS1L1		AGL	COLGALT1	ITGB8
PRPS2		AGMAT	NOS3	KDSR
PRPS1		AGPAT1	SAT2	KIT
RGN		AGPAT2	AMDHD1	LARGE1
IDNK		AGPAT3	HNMT	LCT
GLYCTK		AGPAT4	HPD	NAAA
GUSB		AGPAT5	KMO	NAGLU
KL		AGPS	KYNU	NEU1
UGT2A1		AGRN	ANPEP	NEU2
UGT2A3		AGXT	GSTK1	NEU3
UGT2B17		AHCY	GSR	NEU4
UGT2B11		AHCYL1	MAN1C1	NSMAF
UGT2B28		AHCYL2	MGAT1	ORMDL1
UGT1A6		AHR	LFNG	ORMDL2
UGT1A4		AIMP1	CHST15	ORMDL3
UGT1A1		AIMP2	EXTL3	OSBP
UGT1A3		AK1	EXT1	P2RX1
UGT2B10		AK2	NDST1	P2RX7
UGT1A9		AK4	CHST2	PEMT
UGT2B7		AK5	ARSB	PLA2G15
UGT1A10		AKAP5	HPSE	PLA2G6
UGT1A8		AKR1A1	SGSH	PLPP1
UGT1A5		AKR1B1	GALNS	PLPP2
UGT2B15		AKR1C1	GNS	PLPP3
UGT1A7		AKR1C2	GCNT2	PNPLA1
UGT2B4		AKR1C3	NAGA	PPM1L
UGT2A2		AKR1C4	B3GALT4	PPP2CA
UGDH		AKR1D1	ST3GAL5	PPP2R1A
UGP2		AKR7A2	ST6GALNAC3	PPT1
CRYL1		AKR7A3	NEU1	PRKAA1
XYLB		AKT1	MAN2B1	PRKCD
AKR1B1		AKT2	MAN2B2	PRKD1
AKR1B10		AKT3	FUCA1	PRKD2
DCXR		ALAD	FUCA2	PRKD3
SORD		ALAS1	GBA	PSAPL1
DHDH		ALAS2	TPK1	SAMD8
ISPD		ALB	ACP2	SERINC1
MPI		ALDH18A1	PDXK	SFTPB
PMM2		ALDH1A1	BST1	SGMS1
PMM1		ALDH1A2	NADK	SGMS2
GMPPB		ALDH1A3	PANK2	SGPL1
GMPPA		ALDH1B1	SPR	SGPP1
GMDS		ALDH1L1	MTHFR	SGPP2
TSTA3		ALDH2	MTHFS	SIRT3
FPGT		ALDH3A1	DHRS9	SMPD1
FUK		ALDH3A2	HMOX1	SMPD2
ENOSF1		ALDH3B1	BLVRA	SMPD3
PFKFB1		ALDH3B2	HCCS	SMPD4
PFKFB2		ALDH4A1	CES1	SMPDL3A
PFKFB3		ALDH5A1	SBF2	SMPDL3B
PFKFB4		ALDH6A1	PITPNM1	SPHK1
KHK		ALDH7A1	PLBD1	SPHK2
GALK1		ALDH9A1	PLA1A	SPNS2
GALT		ALDOA	MFSD2A	SPTLC1
GALE		ALDOC	SAMHD1	SPTLC2
GLB1		ALG12	GLRX	SPTLC3
LCT		ALG13	VCAN	SPTSSA
LALBA		ALG3	SLC35D2	SPTSSB
B4GALT1		ALG5	SDC3	ST3GAL1
B4GALT2		ALG6	CHP1	ST3GAL2
GLA		ALG8	PRKACA	ST3GAL3
MGAM		ALG9	GNB1	ST3GAL5
GAA		ALOX12	PRKAR2A	ST6GALNAC3
GANC		ALOX12B	GNB2	ST6GALNAC4
SI		ALOX15	GNG12	ST6GALNAC5
MIOX		ALOX15B	GNG5	ST6GALNAC6
ENPP1		ALOX5	GNG10	ST8SIA1
ENPP3		ALOX5AP	PRKAG2	ST8SIA2
GYS2		ALOXE3	MLX	ST8SIA3
GYS1		ALPL	GNAI2	ST8SIA4
GYG1		ALPP	RAP1A	ST8SIA5
GYG2		AMACR	CD36	ST8SIA6
GBE1		AMD1	IQGAP1	SUMF1
PYGL		AMPD1	PRKCA	TECR
PYGM		AMPD2	GNGT2	TEX2
PYGB		AMPD3	CTSA	TH
AGL		AMT	ASAH1	TLCD3B
AMY1C		ANGPTL4	GLTP	TM9SF2
AMY2A		ANP32A	SMPD1	UGCG
AMY1A		ANPEP	GM2A	UGT8
AMY2B		AOC2	PSAP	VAPA
AMY1B		AOC3	SLCO2B1	VPS54
TREH		AOX1	ABCC3	ZPBP2
PGM2L1		APIP	NCOA2	AKT1
CHIA		APOA1	RXRA	EZR
CHIT1		APOBEC2	TSPO	GPR6
HEXA		APOBEC3B	LMBRD1	KLF14
HEXB		APOBEC3C	TCN2	MFSD2B
NAGK		APOE	SLC46A1	PIK3CB
PGM3		APOM	FOLR2	PIK3CG
UAP1		APRT	LGMN	RAC1
UAP1L1		AQR	VDR	S1PR2
GNE		ARF3	LRP1	S1PR3
RENBP		ARG1	GCHFR	S1PR4
NANS		ARG2	PPARD	S1PR5
NANP		ARNT	MID1IP1	RTN4
NPL		ARNT2	DNM2	ALDH3A2
CMAS		ARNTL	CTSZ	ARSA
CYB5R1		ARSA	CTSD	ARSB
CYB5R3		ARSB	ATP6AP2	ARSD
CYB5R2		ARSD	ABCD1	ARSF
CYB5RL		ARSJ	ME1	ARSG
CYB5R4		ASAH1	KLF4	ARSH
AMDHD2		ASH1L	SEC11A	ARSI
GNPNAT1		ASL	TCF7L2	ARSJ
GNPDA1		ASNS	FFAR4	ARSK
GNPDA2		ASPA	MYO5A	ARSL
GFPT2		ASRGL1	OAZ1	CTSA
GFPT1		ASS1	PSMB10	ESYT1
UXS1		ATIC	SMARCD3	ESYT2
PLA2G10		ATP12A	TBL1X	ESYT3
PLA2G2D		ATP6AP1	PPARGC1A	GLB1L
PLA2G2E		ATP6AP2	SLC27A1	GLB1L2
PLA2G3		ATP6V0A1	ARNTL	GLB1L3
PLA2G2F		ATP6V0A2	RGL1	M6PR
PLA2G12A		ATP6V0A4	PPARGC1B	STS
PLA2G12B		ATP6V0B	ESRRA	SUMF2
PLA2G1B		ATP6V0C	MTF1	VAPB
PLA2G5		ATP6V0D1	NCOR2	LPAR1
PLA2G2A		ATP6V0E1	ST8SIA4	LPAR2
PLA2G2C		ATP6V0E2	SLC17A5	LPAR3
PLA2G4E		ATP6V1A	GABBR1	LPAR5
PLA2G4A		ATP6V1B2	PDK4	PLPPR1
JMJD7-PLA2G4B		ATP6V1C1	SLC16A3	PLPPR3
PLA2G4B		ATP6V1D	ACER3	PLPPR4
PLA2G4C		ATP6V1E1	ACOT9	PLPPR5
PLA2G4D		ATP6V1F	SLC27A3	ABO
PLA2G4F		ATP6V1G1	DEGS1	B3GALT5
PLA2G6		ATP6V1G2	SGMS2	B3GNT2
PLB1		ATP6V1H	SGPL1	B3GNT3
PLA2G16		ATXN3	PPP1CA	B3GNT4
PTGS1		AUH	FAR1	B3GNT5
PTGS2		AZIN1	RRAGC	B4GALT1
PTGES		B3GALNT1	PRDX5	B4GALT2
PTGES2		B3GALT1	YWHAH	B4GAT1
PTGES3		B3GALT2	AGO4	FUT1
CBR1		B3GALT4	SURF1	FUT2
CBR3		B3GAT1	YWHAZ	FUT4
FAM213B		B3GAT3	YWHAB	GCNT2
TBXAS1		B3GNT2	LAMTOR4	ST3GAL4
PTGDS		B3GNT3	ADAMTS2	ST3GAL6
HPGDS		B3GNT4	CFP	GBGT1
AKR1C3		B4GALNT1	NOTCH2	NAGA
PTGIS		B4GALT1	ADAMTSL4	SLC33A1
ALOX5		B4GALT2	CSF2RA	MCOLN1
LTA4H		B4GALT3	NOTCH4	ATP10A
CYP4F2		B4GALT4	CTSH	ATP10B
CYP4F3		B4GALT5	ADORA2B	ATP10D
LTC4S		B4GALT6	P2RY2	MTTP
GGT1		B4GALT7	SLC37A2	PITPNB
GGT5		B4GAT1	SLC6A12	PPP1CA
GPX6		BAAT	BCKDK	CDK2
GPX7		BCAN	SLC25A44	CDK4
GPX2		BCAS2	SERINC2	CDKN1A
GPX3		BCAT1	UPF1	E2F1
GPX1		BCAT2	TNFSF13	MAPK1
GPX5		BCKDHA	PRKCD	MTOR
GPX8		BCKDHB	DUS2	PLCB1
CYP2E1		BCKDK	ZRSR2	PRKCA
CYP2J2		BDH1	PCBP1	PRKCB
CYP2U1		BDH2	LSM10	RB1
CYP4A11		BGN	NOP10	RPP38
CYP2C19		BLVRA		TERT
CYP4F8		BLVRB		HIF1A
ALOX12		BMS1		IGF1R
ALOX12B		BMX		NFKB1
ALOX15B		BPGM		PIK3CA
CYP2B6		BPNT1		PLD1
CYP2C8		BSG		TSC1
CYP2C9		BST1		GALNT1
EPHX2		BTD		CEPT1
ALOX15		BUD31		CHKA
ACAT2		BYSL		CHKB
ACAT1		C1D		CHPT1
MCEE		C1GALT1		ETNK1
PCCA		C1GALT1C1		ETNK2
PCCB		C2orf49		PCYT1A
MUT		CA1		PCYT1B
HAO2		CA12		PCYT2
HAO1		CA14		PISD
CAT		CA2		PTDSS1
GRHPR		CA3		PTDSS2
PGP		CA4		LIPA
AGXT		CA5A		NPC1
GLUL		CA5B		NPC2
SHMT2		CA6		SCARB2
SHMT1		CA8
GLDC		CA9
AMT		CACNA1A
GCSH		CACNA1C
HYI		CACNA1D
HOGA1		CACNA1E
AFMID		CACNA2D2
ACSS3		CACNB2
BCKDHA		CACNB3
BCKDHB		CAD
DBT		CALM1
ACADM		CAMKMT
HADHA		CANT1
EHHADH		CASR
ECHS1		CAT
HIBCH		CAV1
ACACB		CBR1
MLYCD		CBR3
ABAT		CBR4
ECHDC1		CBS
ALDH6A1		CCDC59
HADH		CCNC
ACADS		CCNH
ACSM1		CD2BP2
ACSM2A		CD320
ACSM4		CD36
ACSM5		CD38
ACSM3		CD44
ACSM2B		CDA
ACSM6		CDC40
L2HGDH		CDC5L
GAD1		CDIPT
GAD2		CDK19
ALDH5A1		CDK7
HMGCS1		CDK8
HMGCS2		CDKAL1
HMGCL		CDO1
HMGCLL1		CDS1
OXCT1		CDS2
OXCT2		CDX2
AACS		CEL
BDH1		CEMIP
BDH2		CEPT1
PON1		CERK
DPEP1		CERS2
ABCC1		CERS4
PON3		CERS6
PON2		CES1
PTGR1		CES2
FAAH		CFP
ALOX5AP		CH25H
CYP1B1		CHAC1
PTGR2		CHD9
CYP1A1		CHERP
CYP1A2		CHIT1
DPEP3		CHKA
CYP4B1		CHPF
CYP4A22		CHPT1
MAPKAPK2		CHRM3
HPGD		CHST1
FAAH2		CHST10
DPEP2		CHST11
GPX4		CHST12
CYP4F11		CHST15
CYP4F22		CHST2
ALOXE3		CHST3
CYP8B1		CHST4
AWAT1		CHST5
NDUFS1		CHST7
NDUFS2		CHSY1
NDUFS3		CHTOP
NDUFS4		CIDEC
NDUFS5		CKAP4
NDUFS6		CKB
NDUFS7		CKM
NDUFS8		CKMT2
NDUFV1		CLNS1A
NDUFV2		CLOCK
NDUFV3		CLP1
NDUFA1		CMA1
NDUFA2		CMAS
NDUFA3		CMPK1
NDUFA4		CNDP2
NDUFA4L2		CNOT1
NDUFA5		CNOT2
NDUFA6		CNOT3
NDUFA7		CNOT4
NDUFA8		CNOT6
NDUFA9		CNOT7
NDUFA10		CNOT8
NDUFAB1		COASY
NDUFA11		COMT
NDUFA12		COQ2
NDUFA13		COQ3
NDUFB1		COQ6
NDUFB2		COQ7
NDUFB3		COQ9
NDUFB4		COX10
NDUFB5		COX11
NDUFB6		COX15
NDUFB7		COX4I1
NDUFB8		COX5A
NDUFB9		COX5B
NDUFB10		COX6A1
NDUFB11		COX6B1
NDUFC1		COX6C
NDUFC2		COX7A1
NDUFC2-KCTD14		COX7A2
UQCRFS1		COX7A2L
CYC1		COX7B
UQCRC1		COX7C
UQCRC2		COX8A
UQCRH		CP
UQCRHL		CPA3
UQCRB		CPB1
UQCRQ		CPB2
UQCR10		CPE
UQCR11		CPNE1
COX10		CPNE3
COX20		CPNE6
COX4I2		CPNE7
COX4I1		CPOX
COX5A		CPS1
COX5B		CPSF1
COX6A1		CPSF4
COX6A2		CPSF7
COX6B1		CPT1A
COX6B2		CPT2
COX6C		CPTP
COX7A1		CRAT
COX7A2		CREBBP
COX7A2L		CRHR2
COX7B		CRNKL1
COX7B2		CROT
COX7C		CRYL1
COX8C		CRYM
COX8A		CS
COX11		CSAD
COX15		CSF2RB
COX17		CSGALNACT1
ATP6V1A		CSGALNACT2
ATP6V1B1		CSNK1D
ATP6V1B2		CSNK1E
ATP6V1C2		CSNK1G2
ATP6V1C1		CSNK2A1
ATP6V1D		CSNK2A2
ATP6V1E2		CSNK2B
ATP6V1E1		CSPG4
ATP6V1F		CSPG5
ATP6V1G1		CSTF1
ATP6V1G3		CSTF2
ATP6V1G2		CSTF2T
ATP6V1H		CSTF3
TCIRG1		CTH
ATP6V0A2		CTNNB1
ATP6V0A4		CTNNBL1
ATP6V0A1		CTPS2
ATP6V0C		CTRC
ATP6V0B		CTSA
ATP6V0D1		CTSD
ATP6V0D2		CTSG
ATP6V0E1		CTSH
ATP6V0E2		CTSZ
ATP6AP1		CYB5A
ATP4A		CYB5R1
ATP4B		CYB5R2
ATP12A		CYB5R3
PPA2		CYB5R4
PPA1		CYC1
LHPP		CYCS
GLUD2		CYP11A1
GLUD1		CYP19A1
CPS1		CYP1A1
CA13		CYP1B1
CA1		CYP24A1
CA6		CYP26A1
CA7		CYP26B1
CA12		CYP27A1
CA5B		CYP27B1
CA14		CYP2A6
CA9		CYP2B6
CA3		CYP2C18
CA5A		CYP2C8
CA8		CYP2C9
CA2		CYP2D6
CA4		CYP2E1
PAPSS2		CYP2F1
PAPSS1		CYP2J2
BPNT1		CYP2R1
IMPAD1		CYP39A1
SUOX		CYP3A5
ETHE1		CYP46A1
MPST		CYP4F11
TST		CYP4F2
MCAT		CYP4F3
FASN		CYP7A1
OXSM		CYP7B1
OLAH		CYSLTR2
ACSL6		DAD1
ACSL4		DAG1
ACSL1		DAO
ACSL5		DBH
ACSL3		DBI
ACSBG1		DBT
ACSBG2		DCAF13
ACAA2		DCK
HADHB		DCN
MECR		DCP2
PPT1		DCPS
PPT2		DCT
ABHD17A		DCTD
ABHD17B		DCTPP1
ABHD17C		DCXR
ELOVL1		DDAH1
ELOVL2		DDAH2
ELOVL3		DDC
ELOVL4		DDHD2
ELOVL5		DDIT4
ELOVL6		DDO
ELOVL7		DDOST
HSD17B12		DDX1
TECR		DDX21
ACOT4		DDX23
ACOT2		DDX39A
ACOT1		DDX42
ACOT7		DDX46
THEM4		DDX49
THEM5		DDX6
ACAA1		DECR1
ACOX3		DECR2
ACOX1		DEGS1
ACADL		DERA
ACADSB		DGAT1
ACADVL		DGKA
GCDH		DGKD
CPT1A		DGKE
CPT1B		DGKG
CPT1C		DGKH
CPT2		DGKI
ECI1		DGKQ
ECI2		DGKZ
FDFT1		DGUOK
SQLE		DHCR24
LSS		DHCR7
CYP51A1		DHDDS
TM7SF2		DHFR
MSMO1		DHODH
NSDHL		DHRS3
HSD17B7		DHRS7B
EBP		DHRS9
DHCR24		DHTKD1
SC5D		DHX15
DHCR7		DHX16
LIPA		DHX38
CEL		DHX9
SOAT2		DIMT1
SOAT1		DIO1
CYP2R1		DIO2
CYP27B1		DIS3
CYP24A1		DLAT
CYP46A1		DLD
CYP39A1		DNAJC8
HSD3B7		DNM2
CH25H		DNMT1
CYP7B1		DNMT3A
CYP7A1		DNMT3B
CYP27A1		DOLK
AKR1D1		DOLPP1
AKR1C4		DOT1L
SLC27A5		DPAGT1
AMACR		DPEP1
ACOX2		DPEP2
HSD17B4		DPEP3
SCP2		DPM1
ACOT8		DPM2
BAAT		DPM3
CYP11A1		DPP4
CYP17A1		DPYD
STS		DPYS
SULT2B1		DSE
CYP21A2		DTYMK
HSD3B1		DUOX1
HSD3B2		DUOX2
SRD5A1		DUT
SRD5A3		EBP
AKR1C2		ECHDC1
CYP11B1		ECHS1
CYP11B2		ECI1
HSD11B1		ECI2
HSD11B2		EDC3
AKR1C1		EDC4
SULT1E1		EEF1E1
HSD17B1		EHHADH
HSD17B2		EHMT1
HSD17B6		EHMT2
HSD17B8		EIF4A3
CYP3A5		EIF4B
CYP3A7		EIF4E
CYP3A4		EIF4G1
CYP19A1		ELAC2
COMT		ELAVL1
LRTOMT		ELOVL2
HSD17B3		ELOVL4
GK2		ELOVL5
GK		ELOVL6
GPAM		EMG1
GPAT2		ENGASE
AGPAT1		ENO1
AGPAT2		ENO2
AGPAT5		ENO3
LCLAT1		ENOPH1
MBOAT1		ENOSF1
MBOAT2		ENPEP
AGPAT3		ENPP1
AGPAT4		ENPP2
LPIN1		ENPP3
LPIN3		ENPP4
LPIN2		ENTPD1
DGKZ		ENTPD2
DGKD		ENTPD4
DGKI		ENTPD5
DGKA		ENTPD6
DGKE		ENTPD7
DGKB		EP300
DGKH		EPHX1
DGKG		EPHX2
DGKQ		EPM2A
DGAT1		ERCC2
DGAT2		ERCC3
MOGAT3		ESRRA
PNPLA2		ESYT1
PNPLA3		ETF1
PNLIP		ETHE1
PNLIPRP1		ETNK1
PNLIPRP3		ETNK2
LIPC		EXOC1
LIPF		EXOC2
LIPG		EXOC3
LPL		EXOC5
AGK		EXOC7
MGLL		EXOSC1
MOGAT1		EXOSC10
MOGAT2		EXOSC2
GPD1L		EXOSC4
GPD1		EXOSC5
GPD2		EXOSC7
GNPAT		EXOSC8
ADPRM		EXOSC9
CHPT1		EXT1
CEPT1		EXT2
PLD1		EXTL1
PLD2		EXTL2
PLD3		EXTL3
PLD4		EZH1
LCAT		EZH2
LPCAT2		FA2H
LPCAT1		FAAH
LPCAT4		FABP3
LPCAT3		FABP4
LYPLA1		FABP5
PLA2G15		FADS2
LYPLA2		FAH
PNPLA6		FAR2
PNPLA7		FASN
GPCPD1		FAU
CHAT		FBL
ACHE		FBP1
CHKA		FCF1
CHKB		FDFT1
PHOSPHO1		FDPS
PCYT1B		FDX1
PCYT1A		FDXR
ETNK1		FECH
ETNK2		FH
PCYT2		FHIT
ETNPPL		FHL2
PEMT		FIG4
CDS1		FIP1L1
CDS2		FKRP
PTDSS1		FKTN
PTDSS2		FLAD1
PISD		FMO1
PGS1		FMO2
CRLS1		FMO3
TAZ		FMO4
LPGAT1		FMO5
CDIPT		FNTA
MBOAT7		FOLH1
AGPS		FOLR2
ENPP6		FOXO1
ENPP2		FOXO3
GDPD3		FOXO4
GDPD1		FPGS
TMEM86B		FPGT
UGT8		FTCD
GAL3ST1		FTSJ1
PAFAH1B1		FTSJ3
PAFAH1B2		FUCA1
PAFAH1B3		FUS
PLA2G7		FUT1
PAFAH2		FUT2
PIK3C3		FUT3
MTM1		FUT4
MTMR1		FUT5
MTMR2		FUT6
MTMR3		FUT7
MTMR4		FUT8
MTMR8		G0S2
MTMR6		G6PC3
MTMR7		G6PD
MTMR14		GAA
PI4KA		GABBR1
PI4KB		GAD1
PI4K2A		GAL3ST1
PI4K2B		GALC
SACM1L		GALE
INPP5F		GALK1
PIP5K1C		GALNS
PIP5K1A		GALNT1
PIP5K1B		GALNT10
PIP5KL1		GALNT11
OCRL		GALNT12
INPP5B		GALNT14
INPP5E		GALNT2
SYNJ1		GALNT6
SYNJ2		GALNT7
PIK3CA		GALNT8
PIK3CD		GALT
PIK3CB		GAMT
PIK3CG		GANAB
PTEN		GAPDH
INPP5D		GAPDHS
INPPL1		GAR1
PIK3C2G		GART
PIK3C2A		GATA6
PIK3C2B		GATM
INPP4A		GBE1
INPP4B		GCAT
PIKFYVE		GCDH
PIP4K2C		GCH1
PIP4K2A		GCHFR
PLCB1		GCK
PLCB2		GCKR
PLCB3		GCLC
PLCB4		GCLM
PLCD1		GCNT1
PLCD3		GCNT2
PLCD4		GCNT3
PLCE1		GCNT4
PLCG1		GCSH
PLCG2		GDE1
PLCZ1		GDPD3
PLCH1		GDPD5
PLCH2		GEMIN2
IMPA2		GEMIN4
IMPA1		GEMIN6
ISYNA1		GEMIN7
INPP1		GEMIN8
INPP5K		GFPT1
INPP5J		GFPT2
INPP5A		GGCT
ITPKB		GGCX
ITPKA		GGH
ITPKC		GGPS1
ITPK1		GGT5
IPMK		GH1
IPPK		GK
IP6K2		GLA
MTMR9		GLB1L
NUDT10		GLCE
PPIP5K2		GLDC
IP6K3		GLE1
PPIP5K1		GLIPR1
NUDT4		GLO1
IP6K1		GLP1R
NUDT11		GLRX
CALM1		GLS2
NUDT3		GLTP
FADS2		GLUD1
PECR		GLUD2
SCD		GLUL
SCD5		GM2A
FADS1		GMDS
NUDT9		GMPPA
NUDT5		GMPR
PPAT		GMPR2
GART		GMPS
PFAS		GNA11
PAICS		GNA14
ADSL		GNA15
ATIC		GNAI1
APRT		GNAI2
NT5C2		GNAQ
NT5C1A		GNAS
NT5C1B		GNB1
NT5C		GNB2
NT5M		GNB3
NT5C3A		GNB5
NT5C3B		GNE
NT5C1B-RDH14		GNG11
NT5E		GNG12
PNP		GNG3
HPRT1		GNG4
IMPDH1		GNG5
IMPDH2		GNG7
NME6		GNMT
NME7		GNPAT
NME2		GNPDA1
NME4		GNS
NME1		GOT1
NME3		GOT2
NME1-NME2		GPAA1
AK9		GPC1
ENTPD3		GPC3
ENTPD8		GPC4
ENTPD1		GPC5
CANT1		GPD1
ENTPD4		GPD1L
ENTPD5		GPD2
ENTPD6		GPHN
NUDT16		GPI
ITPA		GPKOW
XDH		GPLD1
NUDT2		GPS2
GMPS		GPT
GMPR		GPX1
GMPR2		GPX2
GDA		GPX3
GUK1		GPX4
RRM1		GPX7
RRM2B		GRHPR
RRM2		GRM1
DGUOK		GRM2
POLR1A		GRM4
POLR1B		GRM7
ZNRD1		GSPT1
TWISTNB		GSPT2
POLR1E		GSR
POLR2A		GSS
POLR2B		GSTA4
POLR2C		GSTK1
POLR2D		GSTM1
POLR2E		GSTM2
POLR2F		GSTM3
POLR2G		GSTM4
POLR2H		GSTO1
POLR2I		GSTP1
POLR2L		GSTZ1
POLR2J		GTF2F1
POLR2J3		GTF2F2
POLR2J2		GTF2H1
POLR2K		GTF2H3
POLR3A		GTF2H4
POLR3B		GTF2H5
POLR3C		GTPBP3
POLR3D		GUCY1A2
POLR3E		GUCY2C
POLR1C		GUCY2D
POLR3K		GUCY2F
POLR1D		GUK1
POLR3H		GUSB
POLR3GL		GYG1
POLR3G		GYG2
POLR3F		GYS1
POLA1		GYS2
POLA2		GZMH
PRIM1		H6PD
PRIM2		HAAO
POLD1		HADH
POLD2		HADHA
POLD3		HADHB
POLD4		HAGH
POLE		HAL
POLE2		HAS1
POLE3		HAS2
POLE4		HBS1L
HDDC3		HCCS
ADCY1		HDAC1
ADCY2		HDAC2
ADCY3		HDAC3
ADCY4		HDC
ADCY5		HEATR1
ADCY6		HEPH
ADCY7		HEXA
ADCY8		HEXB
ADCY9		HGD
ADCY10		HGSNAT
GUCY1A2		HIBCH
GUCY2C		HILPDA
GUCY2D		HK1
GUCY2F		HK2
NPR1		HK3
NPR2		HKDC1
PDE1A		HLCS
PDE1B		HMBS
PDE1C		HMGCL
PDE2A		HMGCR
PDE3A		HMGCS1
PDE3B		HMMR
PDE5A		HMOX1
PDE6A		HMOX2
PDE6B		HNMT
PDE6C		HNRNPA0
PDE6D		HNRNPA1
PDE6G		HNRNPA2B1
PDE6H		HNRNPA3
PDE9A		HNRNPC
PDE10A		HNRNPD
PDE11A		HNRNPF
ADSSL1		HNRNPH1
ADSS		HNRNPK
AMPD2		HNRNPL
AMPD3		HNRNPM
AMPD1		HNRNPR
ADK		HNRNPU
DCK		HNRNPUL1
ADA		HPD
AK7		HPGD
AK4		HPGDS
AK5		HPRT1
AK2		HPSE
AK1		HPSE2
AK8		HS2ST1
AK3		HS3ST1
ENTPD2		HS3ST2
NTPCR		HS3ST3A1
PNPT1		HS3ST3B1
PDE4A		HS6ST1
PDE4B		HSD11B1
PDE4C		HSD11B2
PDE4D		HSD17B1
PDE7A		HSD17B10
PDE7B		HSD17B11
PDE8B		HSD17B12
PDE8A		HSD17B14
FHIT		HSD17B3
ENPP4		HSD17B4
URAD		HSD17B6
ALLC		HSD17B7
CAD		HSP90AA1
DHODH		HSPB1
UMPS		HSPG2
CMPK1		HYAL1
CMPK2		HYAL2
CTPS1		HYAL3
CTPS2		HYI
UCK1		ICMT
UCK2		IDH1
UCKL1		IDH2
UPP2		IDH3A
UPP1		IDH3B
UPRT		IDH3G
DPYD		IDI1
DPYS		IDO1
UPB1		IDS
DCTPP1		IDUA
DUT		IGF1
TYMS		IGF2BP2
CDA		IGF2BP3
TYMP		IMP3
DCTD		IMP4
TK2		IMPA1
TK1		IMPA2
DTYMK		IMPAD1
GOT1		IMPDH1
GOT2		IMPDH2
IL4I1		INHBA
DDO		INHBB
ASNS		INHBC
NIT2		INHBE
GPT2		INPP1
GPT		INPP4A
AGXT2		INPP4B
ASS1		INPP5A
ASL		INPP5B
NAT8L		INPP5D
RIMKLB		INPP5E
RIMKLA		INPP5F
FOLH1		INPP5J
ASPA		INPP5K
ALDH4A1		INPPL1
GLS2		INSIG1
GLS		INSIG2
PHGDH		IP6K1
PSAT1		IP6K2
PSPH		IPPK
GCAT		IQGAP1
ALAS1		ISG20L2
ALAS2		ISYNA1
MAOB		ITPA
MAOA		ITPK1
AOC3		ITPKA
AOC2		ITPKB
DAO		ITPKC
GATM		ITPR1
GAMT		ITPR2
CHDH		ITPR3
BHMT		IVD
DMGDH		KCNS3
PIPOX		KDSR
SARDH		KHK
GNMT		KHSRP
CBS		KIF5A
CTH		KIF5B
SDS		KIF5C
SDSL		KL
SRR		KLF4
BHMT2		KMO
MTR		KPNB1
MAT2B		KRR1
MAT1A		KYNU
MAT2A		L2HGDH
AMD1		LAGE3
SRM		LAMTOR2
SMS		LAMTOR3
MTAP		LAP3
MRI1		LAS1L
APIP		LBR
ENOPH1		LCAT
ADI1		LCMT2
TAT		LCT
DNMT1		LDHA
DNMT3A		LDHB
DNMT3B		LDHC
AHCYL2		LDLR
AHCYL1		LFNG
AHCY		LGMN
BCAT2		LHPP
BCAT1		LIAS
GCLC		LIPA
GCLM		LIPC
GSS		LIPE
CDO1		LIPG
IVD		LIPT1
ACAD8		LMBRD1
HSD17B10		LMCD1
HIBADH		LPCAT1
AOX1		LPCAT3
ACSF3		LPCAT4
MCCC1		LPGAT1
MCCC2		LPIN1
AUH		LPIN2
AASS		LPL
AADAT		LRP1
HYKK		LRP10
PHYKPL		LRP12
ASH1L		LRP2
DOT1L		LRP8
EHMT2		LRPPRC
EHMT1		LSM1
KMT2A		LSM2
KMT2D		LSM3
KMT2C		LSM4
KMT2B		LSM5
KMT2E		LSM6
NSD1		LSM7
SETD1B		LSM8
SETD1A		LSS
SETD2		LTA4H
SETD3		LTC4S
SETD7		LUM
SETDB1		LYPLA1
SETDB2		LYPLA2
SETMAR		LYVE1
SUV39H1		MAGOHB
SUV39H2		MAN1A1
EZH1		MAN1A2
EZH2		MAN1B1
PRDM2		MAN1C1
PRDM6		MAN2A1
PRDM9		MAN2A2
PRDM7		MAN2B1
CAMKMT		MAN2B2
TMLHE		MAN2C1
BBOX1		MANBA
PLOD1		MAOA
PLOD2		MAOB
PLOD3		MAPK11
COLGALT1		MAPK14
COLGALT2		MAPKAPK2
OTC		MARCKSL1
ARG2		MAT1A
ARG1		MAT2A
NOS1		MAT2B
NOS2		MBOAT2
NOS3		MBOAT7
NAGS		MBTPS1
ACY1		MBTPS2
ABHD14A-ACY1		MCAT
CKM		MCCC1
CKMT1A		MCCC2
CKMT2		MDH1
CKB		MDH2
CKMT1B		ME1
AZIN2		ME2
AGMAT		ME3
ODC1		MECR
AOC1		MED1
SMOX		MED12
CNDP1		MED13
CNDP2		MED13L
CARNS1		MED14
SAT2		MED15
SAT1		MED16
OAT		MED17
PYCR2		MED18
PYCR1		MED20
PRODH		MED22
ALDH18A1		MED23
LAP3		MED24
P4HA2		MED25
P4HA3		MED27
P4HA1		MED28
PRODH2		MED31
L3HYPDH		MED4
HAL		MED6
UROC1		MED7
AMDHD1		MED8
FTCD		MED9
HDC		METTL1
HNMT		METTL3
HPD		MFNG
HGD		MGAM
GSTZ1		MGAT1
FAH		MGAT2
TYR		MGAT3
TH		MGAT4A
DCT		MGAT4B
TYRP1		MGAT5
DDC		MGLL
DBH		MGST2
PNMT		MGST3
TPO		MID1IP1
FAHD1		MIF
MIF		MINPP1
PAH		MLST8
GLYAT		MLX
TDO2		MLXIPL
IDO1		MLYCD
IDO2		MMACHC
KMO		MMADHC
KYNU		MME
HAAO		MNAT1
ACMSD		MOCOS
TPH2		MOCS1
TPH1		MOCS2
ASMT		MOCS3
AANAT		MOGS
INMT		MORC2
GADL1		MPDU1
CSAD		MPHOSPH10
ADO		MPHOSPH6
GGT7		MPI
GGT6		MPO
SCLY		MPST
TXNRD1		MSMO1
TXNRD3		MTAP
TXNRD2		MTERF4
SEPHS2		MTF1
SEPHS1		MTHFD1
PSTK		MTHFD2
SEPSECS		MTHFD2L
MARS		MTHFR
MARS2		MTM1
GGCT		MTMR1
CHAC1		MTMR10
CHAC2		MTMR12
OPLAH		MTMR14
ANPEP		MTMR2
GSTA5		MTMR3
GSTA2		MTMR4
GSTA4		MTMR6
GSTO2		MTMR7
GSTM4		MTMR9
GSTT2B		MTO1
GSTM3		MTOR
MGST1		MTR
MGST3		MTRR
GSTP1		MUC1
GSTM1		MUC13
GSTM5		MUC16
MGST2		MUC4
GSTA1		MUC6
GSTM2		MVD
GSTA3		MVK
GSTO1		MYO5A
GSTT2B.1		MYRIP
GSTK1		NAALAD2
NAT8		NADK
GSR		NADSYN1
TXNDC12		NAGA
DOLK		NAGK
DPAGT1		NAGLU
ALG5		NAMPT
ALG13		NANS
ALG14		NAT1
DPM1		NAT10
DPM2		NAT2
DPM3		NCAN
ALG1		NCBP1
ALG2		NCBP2
ALG11		NCL
ALG3		NCOA1
ALG9		NCOA2
ALG12		NCOA3
ALG6		NCOA6
ALG8		NCOR1
ALG10		NCOR2
ALG10B		NDST1
STT3A		NDST2
STT3B		NDST3
RPN1		NDUFA1
RPN2		NDUFA10
DAD1		NDUFA13
TUSC3		NDUFA2
DDOST		NDUFA3
DOLPP1		NDUFA4
MOGS		NDUFA4L2
GANAB		NDUFA5
MAN1B1		NDUFA6
MAN1A2		NDUFA7
MAN1C1		NDUFA8
MAN1A1		NDUFA9
MGAT1		NDUFAB1
MAN2A1		NDUFB1
MAN2A2		NDUFB11
MGAT2		NDUFB2
FUT8		NDUFB3
B4GALT3		NDUFB4
ST6GAL1		NDUFB5
ST6GAL2		NDUFB6
MGAT3		NDUFB7
MGAT4A		NDUFB8
MGAT4B		NDUFC1
MGAT4D		NDUFS1
MGAT5		NDUFS2
MGAT5B		NDUFS3
MGAT4C		NDUFS4
GALNTL6		NDUFS7
GALNT5		NDUFV1
GALNT11		NDUFV2
GALNT12		NEU1
GALNT13		NEU3
GALNT14		NFS1
GALNT16		NFYA
GALNT15		NFYB
GALNT18		NFYC
GALNTL5		NHP2
GALNT10		NIP7
GALNT2		NIT2
GALNT3		NME1
GALNT1		NME3
GALNT6		NME4
GALNT4		NME6
GALNT9		NME7
GALNT7		NMNAT2
GALNT8		NNMT
POC1B-GALNT4		NNT
C1GALT1		NOC4L
C1GALT1C1		NOL11
GCNT1		NOL6
GCNT3		NOL9
GCNT4		NOP10
ST3GAL1		NOP14
ST3GAL2		NOP2
ST6GALNAC1		NOS2
B3GNT6		NOS3
B4GALT5		NOSIP
POMT1		NOTCH1
POMT2		NOTCH2
POMGNT1		NOTCH3
ST3GAL3		NOTCH4
B3GAT1		NPAS2
B3GAT2		NPL
CHST10		NPR1
FUT9		NPR2
FUT4		NQO1
POMGNT2		NR1H2
B3GALNT2		NR1H3
POMK		NR3C1
FKTN		NRF1
FKRP		NSD1
B4GAT1		NSDHL
OGT		NSUN6
EOGT		NT5C2
POFUT1		NT5E
POFUT2		NT5M
MFNG		NUDT1
LFNG		NUDT11
RFNG		NUDT13
POGLUT1		NUDT15
GXYLT1		NUDT2
GXYLT2		NUDT21
XYLT1		NUDT4
XYLT2		NUDT7
B4GALT7		NUDT9
B3GALT6		NUP107
B3GAT3		NUP133
CSGALNACT1		NUP153
CSGALNACT2		NUP155
CHSY3		NUP160
CHSY1		NUP188
CHPF		NUP205
CHPF2		NUP210
DSE		NUP214
CHST11		NUP37
CHST12		NUP43
CHST13		NUP50
CHST3		NUP54
CHST7		NUP62
CHST15		NUP85
UST		NUP88
CHST14		NUP93
EXTL2		NUP98
EXTL3		NXF1
EXTL1		NXT1
EXT1		OAT
EXT2		OAZ1
NDST1		OAZ2
NDST2		OCA2
NDST3		OCRL
NDST4		ODC1
GLCE		OGDH
HS2ST1		OGDHL
HS6ST1		OGN
HS6ST2		OGT
HS6ST3		OLAH
HS3ST1		OPLAH
HS3ST2		ORMDL2
HS3ST3B1		OSBP
HS3ST3A1		OSBPL10
HS3ST5		OSBPL1A
B3GNT2		OSBPL2
CHST6		OSBPL3
B4GALT4		OSBPL7
B3GNT7		OSBPL8
CHST1		OSBPL9
CHST2		OSGEP
CHST4		OXCT1
HYAL2		OXCT2
HYAL1		OXSM
SPAM1		P2RY2
HYAL4		P4HA1
HYAL3		P4HA2
IDS		PABPC1
IDUA		PAFAH1B1
ARSB		PAFAH1B2
HPSE		PAFAH1B3
HPSE2		PAFAH2
SGSH		PAICS
HGSNAT		PAIP1
NAGLU		PAN2
GALNS		PANK2
GNS		PANK3
PIGA		PANK4
PIGH		PAOX
PIGC		PAPOLA
PIGQ		PAPSS1
PIGP		PAPSS2
PIGY		PARN
PIGL		PARP16
GPLD1		PARP4
PIGM		PARP6
PIGX		PARP8
PIGV		PAX6
PIGN		PCBD1
PIGB		PCBP1
PIGF		PCBP2
PIGO		PCCA
GPAA1		PCCB
PIGK		PCF11
PIGS		PCK2
PIGT		PCTP
PIGU		PCYOX1
PGAP1		PCYT1A
PIGZ		PCYT1B
PIGG		PCYT2
B3GNT5		PDCD11
B3GALT1		PDE11A
B3GALT2		PDE1A
B3GALT5		PDE1B
FUT1		PDE1C
FUT2		PDE2A
FUT3		PDE3A
ST3GAL4		PDE3B
ABO		PDE4A
FUT5		PDE4B
FUT6		PDE4D
FUT7		PDE5A
ST3GAL6		PDE6A
ST8SIA1		PDE6B
A4GALT		PDE6D
B3GALNT1		PDE6G
B3GNT3		PDE6H
B3GNT4		PDE7B
GCNT2		PDE8A
A3GALT2		PDE8B
GBGT1		PDE9A
NAGA		PDHA1
B4GALNT1		PDHB
B3GALT4		PDHX
ST8SIA5		PDK1
ST3GAL5		PDK2
SLC33A1		PDK3
ST6GALNAC3		PDK4
ST6GALNAC4		PDP1
ST6GALNAC5		PDPR
ST6GALNAC6		PDSS1
NEU1		PDSS2
NEU3		PDXK
NEU4		PECR
NEU2		PELP1
HEXDC		PEMT
MAN2C1		PES1
MAN2B1		PEX11A
MAN2B2		PFAS
MANBA		PFKFB1
ENGASE		PFKFB2
FUCA1		PFKFB3
FUCA2		PFKFB4
AGA		PFKL
GBA		PFKM
GBA2		PFKP
NFS1		PGAM1
ALPL		PGAP1
ALPI		PGD
ALPP		PGK1
ACP1		PGLS
TPK1		PGM1
THTPA		PGM3
RFK		PGP
ACP5		PGS1
ACP2		PHGDH
FLAD1		PHKA1
BLVRB		PHKA2
PNPO		PHKB
PDXK		PHKG1
PDXP		PHKG2
PHOSPHO2		PHYH
ASPDH		PI4K2A
QPRT		PI4KA
NAPRT		PI4KB
NMRK1		PIAS4
NMRK2		PIGA
NMNAT3		PIGB
NMNAT1		PIGC
NMNAT2		PIGF
NUDT12		PIGG
NADSYN1		PIGH
NAMPT		PIGK
CD38		PIGL
BST1		PIGN
NADK		PIGO
NADK2		PIGP
NNT		PIGQ
NNMT		PIGT
PANK1		PIGV
PANK4		PIGZ
PANK3		PIK3C2A
PANK2		PIK3C2B
PPCS		PIK3C3
PPCDC		PIK3CA
COASY		PIK3CB
AASDHPPT		PIK3CD
VNN1		PIK3CG
VNN2		PIK3R1
VNN3		PIK3R2
HLCS		PIK3R3
BTD		PIK3R4
LIAS		PIK3R5
LIPT2		PIKFYVE
LIPT1		PIP4K2A
GCH1		PIP4K2C
DHFR		PIP5K1A
FPGS		PIP5K1B
GGH		PIP5K1C
PTS		PIPOX
SPR		PITPNB
QDPR		PITPNM1
PCBD2		PITPNM3
PCBD1		PKLR
MOCS1		PLA1A
MOCS2		PLA2G12A
GPHN		PLA2G15
MOCOS		PLA2G1B
MTHFD1L		PLA2G2D
MTHFD1		PLA2G4A
MTHFD2		PLA2G4C
MTHFD2L		PLA2G6
MTFMT		PLA2G7
ALDH1L1		PLA2R1
ALDH1L2		PLBD1
MTHFR		PLCB1
MTHFS		PLCB2
ST20-MTHFS		PLCB3
BCO1		PLCB4
DHRS3		PLCD1
DHRS4		PLCE1
DHRS4L2		PLCG1
DHRS9		PLCG2
RDH8		PLCH1
RDH10		PLCH2
RDH11		PLD1
RDH12		PLD2
RDH16		PLD3
SDR16C5		PLEKHA1
LRAT		PLEKHA2
AWAT2		PLEKHA4
PNPLA4		PLEKHA5
RPE65		PLEKHA6
RDH5		PLIN1
ALDH1A2		PLIN2
ALDH1A1		PLIN3
CYP26A1		PLOD1
CYP26B1		PLOD2
CYP26C1		PLOD3
CYP2A6		PMM1
CYP2C18		PMM2
CYP2S1		PMVK
RETSAT		PNMT
CYP27C1		PNO1
EARS2		PNP
EPRS		PNPLA2
ALAD		PNPLA3
HMBS		PNPLA4
UROS		PNPLA6
UROD		PNPO
CPOX		PNRC2
PPOX		POFUT1
FECH		POFUT2
MMAB		POGLUT1
HMOX1		POLA1
HMOX2		POLA2
BLVRA		POLD1
HCCS		POLD2
CP		POLD3
HEPH		POLD4
FXN		POLDIP3
COQ2		POLE
COQ3		POLE2
COQ6		POLE3
COQ5		POLR1C
COQ7		POLR1D
NQO1		POLR1E
GGCX		POLR2A
VKORC1		POLR2B
VKORC1L1		POLR2C
HMGCR		POLR2D
MVK		POLR2E
PMVK		POLR2F
MVD		POLR2G
IDI1		POLR2H
IDI2		POLR2I
FDPS		POLR2J
GGPS1		POLR2K
PDSS1		POLR2L
PDSS2		POLR3B
DHDDS		POLR3C
NUS1		POLR3D
FNTA		POLR3F
FNTB		POLR3G
RCE1		POLR3K
ZMPSTE24		POM121
ICMT		POMC
PCYOX1		POMGNT1
NAT2		POMT1
NAT1		POMT2
EPHX1		PON2
SULT2A1		PON3
CYP2F1		POP1
CYP2A13		POP4
CYP2D6		POP5
AKR7A2		POP7
AKR7A3		PPA1
FMO1		PPA2
FMO2		PPARA
FMO5		PPARD
FMO3		PPARG
FMO4		PPARGC1A
TPMT		PPAT
CES1		PPCDC
CES2		PPCS
MPO		PPIE
ASRGL1		PPIH
GDE1		PPIP5K1
PLEKHA5		PPIP5K2
SBF1		PPOX
BMX		PPP1CA
VAC14		PPP1CB
PLEKHA4		PPP1CC
PIK3R2		PPP1R3C
PLEKHA8		PPP2CA
PLEKHA1		PPP2CB
FIG4		PPP2R1A
PLEKHA3		PPP2R1B
PIK3R3		PPP2R2A
RAB14		PPP2R5D
TPTE2		PPT1
SBF2		PPWD1
ARF3		PQBP1
PIK3R5		PRCC
ARF1		PRDM2
PLEKHA6		PRDX1
RAB5A		PRDX2
PIK3R1		PRIM1
TNFAIP8		PRIM2
MTMR12		PRKAA1
GDPD5		PRKAB1
TNFAIP8L2		PRKAB2
PTPN13		PRKACA
MTMR10		PRKACB
RAB4A		PRKACG
PLEKHA2		PRKAG1
RUFY1		PRKAG2
PITPNB		PRKAR1A
TNFAIP8L3		PRKAR1B
TNFAIP8L1		PRKAR2A
PIK3R4		PRKAR2B
OSBPL5		PRKCA
SLC44A1		PRKCD
CSNK2A2		PRKD1
STARD7		PRKD2
CPNE3		PRKD3
DDHD2		PRKG2
PITPNM2		PRMT5
OSBPL8		PRPF19
PITPNM3		PRPF3
ABHD4		PRPF31
DDHD1		PRPF4
CPNE6		PRPF40A
CSNK2A1		PRPF6
PTPMT1		PRPF8
PITPNM1		PRPS1
BCHE		PRPS1L1
PLBD1		PRPS2
SLC44A2		PRSS3
PNPLA8		PSAP
SLC44A5		PSAT1
PCTP		PSMA1
SLC44A3		PSMA2
OSBPL10		PSMA3
PLA1A		PSMA4
PLA2R1		PSMA5
ABHD3		PSMB1
ACP6		PSMB10
LIPH		PSMB2
MFSD2A		PSMB4
CPNE7		PSMB5
PLD6		PSMB6
DGAT2L6		PSMB7
LIPI		PSMB8
SLC44A4		PSMB9
CSNK2B		PSMC1
CPNE1		PSMC2
STARD10		PSMC3
SAMHD1		PSMC4
NUDT1		PSMC5
DNPH1		PSMC6
NUDT15		PSMD1
TXN		PSMD10
NUDT13		PSMD11
ADAL		PSMD12
GLRX		PSMD13
ENTPD7		PSMD14
TXN2		PSMD2
MTRR		PSMD3
SLC25A10		PSMD4
TSTD1		PSMD5
DCN		PSMD6
CD44		PSMD7
VCAN		PSMD8
GPC1		PSMD9
HMMR		PSME1
GPC4		PSME3
SLC9A1		PSME4
HAS3		PSMF1
CEMIP		PSPH
HAS1		PTBP1
OGN		PTDSS1
CSPG5		PTDSS2
ABCC5		PTEN
SDC1		PTGDS
B4GALT6		PTGES
FMOD		PTGES2
SDC4		PTGES3
SLC35B3		PTGIS
OMD		PTGS1
NCAN		PTGS2
SLC35D2		PTPN13
BCAN		PTS
LYVE1		PUF60
CHST5		PUS1
STAB2		PUS3
LUM		PUS7
KERA		PWP2
HSPG2		PXMP2
SLC26A1		PYCR1
GPC3		PYGB
CHST9		PYGL
SLC26A2		PYGM
SLC35B2		QDPR
ACAN		QPRT
HS3ST6		QTRT1
SDC3		RAB14
GLB1L		RAB27A
SDC2		RAB5A
HAS2		RAE1
DSEL		RAN
CSPG4		RANBP2
GPC5		RAP1A
BGN		RAPGEF3
HS3ST4		RAPGEF4
GPC6		RBKS
CHP1		RBM17
AGRN		RBM22
PRELP		RBM28
GPC2		RBM5
MLXIPL		RBP1
PRKACA		RBP4
PRKACB		RCE1
PRKACG		RCL1
PRKAR2B		RDH11
GNB1		RDH16
GNAS		RENBP
PRKAR1A		RETN
GNB3		RETSAT
PRKAR2A		RFK
GNB4		RFNG
GCG		RGL1
GNG13		RGN
GNG11		RHEB
CYSLTR2		RIOK2
GNG3		RIOK3
GNG8		RNGTT
GNG4		RNLS
GNB2		RNMT
GNG12		RNPS1
GNG5		RORA
GNG7		RPE
GNG2		RPIA
PRKAR1B		RPL10A
GNG10		RPL10L
ABCC8		RPL11
ADIPOR2		RPL12
CACNA2D2		RPL14
GNA15		RPL15
GNB5		RPL18
RAPGEF3		RPL19
GNA11		RPL22
RAPGEF4		RPL23A
ITPR3		RPL24
PPP2CB		RPL26L1
PPP2R1A		RPL27
STX1A		RPL27A
PRKAG2		RPL29
MLX		RPL3
GLP1R		RPL30
PPP2R5D		RPL31
PPP2CA		RPL32
GNAI2		RPL34
RAP1A		RPL35
SLC2A1		RPL35A
STK11		RPL36
ITPR2		RPL36AL
FFAR1		RPL37
GNGT1		RPL37A
GNAI1		RPL38
SYT5		RPL39
PRKAB2		RPL39L
SNAP25		RPL3L
CHRM3		RPL41
CD36		RPL6
STXBP1		RPL7
PPP2R1B		RPL9
IQGAP1		RPLP0
CACNA1A		RPLP1
ADRA2A		RPLP2
ITPR1		RPN1
CACNA1C		RPN2
PRKCA		RPP14
GNA14		RPP25
GNAQ		RPP30
CACNA1D		RPP38
KCNB1		RPP40
ADIPOR1		RPS10
PRKAA2		RPS11
SLC2A2		RPS12
CACNB2		RPS14
KCNC2		RPS15
GNGT2		RPS15A
CACNB3		RPS16
KCNS3		RPS17
KCNG2		RPS18
AKAP5		RPS19
ADIPOQ		RPS2
ADRA2C		RPS21
KCNJ11		RPS23
CACNA1E		RPS24
VAMP2		RPS25
INS		RPS27
MARCKSL1		RPS27A
ARSD		RPS27L
GALC		RPS28
ARSF		RPS29
CTSA		RPS3
ARSA		RPS4X
CERK		RPS4Y1
SMPD3		RPS5
ASAH1		RPS6
ESYT2		RPS7
SUMF2		RPS8
SMPD2		RPS9
SMPD4		RRAGA
GLTP		RRAGB
ESYT1		RRAGC
ARSG		RRAGD
SUMF1		RRM1
UGCG		RRM2
ESYT3		RRP1
ARSK		RRP7A
SMPD1		RRP9
ARSJ		RUFY1
ENPP7		RXRA
ARSI		RXRB
ASAH2		SACM1L
GM2A		SAMHD1
PSAP		SAR1B
ARSH		SARDH
CPTP		SART1
ABCC2		SAT1
SLCO1B3		SBF1
ABCG2		SCAP
SLCO1B1		SCD
SLCO2B1		SCD5
FLVCR1		SCO2
FABP1		SCP2
ALB		SDC2
OSBPL7		SDC3
NR1H4		SDC4
OSBPL3		SDHA
ABCB11		SDHB
OSBPL6		SDHC
SLCO1A2		SDHD
NCOA1		SDS
SLC10A1		SEC11A
ABCC3		SEC13
OSBP		SEC23A
OSBPL9		SEC24A
SLC10A2		SEC24B
OSBPL2		SEC24C
SLC27A2		SEC24D
NCOA2		SECISBP2
OSBPL1A		SEH1L
FABP6		SEMA5A
STARD5		SENP3
RXRA		SEPHS1
STARD3NL		SEPHS2
HSD17B14		SERINC1
TSPO		SERINC2
LHB		SERINC3
POMC		SERINC5
STARD3		SESN1
CGA		SET
FDX1		SETD1A
STAR		SETD1B
FDXR		SETD2
STARD4		SETD3
SERPINA6		SETDB1
STARD6		SETMAR
HSD17B11		SF1
AKR1B15		SF3A1
PRSS3		SF3A2
CUBN		SF3A3
ABCD4		SF3B1
MMACHC		SF3B2
TCN1		SF3B3
MMAA		SF3B4
CTRC		SF3B5
AMN		SFTPB
CD320		SFTPD
LMBRD1		SGMS1
MMADHC		SGPL1
CTRB1		SGPP1
CTRB2		SGSH
TCN2		SHMT1
PRSS1		SHMT2
SLC46A1		SHPK
SLC25A32		SIN3B
FOLR2		SIRT3
SLC19A1		SKIV2L
PDZD11		SLBP
SLC5A6		SLC10A2
LRP2		SLC16A1
LGMN		SLC16A8
UBE2I		SLC17A5
PIAS4		SLC19A1
VDR		SLC19A2
GC		SLC22A1
SUMO2		SLC22A13
PARP4		SLC22A3
PARP6		SLC22A5
PARP9		SLC23A2
PARP16		SLC25A1
PARP8		SLC25A11
SLC22A13		SLC25A12
PARP14		SLC25A13
PARP10		SLC25A15
RNLS		SLC25A16
SLC5A8		SLC25A17
SLC19A2		SLC25A20
SLC25A19		SLC25A21
SLC19A3		SLC25A32
SLC2A3		SLC25A44
SLC23A2		SLC26A1
CYB5A		SLC26A2
SLC23A1		SLC27A2
SLC52A3		SLC27A3
SLC52A1		SLC27A5
SLC52A2		SLC2A1
SLC25A16		SLC2A3
MOCS3		SLC30A5
HSP90AA1		SLC30A6
APOB		SLC33A1
COQ9		SLC34A1
APOA4		SLC35A1
APOC3		SLC35D1
RBP2		SLC35D2
RBP1		SLC37A1
APOA1		SLC37A4
TTR		SLC3A2
UBIAD1		SLC44A1
LRP1		SLC44A4
LDLR		SLC45A2
APOE		SLC5A5
CLPS		SLC5A6
TTPA		SLC6A11
GCHFR		SLC6A12
RBP4		SLC6A7
PRKG2		SLC6A8
AKT1		SLC7A5
LRP12		SLC9A1
LRP8		SLCO2B1
APOA2		SMAD2
LRP10		SMAD3
BCO2		SMAD4
APOM		SMARCD3
APOC2		SMG5
PPARD		SMG6
THRSP		SMG7
MID1IP1		SMG8
SLC25A20		SMG9
SLC22A5		SMNDC1
DNM2		SMOX
CAV1		SMPD1
WASL		SMPD2
NOSIP		SMPD3
DDAH1		SMS
CYGB		SNAP25
NOSTRIN		SNRNP25
ZDHHC21		SNRNP27
DDAH2		SNRNP35
CPB2		SNRNP40
CMA1		SNRNP70
CTSG		SNRPA
GZMH		SNRPA1
CTSZ		SNRPB
CTSD		SNRPB2
ACE2		SNRPC
AGT		SNRPD1
ENPEP		SNRPD2
REN		SNRPD3
CPB1		SNRPE
ACE		SNRPF
CPA3		SNRPG
ATP6AP2		SNUPN
MME		SNW1
ABCD1		SOAT1
IYD		SOAT2
SLC5A5		SORD
TSHB		SP1
DUOX1		SPCS1
DUOX2		SPCS2
DIO3		SPCS3
DIO2		SPHK1
DIO1		SPHK2
ACYP2		SPR
ACYP1		SPTLC1
ACOT12		SPTLC2
LDHD		SPTLC3
GLO1		SPTSSA
HAGH		SQLE
ME2		SRD5A1
ME3		SRD5A3
ME1		SREBF1
ABCB1		SREBF2
SLC22A2		SRM
SLC22A3		SRR
SLC22A1		SRRM1
RPS20		SRRM2
RPL26L1		SRRT
RPL18		SRSF1
RPL31		SRSF10
RPS5		SRSF11
RPL6		SRSF3
RPLP0		SRSF4
RPS18		SRSF5
RPL3		SRSF6
RPS16		SRSF7
RPS19		ST3GAL1
[truncated: 1,145 more rows]

## Sheet: Supplemental Table 2
id	Lasso+StepCox[both]	survivalSVM	CoxBoost+survivalSVM	Ridge	Lasso+survivalSVM	SuperPC	CoxBoost+Ridge	Enet[alpha=0.1]	CoxBoost+Enet[alpha=0.1]	Enet[alpha=0.2]	Enet[alpha=0.3]	CoxBoost+Enet[alpha=0.3]	CoxBoost+Enet[alpha=0.2]	Enet[alpha=0.4]	CoxBoost+Enet[alpha=0.4]	Lasso+CoxBoost	Enet[alpha=0.5]	CoxBoost	CoxBoost+Enet[alpha=0.5]	Enet[alpha=0.6]	CoxBoost+Enet[alpha=0.6]	CoxBoost+Enet[alpha=0.7]	CoxBoost+Enet[alpha=0.8]	Enet[alpha=0.8]	Enet[alpha=0.9]	Lasso	Enet[alpha=0.7]	CoxBoost+Enet[alpha=0.9]	CoxBoost+Lasso	Lasso+plsRcox	CoxBoost+plsRcox	CoxBoost+StepCox[forward]	Lasso+StepCox[forward]	RSF+survivalSVM	CoxBoost+SuperPC	StepCox[forward]	plsRcox	RSF+Ridge	RSF+Enet[alpha=0.1]	Lasso+SuperPC	RSF+plsRcox	RSF+StepCox[forward]	RSF+Enet[alpha=0.2]	RSF+Enet[alpha=0.3]	RSF+Enet[alpha=0.6]	RSF+Lasso	RSF+Enet[alpha=0.7]	RSF+Enet[alpha=0.5]	RSF+CoxBoost
GSM923596	0.162972	-4661.19	-364.917	3.23347	-364.917	0.617419	3.47203	3.01573	3.54832	3.67492	3.73419	4.39669	4.05746	3.7912	4.62584	0.275449	4.03682	0.25205	4.39801	3.59098	4.64629	4.51657	4.44266	4.04149	4.07143	4.15881	3.84423	4.56789	4.5539	0.538756	0.538756	0.285412	0.285412	-4661.19	0.617419	0.314787	0.538756	2.9584	3.13322	0.617419	0.538756	0.314787	3.58236	3.8218	3.95577	4.16036	4.07499	3.96663	0.255982
GSM923597	-0.755902	7049.25	2337.77	2.11659	2337.77	0.151597	2.34091	2.04647	2.47137	2.61511	2.69058	3.19334	2.91292	2.75527	3.37227	-0.932446	2.94917	-0.801159	3.20899	2.64698	3.39309	3.30515	3.2578	2.98092	3.008	3.07223	2.83596	3.34579	3.33847	-0.823048	-0.823048	-1.01837	-1.01837	7049.25	0.151597	-0.998392	-0.823048	1.90564	2.14013	0.151597	-0.823048	-0.998392	2.54448	2.75772	2.90468	3.075	2.99787	2.9002	-0.744926
GSM923598	-1.00288	2417.16	1965.52	1.85126	1965.52	0.144607	2.06307	1.78554	2.19713	2.34101	2.41692	2.90954	2.6327	2.4816	3.08666	-1.2128	2.67213	-1.07934	2.92698	2.37783	3.10769	3.02153	2.9754	2.70511	2.73201	2.79512	2.56305	3.06184	3.05485	-1.09853	-1.09853	-1.306	-1.306	2417.16	0.144607	-1.2853	-1.09853	1.65382	1.87557	0.144607	-1.09853	-1.2853	2.27186	2.48205	2.62897	2.79728	2.72065	2.62377	-1.01699
GSM923599	-0.387714	-7720.81	-1152.81	2.75167	-1152.81	0.319847	2.98822	2.56228	3.06829	3.19356	3.25312	3.88676	3.55924	3.30969	4.1071	-0.236798	3.54518	-0.232979	3.88941	3.12294	4.12738	4.00416	3.9343	3.55266	3.58179	3.66526	3.36444	4.0536	4.04057	-0.342601	-0.342601	-0.241304	-0.241304	-7720.81	0.319847	-0.235027	-0.342601	2.49881	2.67364	0.319847	-0.342601	-0.235027	3.10552	3.33688	3.4696	3.66707	3.58397	3.47865	-0.245643
GSM923600	0.172573	-5821.54	-629.381	2.83587	-629.381	0.486783	3.09504	2.72697	3.22743	3.38327	3.46317	4.05956	3.73495	3.53309	4.27038	-0.0496736	3.76082	0.004374	4.07415	3.39027	4.29328	4.18523	4.12604	3.78921	3.81989	3.89675	3.61577	4.2329	4.22308	0.0112464	0.0112464	-0.0915174	-0.0915174	-5821.55	0.486783	-0.132594	0.0112464	2.57854	2.83725	0.486783	0.0112464	-0.132594	3.29907	3.54233	3.702	3.89902	3.81164	3.70085	0.0452949
GSM923601	0.0273735	-371.544	559.791	2.89795	559.791	0.520997	3.14159	2.73713	3.23789	3.37182	3.43731	4.05008	3.72836	3.49753	4.26354	-0.0685115	3.72738	-0.0438447	4.05632	3.3273	4.28428	4.16814	4.10291	3.74148	3.77068	3.85078	3.56059	4.21614	4.20438	0.0976163	0.0976163	-0.0933084	-0.0933084	-371.545	0.520997	-0.0862703	0.0976163	2.64392	2.84767	0.520997	0.0976163	-0.0862703	3.28602	3.51864	3.65832	3.85278	3.76955	3.66396	-0.0186402
GSM923602	0.266121	3115.03	1262.22	3.21796	1262.22	0.466572	3.45129	2.9893	3.52761	3.65599	3.7166	4.38403	4.04161	3.77485	4.6144	0.264503	4.02247	0.24504	4.38512	3.57553	4.63508	4.50512	4.43117	4.02846	4.0588	4.14656	3.83018	4.55672	4.54279	0.302828	0.302828	0.274677	0.274677	3115.03	0.466572	0.319863	0.302828	2.93726	3.10842	0.466572	0.302828	0.319863	3.56298	3.80537	3.94214	4.14876	4.06228	3.95251	0.239741
GSM923603	0.208513	-9889.11	-1945.83	2.81916	-1945.83	0.525491	3.10133	2.72073	3.22177	3.37048	3.44567	4.04915	3.72463	3.51247	4.2618	-0.0631086	3.74135	-0.0132866	4.06103	3.36046	4.28403	4.1726	4.11104	3.765	3.79525	3.87337	3.58881	4.22058	4.21003	-0.125659	-0.125659	-0.0979599	-0.0979599	-9889.12	0.525491	-0.205382	-0.125659	2.57416	2.83106	0.525491	-0.125659	-0.205382	3.28549	3.52555	3.6788	3.87535	3.78917	3.67991	0.00532579
GSM923604	0.344388	5160.69	1705.79	3.28015	1705.79	0.452574	3.52307	3.05024	3.59932	3.72957	3.79103	4.47258	4.12324	3.85025	4.70783	0.354147	4.10302	0.325616	4.47357	3.64635	4.72888	4.59598	4.52033	4.10886	4.1398	4.22944	3.90638	4.64867	4.63439	0.339735	0.339735	0.372595	0.372595	5160.7	0.452574	0.399498	0.339735	2.99472	3.17172	0.452574	0.339735	0.399498	3.63461	3.88167	4.02083	4.23168	4.14348	4.03154	0.316146
GSM923605	0.00829134	-1621.9	255.167	2.81008	255.167	0.485808	3.01828	2.63775	3.13153	3.27541	3.34802	3.9449	3.62518	3.41298	4.15472	-0.172729	3.63905	-0.121715	3.95573	3.26051	4.17643	4.06591	4.00471	3.66119	3.69094	3.7683	3.48663	4.11324	4.10267	-0.12494	-0.12494	-0.207485	-0.207485	-1621.9	0.485808	-0.117224	-0.12494	2.543	2.74652	0.485808	-0.12494	-0.117224	3.19143	3.4271	3.57648	3.7703	3.68557	3.57817	-0.0920132
GSM923606	-0.394733	3012.35	1411.65	2.59104	1411.65	0.380763	2.82951	2.4714	2.9339	3.06687	3.13342	3.69306	3.3942	3.19311	3.88902	-0.431178	3.40468	-0.364847	3.70192	3.04709	3.90912	3.8054	3.74776	3.42367	3.45127	3.52397	3.25948	3.84959	3.83957	-0.0666618	-0.0666618	-0.483752	-0.483752	3012.35	0.380763	-0.477886	-0.0666618	2.36212	2.57355	0.380763	-0.0666618	-0.477886	2.98845	3.20793	3.34539	3.52624	3.44756	3.34778	-0.319493
GSM923607	-0.540692	6441.6	2802.8	2.07719	2802.8	0.147273	2	2.02967	2.46159	2.61759	2.7009	3.20701	2.91944	2.77121	3.38906	-0.91139	2.96826	-0.772005	3.2271	2.6729	3.41132	3.32476	3.27892	3.00709	3.03543	3.09963	2.86239	3.36622	3.35958	-0.925117	-0.925117	-1.00076	-1.00076	6441.6	0.147273	-1.02195	-0.925117	1.86357	2.12457	0.147273	-0.925117	-1.02195	2.54613	2.76823	2.92713	3.1023	3.02161	2.91952	-0.709671
GSM923608	0.155697	3894.38	1949.19	3.16442	1949.19	0.352467	3.4107	2.9293	3.47116	3.59027	3.64445	4.32754	3.9823	3.69848	4.56249	0.205966	3.94988	0.166294	4.32483	3.48329	4.58245	4.44667	4.36873	3.94881	3.97877	4.06924	3.74455	4.49919	4.4841	0.138939	0.138939	0.228662	0.228662	3894.38	0.352467	0.230459	0.138939	2.89373	3.0491	0.352467	0.138939	0.230459	3.49564	3.73516	3.8635	4.0713	3.98583	3.87738	0.142848
GSM923609	0.141766	-956.675	1462.28	3.13439	1462.28	0.509046	3.38677	2.92877	3.46134	3.58793	3.64759	4.31131	3.97108	3.70509	4.54094	0.188208	3.95121	0.172118	4.31263	3.50609	4.5615	4.43172	4.35786	3.95672	3.98684	4.07426	3.7594	4.48316	4.46921	0.29506	0.29506	0.200539	0.200539	-956.676	0.509046	0.158576	0.29506	2.87618	3.04629	0.509046	0.29506	0.158576	3.49538	3.73549	3.87069	4.07605	3.99016	3.88121	0.168712
GSM923610	-0.121091	-837.598	838.854	3.03838	838.854	0.587487	3.23853	2.79398	3.31089	3.43291	3.48983	4.13707	3.80603	3.54484	4.36114	0.00779423	3.78457	-0.000935316	4.13808	3.34777	4.38106	4.25393	4.18144	3.78835	3.8175	3.90303	3.59536	4.30412	4.29037	0.244856	0.244856	0.0157194	0.0157194	-837.598	0.587487	0.131554	0.244856	2.76294	2.90772	0.587487	0.244856	0.131554	3.34251	3.5751	3.70464	3.90423	3.82109	3.71562	0.00591772
GSM923611	0.250127	867.277	1127.73	3.25651	1127.73	0.560377	3.49838	3.03449	3.57229	3.6982	3.75681	4.42527	4.08397	3.8135	4.65582	0.300909	4.06102	0.276631	4.42564	3.60979	4.67618	4.54514	4.47035	4.06461	4.09463	4.18281	3.86543	4.59675	4.58253	0.410208	0.410208	0.316038	0.316038	867.277	0.560377	0.332331	0.410208	2.98067	3.15328	0.560377	0.410208	0.332331	3.60479	3.84532	3.9787	4.18443	4.09884	3.99017	0.278546
GSM923612	1.04679	-7471.23	-809.22	4.00699	-809.22	0.626002	4.27055	3.72993	4.3423	4.47748	4.53879	5.29578	4.91391	4.59937	5.55481	1.17795	4.87826	1.09095	5.29285	4.36124	5.57666	5.42683	5.34074	4.8771	4.91019	5.01014	4.65105	5.48465	5.46795	1.02144	1.02144	1.2421	1.2421	-7471.23	0.626002	1.22166	1.02144	3.68117	3.86581	0.626002	1.02144	1.22166	4.37158	4.6395	4.78251	5.01224	4.91787	4.79779	1.05762
GSM923613	0.664552	4974.27	2337.05	3.53278	2337.05	0.441954	3.76952	3.2832	3.84639	3.97821	4.03982	4.73312	4.37903	4.09927	4.97134	0.612311	4.35605	0.578522	4.73298	3.8898	4.99235	4.85708	4.7799	4.36048	4.39165	4.48276	4.15444	4.91037	4.89571	0.584801	0.584801	0.638835	0.638835	4974.27	0.441954	0.660788	0.584801	3.23907	3.40822	0.441954	0.584801	0.660788	3.88139	4.13232	4.27184	4.48519	4.39634	4.28338	0.567121
GSM923614	0.655234	5995.01	2346.43	3.53793	2346.43	0.585325	3.80547	3.31093	3.8763	4.00415	4.06274	4.76348	4.40832	4.12013	5.00405	0.641165	4.37889	0.590965	4.76215	3.90213	5.02474	4.88658	4.8074	4.37969	4.41066	4.5032	4.1705	4.94034	4.92511	0.756548	0.756548	0.673476	0.673476	5995.01	0.585325	0.636498	0.756548	3.2505	3.43611	0.585325	0.756548	0.636498	3.90609	4.15571	4.291	4.50489	4.41659	4.30433	0.591419
GSM923615	0.319368	17462.3	4484.86	3.37503	4484.86	0.332454	3.63202	3.10182	3.67401	3.78628	3.83452	4.5631	4.20218	3.88541	4.81187	0.430055	4.15116	0.356238	4.55542	3.64199	4.83144	4.68339	4.59753	4.141	4.17153	4.26864	3.92167	4.7388	4.72167	0.256243	0.256243	0.491017	0.491017	17462.3	0.332454	0.480446	0.256243	3.08816	3.22827	0.332454	0.256243	0.480446	3.68524	3.93092	4.05344	4.27012	4.18299	4.07229	0.318224
GSM923616	0.245095	2696.6	1301.23	3.41904	1301.23	0.565935	3.69703	3.16561	3.73624	3.84686	3.89424	4.62147	4.2617	3.94457	4.86934	0.493326	4.20977	0.41336	4.61328	3.7006	4.88878	4.74111	4.65541	4.19919	4.22961	4.3266	3.98003	4.79633	4.77922	0.505893	0.505893	0.548593	0.548593	2696.6	0.565935	0.4827	0.505893	3.14327	3.29184	0.565935	0.505893	0.4827	3.74609	3.99062	4.11208	4.32823	4.2414	4.13112	0.376802
GSM923617	0.417078	-4644.03	-576.736	3.20371	-576.736	0.633338	3.46572	3.03106	3.57444	3.72209	3.79455	4.45762	4.10879	3.86075	4.68951	0.343938	4.10991	0.337365	4.46607	3.67834	4.7122	4.58641	4.51591	4.12633	4.15811	4.24477	3.93084	4.63856	4.62589	0.354894	0.354894	0.348135	0.348135	-4644.03	0.633338	0.321345	0.354894	2.9191	3.1506	0.633338	0.354894	0.321345	3.62868	3.88199	4.03518	4.24623	4.15565	4.04074	0.356436
GSM923618	-1.55731	820.017	1143.37	1.65357	1143.37	-0.0284443	1.87862	1.55711	1.97064	2.08891	2.14755	2.66986	2.39117	2.2007	2.85462	-1.46119	2.39719	-1.37584	2.6774	2.05949	2.87348	2.77488	2.71992	2.41225	2.43773	2.50635	2.25789	2.81661	2.80697	-1.53158	-1.53158	-1.52699	-1.52699	820.017	-0.0284443	-1.53226	-1.53158	1.46829	1.64733	-0.0284443	-1.53158	-1.53226	2.01684	2.21623	2.33982	2.50801	2.43526	2.34333	-1.35408
GSM923619	-1.46336	-3850.59	108.757	1.66499	108.757	0.0137818	1.90299	1.58526	1.99851	2.11904	2.17931	2.69831	2.41995	2.23357	2.882	-1.42889	2.42929	-1.33817	2.70654	2.0964	2.90104	2.80386	2.74989	2.44619	2.4718	2.53977	2.29322	2.84538	2.83603	-1.52565	-1.52565	-1.5008	-1.5008	-3850.59	0.0137818	-1.54466	-1.52565	1.48528	1.67558	0.0137818	-1.52565	-1.54466	2.04743	2.24775	2.37361	2.54169	2.46859	2.37623	-1.3191
GSM923622	-1.04724	-2399.83	-345.738	2.01027	-345.738	0.203142	2.2586	1.94556	2.37743	2.51443	2.5846	3.11096	2.82325	2.6459	3.29855	-1.01744	2.84665	-0.916044	3.1242	2.51903	3.31912	3.22315	3.17062	2.87146	2.89856	2.96678	2.71795	3.26563	3.25695	-0.894146	-0.894146	-1.08253	-1.08253	-2399.83	0.203142	-1.13014	-0.894146	1.80755	2.03993	0.203142	-0.894146	-1.13014	2.4407	2.65384	2.79425	2.96846	2.89117	2.79337	-0.878526
GSM923623	-0.854129	-4523.34	-175.671	2.11906	-175.671	0.274841	2.37403	2.02991	2.47726	2.60755	2.6728	3.22644	2.92998	2.73139	3.42212	-0.895507	2.94051	-0.827293	3.23602	2.5862	3.44234	3.3388	3.28133	2.95913	2.9865	3.05881	2.79631	3.38299	3.37301	-0.807553	-0.807553	-0.950926	-0.950926	-4523.34	0.274841	-1.0161	-0.807553	1.91467	2.12783	0.274841	-0.807553	-1.0161	2.53039	2.74571	2.88112	3.06045	2.98238	2.8836	-0.798246
GSM923624	-1.47406	9057.47	3151.67	1.49926	3151.67	-0.0988449	1.75186	1.49373	1.87999	2.01582	2.08721	2.55367	2.29121	2.14795	2.72156	-1.57444	2.32816	-1.42918	2.56978	2.04831	2.74155	2.65986	2.61607	2.3587	2.38408	2.44404	2.22379	2.69809	2.69146	-1.46398	-1.46398	-1.67803	-1.67803	9057.48	-0.0988449	-1.75519	-1.46398	1.33348	1.57813	-0.0988449	-1.46398	-1.75519	1.9508	2.14895	2.28711	2.44633	2.37396	2.28251	-1.36566
GSM923625	-0.748899	5248.66	2074.26	2.26131	2074.26	0.193038	2.52011	2.14564	2.60826	2.73201	2.79244	3.3708	3.0669	2.84828	3.57363	-0.756776	3.06476	-0.707862	3.37665	2.68617	3.59335	3.48269	3.42054	3.07722	3.10471	3.18065	2.90615	3.52834	3.51711	-0.695719	-0.695719	-0.791736	-0.791736	5248.66	0.193038	-0.859566	-0.695719	2.05101	2.24711	0.193038	-0.695719	-0.859566	2.65167	2.86872	2.99886	3.18233	3.10389	3.0046	-0.692486
GSM923626	-0.679781	-2437.91	89.0492	2.27383	89.0492	0.34024	2.50938	2.16731	2.61755	2.75122	2.81863	3.37007	3.0734	2.8787	3.56489	-0.750892	3.08761	-0.677723	3.38058	2.73747	3.58532	3.48315	3.42664	3.10825	3.13581	3.20758	2.94654	3.52717	3.51748	-0.550689	-0.550689	-0.809193	-0.809193	-2437.91	0.34024	-0.808954	-0.550689	2.05488	2.2661	0.34024	-0.550689	-0.808954	2.67416	2.89148	3.02983	3.20943	3.13084	3.03135	-0.640574
GSM923627	-0.685471	7433.86	2877.91	2.53756	2877.91	0.0846385	2.76123	2.36013	2.83408	2.9493	3.00341	3.59671	3.291	3.05505	3.80184	-0.539088	3.27502	-0.504725	3.59731	2.87704	3.82049	3.70519	3.63957	3.28007	3.30701	3.38525	3.10338	3.75119	3.73889	-0.578317	-0.578317	-0.559364	-0.559364	7433.86	0.0846385	-0.528471	-0.578317	2.30592	2.46483	0.0846385	-0.578317	-0.528471	2.86726	3.08237	3.20376	3.38755	3.31066	3.21311	-0.5054
GSM923628	0.66272	-6569.05	-884.076	3.20595	-884.076	0.524939	3.45304	3.06188	3.59291	3.75793	3.84265	4.46935	4.12826	3.9167	4.69017	0.363242	4.1561	0.40748	4.48445	3.76806	4.71414	4.60108	4.53917	4.18652	4.21879	4.29929	4.0047	4.65098	4.64073	0.213151	0.213151	0.336683	0.336683	-6569.05	0.524939	0.340975	0.213151	2.91597	3.17929	0.524939	0.213151	0.340975	3.66926	3.92621	4.09501	4.30201	4.21012	4.0935	0.435315
GSM923629	0.16801	8051.76	2576.96	3.16177	2576.96	0.494025	3.41247	2.94773	3.4791	3.60013	3.656	4.31926	3.98215	3.71073	4.54755	0.193614	3.95573	0.171204	4.31829	3.50581	4.56738	4.43671	4.36194	3.9574	3.98689	4.07449	3.75952	4.48777	4.47345	0.435889	0.435889	0.206702	0.206702	8051.76	0.494025	0.200467	0.435889	2.89737	3.06523	0.494025	0.435889	0.200467	3.50772	3.744	3.87319	4.07629	3.9922	3.88542	0.172971
GSM923630	0.284531	-1319.03	1020.56	3.39027	1020.56	0.536337	3.63143	3.13757	3.68167	3.79487	3.84519	4.53052	4.18756	3.89662	4.76494	0.40401	4.14783	0.361011	4.52542	3.67525	4.78412	4.64674	4.56749	4.14302	4.17246	4.26335	3.93766	4.69904	4.68347	0.558022	0.558022	0.431352	0.431352	-1319.03	0.536337	0.440047	0.558022	3.11992	3.25814	0.536337	0.558022	0.440047	3.69979	3.93629	4.05907	4.26532	4.18133	4.07466	0.335971
GSM923631	-0.314746	2512.64	1547.96	2.73687	1547.96	0.377282	2.9735	2.54639	3.0416	3.15796	3.21216	3.83608	3.51684	3.26474	4.05213	-0.291839	3.49553	-0.284324	3.83637	3.07441	4.07133	3.94864	3.87866	3.49882	3.52686	3.60936	3.31274	3.99705	3.98377	-0.20503	-0.20503	-0.299893	-0.299893	2512.64	0.377282	-0.292851	-0.20503	2.49674	2.65546	0.377282	-0.20503	-0.292851	3.07139	3.29462	3.41871	3.61097	3.53094	3.42948	-0.287128
GSM923632	0.122574	1830.69	1456.18	3.07294	1456.18	0.446735	3.32465	2.8643	3.39842	3.52376	3.5821	4.24911	3.90815	3.63854	4.47922	0.128295	3.88548	0.10347	4.24924	3.43492	4.49963	4.369	4.29444	3.88899	3.91895	4.00703	3.69005	4.42053	4.40638	0.0970673	0.0970673	0.139461	0.139461	1830.69	0.446735	0.126224	0.0970673	2.8052	2.98228	0.446735	0.0970673	0.126224	3.43093	3.67056	3.80351	4.00891	3.92346	3.815	0.100129
GSM923633	0.384965	1391.22	602.357	3.30359	602.357	0.395615	3.57586	3.0689	3.63788	3.76137	3.81694	4.53404	4.17278	3.87262	4.7804	0.41425	4.13617	0.350678	4.53059	3.64405	4.80108	4.65799	4.57569	4.13339	4.16456	4.25967	3.91865	4.71302	4.697	0.134639	0.134639	0.456446	0.456446	1391.22	0.395615	0.399856	0.134639	3.02001	3.1946	0.395615	0.134639	0.399856	3.66178	3.91192	4.04424	4.26142	4.17248	4.05954	0.314418
GSM923634	0.320988	6206.33	2235.07	3.16213	2235.07	0.524393	3.41265	2.97631	3.49949	3.63138	3.69477	4.33592	4.00353	3.75424	4.55787	0.213198	3.99341	0.220019	4.33954	3.56941	4.57853	4.45538	4.38572	4.00349	4.03328	4.11725	3.81375	4.50517	4.49229	0.380988	0.380988	0.209155	0.209155	6206.33	0.524393	0.203499	0.380988	2.89634	3.09208	0.524393	0.380988	0.203499	3.54158	3.78	3.9186	4.1193	4.03439	3.92659	0.235239
GSM923635	-0.226071	6986.84	2538.67	2.72277	2538.67	0.222885	2.98066	2.54509	3.05823	3.18307	3.24203	3.88551	3.55402	3.29837	4.10868	-0.237472	3.53719	-0.240762	3.88722	3.10616	4.129	4.00361	3.93235	3.54329	3.57264	3.65752	3.35177	4.05367	4.04031	-0.403156	-0.403156	-0.237499	-0.237499	6986.85	0.222885	-0.281812	-0.403156	2.47524	2.65816	0.222885	-0.403156	-0.281812	3.09379	3.32727	3.45971	3.65947	3.57574	3.46959	-0.246266
GSM923636	0.14333	3662.94	2009.33	2.82593	2009.33	0.330789	3.07059	2.68411	3.18123	3.32459	3.397	3.99679	3.67584	3.46199	4.2069	-0.11623	3.68894	-0.066001	4.00663	3.30879	4.22855	4.11773	4.05631	3.71094	3.74077	3.81837	3.53568	4.16511	4.15449	-0.100415	-0.100415	-0.153801	-0.153801	3662.94	0.330789	-0.16732	-0.100415	2.57666	2.79414	0.330789	-0.100415	-0.16732	3.2407	3.47719	3.62678	3.82128	3.73631	3.62859	-0.0440409
GSM923637	-0.0658827	10681.9	3251.97	3.04766	3251.97	0.244575	3.29659	2.7939	3.33851	3.44623	3.49249	4.18996	3.8437	3.54118	4.4283	0.0615393	3.79562	-0.000734467	4.18255	3.30776	4.44723	4.30574	4.2237	3.78597	3.81525	3.90837	3.57567	4.35888	4.34256	-0.0988299	-0.0988299	0.0986462	0.0986462	10681.9	0.244575	0.0929857	-0.0988299	2.78116	2.91422	0.244575	-0.0988299	0.0929857	3.34996	3.58489	3.7023	3.91005	3.82646	3.72034	-0.0322544
GSM923638	-0.0576985	16948	3543.46	3.05005	3543.46	0.449337	3.35435	2.85913	3.40136	3.51226	3.56085	4.2542	3.90828	3.61115	4.49225	0.121331	3.86487	0.0694139	4.24899	3.38301	4.51156	4.37133	4.29031	3.85787	3.88741	3.97987	3.64923	4.42445	4.40846	0.148202	0.148202	0.161288	0.161288	16948	0.449337	0.0423341	0.148202	2.79986	2.9785	0.449337	0.148202	0.0423341	3.41608	3.65218	3.77296	3.98097	3.89667	3.78973	0.051041
GSM923639	0.590514	-2858.46	29.8336	3.85589	29.8336	0.8065	4.09598	3.51278	4.11915	4.22448	4.26637	5.04835	4.6684	4.31395	5.31412	0.923267	4.59693	0.783715	5.03602	4.03754	5.33352	5.17108	5.07603	4.57671	4.60808	4.7132	4.33936	5.23013	5.21067	1.10639	1.10639	1.01089	1.01089	-2858.46	0.8065	1.0666	1.10639	3.53954	3.64656	0.8065	1.10639	1.0666	4.11597	4.36928	4.48594	4.71383	4.62425	4.51041	0.739941
GSM923640	-0.107576	1702.51	1096.28	2.70867	1096.28	0.434159	2.9448	2.58135	3.06174	3.20524	3.27796	3.8557	3.54439	3.34244	4.05899	-0.264246	3.56185	-0.199077	3.8672	3.19763	4.08041	3.97439	3.91587	3.5852	3.61428	3.68905	3.41644	4.02029	4.01033	-0.129295	-0.129295	-0.308814	-0.308814	1702.51	0.434159	-0.291522	-0.129295	2.46122	2.68725	0.434159	-0.129295	-0.291522	3.12396	3.35467	3.50257	3.69122	3.60837	3.50333	-0.158893
GSM923641	-0.348771	766.683	1187.83	2.47308	1187.83	0.269016	2.70073	2.36552	2.82385	2.96793	3.04201	3.59158	3.2915	3.10677	3.78633	-0.529026	3.31657	-0.438092	3.60508	2.97639	3.80764	3.70813	3.65371	3.34338	3.37176	3.44257	3.18371	3.7522	3.74322	-0.427061	-0.427061	-0.58904	-0.58904	766.683	0.269016	-0.570452	-0.427061	2.2405	2.46642	0.269016	-0.427061	-0.570452	2.89077	3.11501	3.263	3.44495	3.36409	3.26165	-0.399787
GSM923642	0.437816	3948.72	1498.11	3.31521	1498.11	0.502062	3.54821	3.08145	3.63071	3.76353	3.82609	4.50667	4.15715	3.8858	4.74236	0.386262	4.13846	0.358453	4.50886	3.68249	4.76358	4.63072	4.55516	4.14464	4.17558	4.2652	3.94238	4.68351	4.66928	0.38989	0.38989	0.4066	0.4066	3948.72	0.502062	0.456725	0.38989	3.02245	3.20261	0.502062	0.38989	0.456725	3.66828	3.91606	4.05597	4.26675	4.17852	4.06649	0.356868
GSM923643	0.248799	-174.138	880.852	2.99053	880.852	0.459644	3.23918	2.86084	3.35392	3.49806	3.5708	4.16008	3.8442	3.63561	4.36672	0.041548	3.85891	0.10035	4.17073	3.48652	4.38811	4.27944	4.21929	3.88133	3.91073	3.98686	3.70941	4.32602	4.31565	0.267027	0.267027	0.0025022	0.0025022	-174.138	0.459644	-0.0125389	0.267027	2.73878	2.96994	0.459644	0.267027	-0.0125389	3.41508	3.64934	3.79798	3.98931	3.90559	3.79935	0.132458
GSM923644	-0.390117	6746.68	2291.63	2.8555	2291.63	0.365983	3.11225	2.64696	3.16216	3.27011	3.3177	3.97617	3.64638	3.36636	4.20268	-0.16017	3.60757	-0.188594	3.9719	3.1513	4.2213	4.08849	4.01186	3.60197	3.63017	3.71796	3.40396	4.13907	4.12401	-0.0421603	-0.0421603	-0.138438	-0.138438	6746.68	0.365983	-0.176695	-0.0421603	2.61208	2.76028	0.365983	-0.0421603	-0.176695	3.17881	3.40436	3.52088	3.719	3.63848	3.53633	-0.20188
GSM923645	-0.439185	-3311.33	-187.977	2.53541	-187.977	0.210956	2.75864	2.36647	2.85146	2.98112	3.04436	3.64788	3.3309	3.10271	3.85947	-0.478982	3.32844	-0.435826	3.65381	2.93414	3.87994	3.76431	3.69936	3.34139	3.37002	3.44913	3.16322	3.8119	3.80012	-0.734881	-0.734881	-0.498173	-0.498173	-3311.33	0.210956	-0.473344	-0.734881	2.29155	2.47294	0.210956	-0.734881	-0.473344	2.89716	3.12395	3.25975	3.4509	3.3692	3.26573	-0.448975
GSM923646	0.883028	-5979.45	-962.427	3.5248	-962.427	0.62256	3.76673	3.33003	3.87806	4.0272	4.10038	4.75835	4.41193	4.16689	4.98701	0.646361	4.4142	0.652382	4.76583	3.98768	5.00938	4.88561	4.81622	4.43113	4.46267	4.54823	4.2377	4.93699	4.92454	0.605281	0.605281	0.643155	0.643155	-5979.45	0.62256	0.676285	0.605281	3.22441	3.45153	0.62256	0.605281	0.676285	3.93452	4.18808	4.34143	4.55064	4.4608	4.34661	0.661552
GSM923647	1.5431	-1106.62	606.464	4.22466	606.464	0.696716	4.49713	3.93715	4.56404	4.69806	4.75788	5.53217	5.14402	4.81777	5.79617	1.41987	5.10232	1.31657	5.52748	4.5698	5.81791	5.66384	5.57501	5.09824	5.13162	5.23399	4.8666	5.72269	5.7053	1.23648	1.23648	1.48747	1.48747	-1106.62	0.696716	1.46353	1.23648	3.88977	4.07654	0.696716	1.23648	1.46353	4.58973	4.86104	5.00279	5.2361	5.14093	5.01973	1.28446
GSM923648	0.124781	268.413	645.216	3.13807	645.216	0.471412	3.38966	2.94084	3.46561	3.59102	3.64993	4.30185	3.96757	3.70646	4.52738	0.178861	3.94816	0.167056	4.30317	3.51074	4.54757	4.42007	4.3475	3.95335	3.98288	4.06874	3.75955	4.47058	4.45687	0.405821	0.405821	0.183941	0.183941	268.413	0.471412	0.171614	0.405821	2.8754	3.05674	0.471412	0.405821	0.171614	3.50008	3.73632	3.86904	4.07055	3.98634	3.87945	0.166253
GSM923649	-0.0812487	2564.34	1966.66	2.97634	1966.66	0.347025	3.25896	2.76805	3.30965	3.42209	3.4715	4.16313	3.81721	3.52223	4.40059	0.0339982	3.77546	-0.0176739	4.15806	3.29561	4.42001	4.28055	4.20001	3.76909	3.79863	3.89082	3.56104	4.33355	4.3177	-0.184944	-0.184944	0.068755	0.068755	2564.34	0.347025	-0.0460586	-0.184944	2.72672	2.88735	0.347025	-0.184944	-0.0460586	3.32627	3.56272	3.68429	3.89207	3.80774	3.70074	-0.0457407
GSM923650	-1.28006	7017.2	2491.65	1.74992	2491.65	0.045811	1.97932	1.69048	2.09697	2.22958	2.29804	2.79319	2.52029	2.35744	2.96986	-1.34019	2.5469	-1.212	2.80648	2.24161	2.98971	2.90061	2.85209	2.57264	2.59852	2.66255	2.42849	2.94069	2.93286	-1.31436	-1.31436	-1.42162	-1.42162	7017.2	0.045811	-1.43194	-1.31436	1.56125	1.77936	0.045811	-1.31436	-1.43194	2.16047	2.36341	2.49927	2.66453	2.59072	2.49738	-1.16549
GSM923651	0.493714	-2267.47	98.4314	3.32193	98.4314	0.690476	3.5558	3.11701	3.6513	3.78991	3.85715	4.50837	4.16888	3.91954	4.73439	0.388827	4.1632	0.393526	4.51371	3.73561	4.75583	4.63156	4.56152	4.17593	4.20658	4.29169	3.98363	4.6823	4.66949	0.514463	0.514463	0.388555	0.388555	-2267.47	0.690476	0.434316	0.514463	3.03644	3.23511	0.690476	0.514463	0.434316	3.69837	3.94354	4.08841	4.29358	4.20626	4.09539	0.407167
GSM923652	-0.0437542	15547.7	4083.84	2.59254	4083.84	0.0374881	2.82619	2.42668	2.92657	3.06356	3.13126	3.74565	3.42094	3.19312	3.96046	-0.370231	3.4239	-0.337581	3.75271	3.02635	3.98172	3.86582	3.80097	3.44028	3.46991	3.55005	3.25945	3.91418	3.90261	-0.745362	-0.745362	-0.395859	-0.395859	15547.7	0.0374881	-0.370644	-0.745362	2.33641	2.53701	0.0374881	-0.745362	-0.370644	2.97809	3.21303	3.35641	3.55258	3.46812	3.36106	-0.331026
GSM923653	-0.220106	-1350.66	532.292	2.85481	532.292	0.456926	3.0844	2.66874	3.17146	3.30019	3.36215	3.98496	3.66101	3.42012	4.20166	-0.140632	3.65256	-0.124993	3.98929	3.24078	4.22207	4.10227	4.0346	3.66281	3.69188	3.77369	3.47822	4.15094	4.13849	-0.0639277	-0.0639277	-0.151371	-0.151371	-1350.66	0.456926	-0.117218	-0.0639277	2.59814	2.77944	0.456926	-0.0639277	-0.117218	3.21319	3.4445	3.57979	3.77537	3.69248	3.58737	-0.112892
GSM923654	0.0545089	1073.87	862.566	2.97256	862.566	0.440434	3.2187	2.78022	3.3079	3.44213	3.50674	4.16028	3.82072	3.56736	4.38746	0.04003	3.81117	0.0379706	4.16451	3.37896	4.40877	4.28299	4.21191	3.8217	3.85216	3.93796	3.62806	4.334	4.3209	-0.0900876	-0.0900876	0.0435505	0.0435505	1073.87	0.440434	0.0429815	-0.0900876	2.70336	2.89651	0.440434	-0.0900876	0.0429815	3.35087	3.59327	3.73479	3.93984	3.85299	3.74285	0.0380244
GSM923655	0.264931	-9822.68	-1482	2.91182	-1482	0.412789	3.15918	2.80768	3.29413	3.45012	3.53122	4.10312	3.78882	3.6016	4.30548	-0.00624591	3.82086	0.077148	4.11856	3.47275	4.32802	4.22602	4.1706	3.85259	3.88265	3.95571	3.68765	4.27182	4.26286	0.0601332	0.0601332	-0.0635848	-0.0635848	-9822.68	0.412789	-0.082451	0.0601332	2.65986	2.91539	0.412789	0.0601332	-0.082451	3.36951	3.60779	3.76789	3.95881	3.87323	3.76472	0.10538
GSM923656	-0.797614	10911	3949.61	2.45526	3949.61	0.207555	2.70173	2.28077	2.76412	2.87506	2.92602	3.54304	3.22862	2.97609	3.75669	-0.59165	3.20382	-0.586936	3.54234	2.7834	3.77545	3.65335	3.5835	3.20469	3.23212	3.31413	3.01977	3.70123	3.68788	-0.57651	-0.57651	-0.59707	-0.59707	10911	0.207555	-0.625139	-0.57651	2.23331	2.38689	0.207555	-0.57651	-0.625139	2.78976	3.00736	3.12626	3.31554	3.23722	3.13802	-0.580651
GSM923657	-0.278248	-6707.2	-501.944	2.75686	-501.944	0.409772	2.9658	2.58052	3.06481	3.19775	3.26317	3.85732	3.54364	3.32283	4.06545	-0.266965	3.546	-0.223064	3.86467	3.16069	4.08598	3.97347	3.9105	3.56136	3.58994	3.66755	3.38636	4.02031	4.00905	-0.130556	-0.130556	-0.295622	-0.295622	-6707.2	0.409772	-0.220881	-0.130556	2.5027	2.6871	0.409772	-0.130556	-0.220881	3.11463	3.34175	3.4799	3.66939	3.5879	3.48459	-0.207935
GSM923658	-0.965728	4436.51	2049.91	2.11497	2049.91	0.135207	2.39303	2.0443	2.48781	2.61195	2.67317	3.22449	2.93204	2.7288	3.4185	-0.906932	2.93603	-0.837779	3.23188	2.57865	3.43794	3.33364	3.27536	2.95087	2.97754	3.04978	2.78816	3.37738	3.36704	-0.798232	-0.798232	-0.955045	-0.955045	4436.51	0.135207	-1.08348	-0.798232	1.92543	2.14149	0.135207	-0.798232	-1.08348	2.53527	2.74586	2.87491	3.05146	2.97537	2.87904	-0.810673
GSM923659	0.375258	-7194.28	-411.335	3.10632	-411.335	0.487347	3.37149	2.93638	3.46949	3.60928	3.67714	4.33084	3.98927	3.73993	4.55851	0.216012	3.98448	0.216775	4.33662	3.55577	4.58024	4.45526	4.38489	3.99754	4.02837	4.1139	3.80451	4.5064	4.49356	0.110567	0.110567	0.214511	0.214511	-7194.28	0.487347	0.147143	0.110567	2.84055	3.054	0.487347	0.110567	0.147143	3.51772	3.76374	3.90959	4.11582	4.02796	3.91647	0.216712
GSM923660	0.63962	168.941	827.664	3.4788	827.664	0.496935	3.71459	3.21549	3.79206	3.92691	3.99001	4.70663	4.34057	4.05113	4.95387	0.591414	4.3165	0.539917	4.70707	3.83424	4.97572	4.83527	4.75518	4.321	4.35327	4.44765	4.10785	4.8906	4.87538	0.353462	0.353462	0.629042	0.629042	168.941	0.496935	0.671209	0.353462	3.17055	3.34295	0.496935	0.353462	0.671209	3.82691	4.08509	4.22889	4.44967	4.35767	4.24088	0.515593
GSM923661	-0.362363	9168.16	3099.8	2.44953	3099.8	0.254846	2.70032	2.35551	2.81158	2.94845	3.01808	3.56844	3.27117	3.07983	3.7621	-0.552324	3.2889	-0.470381	3.57924	2.94297	3.78266	3.68203	3.62655	3.31182	3.33964	3.41082	3.15114	3.72579	3.7164	-0.373993	-0.373993	-0.613543	-0.613543	9168.16	0.254846	-0.641182	-0.373993	2.22997	2.45622	0.254846	-0.373993	-0.641182	2.87151	3.09153	3.23329	3.41346	3.33418	3.23374	-0.426684
GSM923662	-0.256901	5249.08	2035.56	2.83919	2035.56	0.386738	3.0924	2.64883	3.16157	3.2812	3.33671	3.98338	3.6531	3.39072	4.20729	-0.145391	3.62983	-0.15383	3.9836	3.19222	4.22708	4.09962	4.02686	3.63253	3.66151	3.7471	3.43948	4.14978	4.13593	-0.10871	-0.10871	-0.137568	-0.137568	5249.08	0.386738	-0.163233	-0.10871	2.59119	2.76164	0.386738	-0.10871	-0.163233	3.19135	3.42205	3.54962	3.74859	3.66591	3.5611	-0.158346
GSM923663	0.0437119	-1029.19	625.938	2.87026	625.938	0.447819	3.11553	2.71407	3.21926	3.35943	3.42922	4.04559	3.71907	3.49271	4.26145	-0.0715789	3.72483	-0.0383305	4.0541	3.32835	4.28301	4.16716	4.10254	3.74312	3.77314	3.85335	3.56215	4.21577	4.20432	-0.0238722	-0.0238722	-0.0937534	-0.0937534	-1029.19	0.447819	-0.0996846	-0.0238722	2.61366	2.82545	0.447819	-0.0238722	-0.0996846	3.27309	3.51099	3.65778	3.85551	3.76999	3.6616	-0.0223611
GSM923664	-0.920185	3726.77	1876.94	2.29497	1876.94	0.335774	2.52044	2.15858	2.60858	2.72958	2.78846	3.34925	3.05454	2.84267	3.54568	-0.784389	3.05277	-0.728387	3.35514	2.68464	3.56484	3.45783	3.39769	3.06469	3.09133	3.16506	2.89849	3.50205	3.49119	-0.468497	-0.468497	-0.825562	-0.825562	3726.77	0.335774	-0.802148	-0.468497	2.07862	2.25721	0.335774	-0.468497	-0.802148	2.65138	2.86227	2.98849	3.16641	3.0904	2.99413	-0.691007
GSM923665	-0.55537	4318.54	2228.24	2.59362	2228.24	0.288927	2.83658	2.42896	2.90802	3.0246	3.0799	3.68234	3.37181	3.13285	3.89177	-0.448975	3.35643	-0.422003	3.68428	2.95405	3.91086	3.79324	3.72647	3.36268	3.39025	3.46966	3.18363	3.84022	3.82771	-0.267741	-0.267741	-0.466158	-0.466158	4318.54	0.288927	-0.485221	-0.267741	2.36879	2.53438	0.288927	-0.267741	-0.485221	2.94105	3.15956	3.28412	3.47142	3.39277	3.29313	-0.419075
GSM923666	-0.476656	-5131.1	-412.874	2.65019	-412.874	0.272195	2.91311	2.50614	2.99727	3.12187	3.18126	3.79512	3.47653	3.23704	4.00917	-0.330055	3.46554	-0.314756	3.79875	3.05752	4.02913	3.91008	3.8427	3.47383	3.50221	3.5831	3.29152	3.95814	3.94566	-0.294742	-0.294742	-0.344688	-0.344688	-5131.1	0.272195	-0.41016	-0.294742	2.4177	2.6141	0.272195	-0.294742	-0.41016	3.03653	3.26229	3.39283	3.58478	3.50378	3.40111	-0.314644
GSM923667	1.16511	1259.37	828.169	3.92304	828.169	0.496209	4.17448	3.6403	4.25077	4.3883	4.45115	5.20469	4.82315	4.51269	5.46297	1.08982	4.79072	1.00806	5.20269	4.27816	5.48504	5.33641	5.25118	4.79115	4.82434	4.92373	4.56642	5.39409	5.37765	0.741502	0.741502	1.14842	1.14842	1259.37	0.496209	1.16721	0.741502	3.59098	3.77574	0.496209	0.741502	1.16721	4.2829	4.5514	4.69634	4.92586	4.83123	4.71084	0.97622
GSM923668	-0.113152	-925.837	411.075	3.11623	411.075	0.527338	3.39058	2.91447	3.4463	3.55997	3.61053	4.28482	3.94629	3.66161	4.51688	0.154911	3.90911	0.111241	4.28149	3.44364	4.53615	4.40067	4.32263	3.9048	3.93389	4.02362	3.70236	4.45249	4.43722	0.439258	0.439258	0.180947	0.180947	-925.837	0.527338	0.107739	0.439258	2.86399	3.03157	0.527338	0.439258	0.107739	3.46617	3.69934	3.82113	4.02468	3.94166	3.83628	0.102556
GSM923669	-0.23211	-4746.6	46.252	2.85107	46.252	0.491189	3.07335	2.65813	3.15427	3.27763	3.33608	3.95413	3.63486	3.39133	4.16904	-0.173586	3.62116	-0.160117	3.95715	3.20851	4.18879	4.06856	4.00037	3.62821	3.65657	3.73804	3.44448	4.11677	4.10405	0.013156	0.013156	-0.185094	-0.185094	-4746.6	0.491189	-0.143293	0.013156	2.59937	2.76724	0.491189	0.013156	-0.143293	3.1913	3.4175	3.54687	3.73931	3.65841	3.5558	-0.149055
GSM923671	0.0240158	1499.53	963.287	3.16821	963.287	0.697055	3.40743	2.93978	3.46162	3.57246	3.62151	4.28164	3.95079	3.67116	4.50848	0.153982	3.91347	0.113702	4.27823	3.45642	4.52723	4.39461	4.31813	3.90865	3.93704	4.02496	3.71018	4.44526	4.43027	0.667745	0.667745	0.16704	0.16704	1499.53	0.697055	0.195764	0.667745	2.90824	3.05475	0.697055	0.667745	0.195764	3.48042	3.7084	3.82677	4.02576	3.94475	3.8419	0.126579
GSM923672	0.643624	-7832.75	-1157.3	3.45675	-1157.3	0.542952	3.68521	3.21301	3.76449	3.89588	3.95761	4.63924	4.28996	4.01686	4.87469	0.525896	4.26955	0.49545	4.6404	3.81286	4.89568	4.76248	4.68666	4.27511	4.30597	4.39559	4.07274	4.81519	4.80084	0.472171	0.472171	0.539377	0.539377	-7832.75	0.542952	0.594306	0.472171	3.16272	3.33509	0.542952	0.472171	0.594306	3.80072	4.04814	4.18709	4.39762	4.30964	4.1979	0.477066
GSM923673	0.0624053	-5585.46	-401.616	3.0281	-401.616	0.441863	3.26397	2.84138	3.35758	3.49101	3.55499	4.18935	3.85918	3.61441	4.40982	0.0672542	3.85126	0.0729572	4.19394	3.43177	4.43061	4.30881	4.24	3.86168	3.89124	3.97451	3.67371	4.35831	4.34565	0.0725891	0.0725891	0.0599546	0.0599546	-5585.46	0.441863	0.077473	0.0725891	2.76014	2.95524	0.441863	0.0725891	0.077473	3.40216	3.63894	3.77718	3.9762	3.89191	3.78487	0.0837546
GSM923674	-0.225754	21823.2	5573.88	2.84182	5573.88	-0.0755467	3.04685	2.58454	3.1067	3.22141	3.27305	3.93322	3.59972	3.32451	4.16009	-0.202016	3.56708	-0.219143	3.92976	3.11454	4.17927	4.04782	3.97225	3.56475	3.59347	3.68103	3.36705	4.09852	4.08385	-0.567351	-0.567351	-0.181345	-0.181345	21823.2	-0.0755467	-0.0825378	-0.567351	2.56848	2.69992	-0.0755467	-0.567351	-0.0825378	3.13015	3.36069	3.48298	3.68306	3.60107	3.49696	-0.244703
GSM923675	0.284841	4290.66	972.22	3.48359	972.22	0.650122	3.73646	3.20726	3.76949	3.87475	3.91887	4.63832	4.28461	3.96669	4.88366	0.508624	4.22836	0.425861	4.62946	3.72136	4.90243	4.75492	4.66911	4.21527	4.24497	4.34116	3.99807	4.80952	4.79222	0.704791	0.704791	0.560426	0.560426	4290.66	0.650122	0.574468	0.704791	3.202	3.33142	0.650122	0.704791	0.574468	3.77489	4.01378	4.12972	4.34217	4.2574	4.14974	0.396219
GSM923676	0.51685	-3260.49	95.7986	3.39361	95.7986	0.608797	3.61024	3.11215	3.68012	3.80849	3.86745	4.57923	4.21806	3.92544	4.82438	0.466329	4.18821	0.4043	4.57807	3.70375	4.84557	4.70492	4.62436	4.1891	4.22063	4.31483	3.97637	4.75975	4.74428	0.346974	0.346974	0.497974	0.497974	-3260.49	0.608797	0.592803	0.346974	3.08609	3.23755	0.608797	0.346974	0.592803	3.7093	3.96164	4.0988	4.31645	4.22651	4.11236	0.389243
GSM923677	0.798319	-4733.81	-595.006	3.83593	-595.006	0.702401	4.08681	3.5512	4.14539	4.26999	4.32511	5.06829	4.6967	4.38103	5.32229	0.948516	4.65367	0.859679	5.06332	4.13995	5.34304	5.19414	5.10818	4.64806	4.67991	4.77853	4.42515	5.25078	5.23388	1.01641	1.01641	1.00583	1.00583	-4733.81	0.702401	1.02629	1.01641	3.52134	3.68281	0.702401	1.01641	1.02629	4.16626	4.42366	4.55674	4.78015	4.68932	4.5738	0.833404
GSM923678	-0.175376	2226.15	2214.91	3.23421	2214.91	0.570783	3.47916	2.95019	3.50383	3.60216	3.64171	4.35964	4.00923	3.68612	4.60395	0.220936	3.9462	0.135238	4.34862	3.43371	4.62212	4.47364	4.38685	3.92877	3.95778	4.05434	3.71076	4.52797	4.51031	0.33943	0.33943	0.280737	0.280737	2226.15	0.570783	0.261348	0.33943	2.9725	3.07213	0.570783	0.33943	0.261348	3.50283	3.73614	3.845	4.05504	3.97218	3.86697	0.105423
GSM923679	0.617583	-5078.12	-440.36	3.50574	-440.36	0.498866	3.73718	3.26528	3.8256	3.96284	4.02762	4.71525	4.36126	4.08892	4.95265	0.598794	4.34449	0.566825	4.71738	3.88512	4.97419	4.84091	4.76516	4.35167	4.38303	4.47335	4.14756	4.89409	4.87988	0.523736	0.523736	0.619031	0.619031	-5078.13	0.498866	0.66918	0.523736	3.2023	3.38937	0.498866	0.523736	0.66918	3.8666	4.11905	4.26225	4.47549	4.38608	4.27243	0.558041
GSM923680	0.456215	3146.22	1311.67	3.80222	1311.67	0.835764	4.04741	3.45464	4.05565	4.15035	4.18517	4.96726	4.59235	4.22765	5.23168	0.835695	4.50898	0.683715	4.95133	3.94005	5.2499	5.08528	4.9883	4.48189	4.51222	4.61796	4.24306	5.14391	5.12373	1.14696	1.14696	0.927912	0.927912	3146.22	0.835764	0.974821	1.14696	3.49487	3.58721	0.835764	1.14696	0.974821	4.04193	4.28791	4.39376	4.61814	4.5315	4.42133	0.647643
GSM923681	0.570531	241.249	2212.13	3.4369	2212.13	0.516481	3.66622	3.16774	3.7397	3.87132	3.93244	4.64519	4.2823	3.99206	4.89083	0.523594	4.25561	0.476927	4.64487	3.77373	4.91229	4.77207	4.69195	4.25851	4.29036	4.38438	4.04616	4.82701	4.81171	0.318051	0.318051	0.564276	0.564276	241.248	0.516481	0.571068	0.318051	3.14569	3.29408	0.516481	0.318051	0.571068	3.77179	4.02683	4.16735	4.38613	4.29531	4.18	0.457473
GSM923682	0.38324	4587.58	1866.28	3.41109	1866.28	0.520579	3.6689	3.16363	3.72625	3.84583	3.89911	4.6079	4.25244	3.95298	4.85115	0.484191	4.21318	0.418914	4.60405	3.72435	4.87126	4.72915	4.64727	4.20879	4.23935	4.3335	3.99622	4.78344	4.76741	0.619486	0.619486	0.524711	0.524711	4587.58	0.520579	0.50654	0.619486	3.1283	3.28789	0.520579	0.619486	0.50654	3.74713	3.99282	4.12107	4.33489	4.24769	4.13693	0.404705
GSM923683	0.757116	7156.09	2181.39	3.64952	2181.39	0.612568	3.91783	3.40157	3.98118	4.10803	4.16591	4.88896	4.52425	4.22361	5.13707	0.772484	4.49005	0.701943	4.88656	3.99666	5.15805	5.01458	4.93225	4.48941	4.52117	4.61673	4.27346	5.07	5.05405	0.855686	0.855686	0.813813	0.813813	7156.09	0.612568	0.795543	0.855686	3.35244	3.52993	0.612568	0.855686	0.795543	4.00714	4.26192	4.39862	4.6186	4.52806	4.41307	0.691173
GSM923684	1.35338	-6849.85	-868.605	4.20941	-868.605	0.658869	4.46066	3.89482	4.52559	4.65891	4.71803	5.50049	5.10901	4.7776	5.76735	1.38934	5.06485	1.27227	5.49531	4.52498	5.78918	5.63295	5.54279	5.05954	5.09312	5.19674	4.82513	5.69243	5.67472	1.17814	1.17814	1.46191	1.46191	-6849.85	0.658869	1.49189	1.17814	3.86393	4.03493	0.658869	1.17814	1.49189	4.54956	4.82216	4.96348	5.19876	5.10302	4.98114	1.23541
GSM923685	1.14226	-2815.52	503.306	4.07547	503.306	0.614564	4.32789	3.75554	4.37946	4.50422	4.55817	5.34064	4.95248	4.61419	5.60695	1.22347	4.90016	1.10568	5.33292	4.35478	5.62802	5.47008	5.37853	4.89049	4.92341	5.02742	4.65527	5.52937	5.51116	1.00881	1.00881	1.302	1.302	-2815.52	0.614564	1.30797	1.00881	3.74647	3.89401	0.614564	1.00881	1.30797	4.39525	4.66218	4.79624	5.02932	4.9354	4.81589	1.05989
GSM923686	0.404812	5753.27	1862.48	3.26164	1862.48	0.175822	3.51647	3.0415	3.59377	3.72279	3.78228	4.4688	4.11862	3.83974	4.70553	0.345196	4.09337	0.31401	4.46829	3.62902	4.72625	4.59114	4.51391	4.09567	4.12622	4.21682	3.89112	4.64409	4.62933	0.0130983	0.0130983	0.372251	0.372251	5753.27	0.175822	0.350398	0.0130983	2.978	3.16366	0.175822	0.0130983	0.350398	3.62723	3.87341	4.00853	4.21887	4.13169	4.02089	0.285508
GSM923687	0.377228	-1097.56	1711.67	3.22294	1711.67	0.489738	3.42307	2.99433	3.52643	3.66948	3.73967	4.38647	4.04668	3.80399	4.61178	0.267172	4.04683	0.277153	4.39363	3.62602	4.6337	4.51127	4.44259	4.06255	4.09347	4.17782	3.87204	4.56192	4.54954	0.290031	0.290031	0.26487	0.26487	-1097.56	0.489738	0.351386	0.290031	2.9367	3.11184	0.489738	0.290031	0.351386	3.57856	3.82549	3.97436	4.17984	4.09174	3.97991	0.295889
GSM923688	0.734725	-4886.71	129.298	3.49422	129.298	0.535147	3.75876	3.31353	3.85658	3.99823	4.06742	4.72283	4.38037	4.13142	4.94947	0.61501	4.377	0.608383	4.72805	3.94932	4.97113	4.84715	4.77739	4.39145	4.4225	4.5078	4.19845	4.89804	4.88536	0.733934	0.733934	0.605177	0.605177	-4886.71	0.535147	0.570251	0.733934	3.21594	3.43437	0.535147	0.733934	0.570251	3.90646	4.1554	4.30374	4.51087	4.42241	4.31002	0.621152
GSM923689	-0.152292	1748.73	1175.09	2.74087	1175.09	0.483047	3.00072	2.61689	3.10655	3.24516	3.31447	3.9081	3.59213	3.37702	4.11562	-0.212319	3.60122	-0.165398	3.91691	3.22077	4.13671	4.0264	3.96499	3.62051	3.64968	3.72682	3.44623	4.07317	4.06243	-0.0281108	-0.0281108	-0.247387	-0.247387	1748.73	0.483047	-0.29014	-0.0281108	2.50038	2.72501	0.483047	-0.0281108	-0.29014	3.1619	3.39346	3.53774	3.72912	3.64603	3.54067	-0.129205
GSM923690	0.537191	8220.03	2727.87	3.24036	2727.87	0.438851	3.52792	3.07911	3.62594	3.76821	3.83736	4.50352	4.15596	3.90145	4.73466	0.384013	4.15075	0.380918	4.50898	3.71402	4.75663	4.62969	4.55817	4.16415	4.19554	4.28254	3.96757	4.68158	4.66852	0.284211	0.284211	0.393137	0.393137	8220.03	0.438851	0.286203	0.284211	2.97086	3.20007	0.438851	0.284211	0.286203	3.67469	3.92592	4.0747	4.28472	4.19527	4.08167	0.390339
GSM923691	0.434535	577.332	1010.73	3.37266	1010.73	0.690174	3.61499	3.13842	3.68682	3.81393	3.8732	4.55581	4.20785	3.93086	4.79135	0.436765	4.18358	0.399864	4.55626	3.7228	4.81207	4.67795	4.60141	4.18717	4.21783	4.30787	3.98385	4.73066	4.71608	0.670084	0.670084	0.455965	0.455965	577.331	0.690174	0.481442	0.670084	3.08965	3.25951	0.690174	0.670084	0.481442	3.71848	3.96352	4.09934	4.3094	4.22201	4.11109	0.403737
GSM923692	1.35664	-1267.82	858.606	4.011	858.606	0.621589	4.28377	3.70684	4.33968	4.4697	4.52721	5.31972	4.92441	4.58623	5.59004	1.21171	4.87669	1.09059	5.31349	4.32887	5.61191	5.45297	5.36117	4.87029	4.90418	5.00923	4.63273	5.51322	5.49512	0.773545	0.773545	1.28684	1.28684	-1267.82	0.621589	1.24773	0.773545	3.68115	3.84728	0.621589	0.773545	1.24773	4.35931	4.63261	4.77339	5.01126	4.91463	4.79178	1.04262
GSM923693	1.01238	2243.06	1627.08	3.6885	1627.08	0.444215	3.94919	3.46343	4.04506	4.19117	4.2614	4.9679	4.60199	4.32722	5.21174	0.856871	4.59076	0.821199	4.97152	4.12435	5.23433	5.09892	5.02231	4.60202	4.63481	4.72709	4.39331	5.15358	5.13939	0.656256	0.656256	0.882818	0.882818	2243.06	0.444215	0.863143	0.656256	3.37958	3.59263	0.444215	0.656256	0.863143	4.09217	4.35586	4.50898	4.72989	4.63645	4.51768	0.812493
GSM923694	1.08008	-6970.9	356.033	3.92659	356.033	0.686195	4.18164	3.65534	4.25094	4.38243	4.44226	5.17711	4.80618	4.50136	5.42818	1.05766	4.77221	0.991267	5.17403	4.27103	5.44941	5.30438	5.22109	4.77158	4.80377	4.90069	4.55226	5.36043	5.3443	0.936127	0.936127	1.10753	1.10753	-6970.91	0.686195	1.06367	0.936127	3.62494	3.78769	0.686195	0.936127	1.06367	4.27966	4.54021	4.67971	4.90291	4.81113	4.69433	0.9653
GSM923695	0.587389	-857.068	725.885	3.56613	725.885	0.582532	3.85123	3.34394	3.91181	4.03391	4.08866	4.79769	4.44139	4.14357	5.04034	0.676064	4.40418	0.614376	4.79383	3.91698	5.06054	4.9193	4.83798	4.40099	4.4317	4.52561	4.1887	4.97345	4.95759	0.785034	0.785034	0.713406	0.713406	-857.068	0.582532	0.626636	0.785034	3.28793	3.46981	0.582532	0.785034	0.626636	3.93511	4.18288	4.31321	4.5275	4.43989	4.32851	0.597014
GSM923696	1.58271	-231.64	898.923	4.14792	898.923	0.725817	4.40782	3.88055	4.5013	4.65155	4.72272	5.47652	5.08957	4.79031	5.73587	1.37081	5.07071	1.2948	5.47892	4.56795	5.75921	5.61338	5.53049	5.07903	5.11345	5.21216	4.85571	5.67142	5.65584	1.2397	1.2397	1.42014	1.42014	-231.641	0.725817	1.42761	1.2397	3.80617	4.01842	0.725817	1.2397	1.42761	4.54543	4.82319	4.98077	5.21444	5.11641	4.99171	1.28914
GSM923697	0.348118	5210.69	2358.11	3.43225	2358.11	0.495767	3.70774	3.18157	3.75367	3.86747	3.9164	4.64305	4.28258	3.96758	4.89122	0.512649	4.23289	0.435332	4.6359	3.7249	4.91088	4.76353	4.6781	4.22309	4.2536	4.35051	4.00418	4.81883	4.80182	0.435731	0.435731	0.569803	0.569803	5210.69	0.495767	0.495142	0.435731	3.15512	3.30795	0.495767	0.435731	0.495142	3.7665	4.01243	4.13542	4.3518	4.26473	4.15407	0.404733
GSM923698	0.502195	-17903	-3277.07	3.46625	-3277.07	0.650886	3.71814	3.27389	3.81751	3.9584	4.0261	4.68777	4.34352	4.08877	4.91775	0.568726	4.33598	0.559322	4.69316	3.89996	4.93937	4.8123	4.74057	4.3475	4.37839	4.465	4.15198	4.86389	4.85068	0.722679	0.722679	0.576754	0.576754	-17903	0.650886	0.555355	0.722679	3.18131	3.39393	0.650886	0.722679	0.555355	3.86523	4.11363	4.25902	4.46663	4.37858	4.26669	0.560921
GSM923699	-0.377356	-3317.2	99.6705	2.62444	99.6705	0.116981	2.88173	2.41375	2.94462	3.06167	3.11393	3.79442	3.45057	3.16612	4.0294	-0.326949	3.41612	-0.376363	3.79153	2.94693	4.04937	3.91318	3.83485	3.41273	3.44227	3.53305	3.20805	3.96575	3.95054	-0.968246	-0.968246	-0.305529	-0.305529	-3317.21	0.116981	-0.361169	-0.968246	2.36877	2.53029	0.116981	-0.968246	-0.361169	2.96763	3.20342	3.3279	3.53421	3.44982	3.34281	-0.408902
GSM923700	1.14917	-4978.57	-45.9751	3.67703	-45.9751	0.491638	3.91881	3.44134	4.02014	4.16886	4.24088	4.94091	4.57661	4.30779	5.18277	0.838856	4.56955	0.803366	4.94563	4.11005	5.20555	5.07231	4.99712	4.58289	4.61572	4.70699	4.37641	5.12656	5.11277	0.553245	0.553245	0.851008	0.851008	-4978.57	0.491638	0.878217	0.553245	3.3612	3.57001	0.491638	0.553245	0.878217	4.0707	4.33457	4.48981	4.70985	4.61633	4.49745	0.798412
GSM923701	0.895327	-5147.36	178.002	3.91996	178.002	0.736199	4.16649	3.61383	4.20964	4.32552	4.37501	5.12701	4.75563	4.42727	5.38338	1.00192	4.70148	0.905838	5.11905	4.17528	5.40329	5.25017	5.16129	4.6903	4.72167	4.82181	4.46407	5.30722	5.28941	1.11936	1.11936	1.06967	1.06967	-5147.37	0.736199	1.08016	1.11936	3.61176	3.74573	0.736199	1.11936	1.08016	4.22069	4.47445	4.60003	4.82305	4.73357	4.61976	0.866398
GSM923703	-0.0385936	582.666	1141.12	2.97601	1141.12	0.456994	3.21178	2.76966	3.29021	3.41726	3.47766	4.1266	3.79219	3.5353	4.3518	0.00199819	3.77642	-0.00053907	4.12907	3.34357	4.37233	4.24598	4.17428	3.78368	3.81343	3.89883	3.59102	4.29648	4.28305	0.0585482	0.0585482	0.00703953	0.00703953	582.666	0.456994	0.0253613	0.0585482	2.71208	2.88434	0.456994	0.0585482	0.0253613	3.32676	3.56345	3.69866	3.90052	3.81568	3.7081	-0.00313834
GSM923704	0.663909	-1756.53	1019.7	3.6826	1019.7	0.672703	3.92919	3.41628	3.98572	4.10627	4.16019	4.87311	4.5158	4.21475	5.11734	0.752263	4.47655	0.685766	4.86914	3.98607	5.13748	4.99479	4.91259	4.47267	4.50347	4.59794	4.25924	5.04928	5.03317	1.04942	1.04942	0.792065	0.792065	-1756.53	0.672703	0.804352	1.04942	3.39055	3.54238	0.672703	1.04942	0.804352	4.00687	4.25475	4.38449	4.59962	4.51179	4.40019	0.671073
GSM923705	-1.13405	-2836.02	250.775	2.01837	250.775	0.187521	2.22523	1.87997	2.31702	2.43864	2.4985	3.04718	2.75652	2.55314	3.24081	-1.08438	2.7591	-1.01368	3.05445	2.40247	3.26012	3.15566	3.09726	2.77314	2.7996	2.87167	2.611	3.19932	3.18891	-1.072	-1.072	-1.13344	-1.13344	-2836.02	0.187521	-1.08207	-1.072	1.80581	1.97536	0.187521	-1.072	-1.08207	2.36238	2.5704	2.69745	2.87289	2.79739	2.7019	-0.995768
GSM923706	-0.3951	-2814.22	250.215	2.64625	250.215	0.427817	2.89131	2.48776	2.97722	3.10331	3.16401	3.77463	3.45665	3.22077	3.98794	-0.353448	3.44856	-0.325967	3.7793	3.04497	4.00808	3.89014	3.82358	3.45861	3.48713	3.56744	3.27761	3.93807	3.92582	-0.28046	-0.28046	-0.368007	-0.368007	-2814.22	0.427817	-0.388642	-0.28046	2.408	2.59517	0.427817	-0.28046	-0.388642	3.01811	3.24436	3.37692	3.56879	3.48744	3.38436	-0.319804
GSM923707	-0.595874	-2010.59	328.972	2.35573	328.972	0.270513	2.61854	2.25815	2.71786	2.84788	2.9126	3.47917	3.17774	2.97119	3.67859	-0.645565	3.18455	-0.579911	3.48749	2.82046	3.69874	3.59211	3.53272	3.20173	3.2294	3.30331	3.03522	3.63707	3.62661	-0.534131	-0.534131	-0.690373	-0.690373	-2010.59	0.270513	-0.770391	-0.534131	2.14499	2.35913	0.270513	-0.534131	-0.770391	2.76891	2.9875	3.12305	3.30524	3.22633	3.1264	-0.563355
GSM923708	-0.122287	-4791.81	342.422	2.92356	342.422	0.371549	3.16004	2.73305	3.24559	3.37469	3.43641	4.07145	3.74227	3.49445	4.29197	-0.0534934	3.73098	-0.0458226	4.07483	3.30958	4.31246	4.18983	4.12041	3.73995	3.76934	3.85278	3.55163	4.23932	4.22645	-0.0986232	-0.0986232	-0.0571257	-0.0571257	-4791.82	0.371549	-0.0554671	-0.0986232	2.66511	2.84607	0.371549	-0.0986232	-0.0554671	3.28611	3.52053	3.65616	3.85467	3.77086	3.66454	-0.0462226
GSM923709	-0.935031	1942.59	1236.92	1.91085	1236.92	0.233715	2.14362	1.87832	2.28626	2.43443	2.51326	2.99418	2.72083	2.57969	3.16753	-1.12969	2.76689	-0.982546	3.01345	2.48477	3.18876	3.10629	3.06257	2.80318	2.83005	2.89129	2.66524	3.1458	3.13946	-0.938083	-0.938083	-1.22938	-1.22938	1942.59	0.233715	-1.23743	-0.938083	1.71276	1.96764	0.233715	-0.938083	-1.23743	2.36652	2.57691	2.7271	2.89347	2.81694	2.72015	-0.909874
GSM923710	0.804397	-4294.38	-739.5	3.70179	-739.5	0.578882	3.94622	3.42867	4.02368	4.16004	4.22289	4.96075	4.58574	4.28412	5.21448	0.843836	4.55679	0.774453	4.95989	4.05649	5.23649	5.09128	5.00819	4.55875	4.59153	4.68889	4.33873	5.148	5.13208	0.52339	0.52339	0.895634	0.895634	-4294.38	0.578882	0.929246	0.52339	3.37858	3.5603	0.578882	0.52339	0.929246	4.05685	4.32072	4.46492	4.69073	4.59725	4.47845	0.744726
GSM923711	-0.188273	-7138.87	-1124.24	2.86507	-1124.24	0.477938	3.08661	2.66849	3.17437	3.30364	3.3656	3.99444	3.66767	3.42361	4.21366	-0.128447	3.65807	-0.118812	3.99882	3.24143	4.23422	4.11267	4.04398	3.66767	3.6969	3.77962	3.48117	4.1619	4.14922	-0.0827122	-0.0827122	-0.136772	-0.136772	-7138.87	0.477938	-0.0801922	-0.0827122	2.60123	2.77969	0.477938	-0.0827122	-0.0801922	3.21582	3.44849	3.58395	3.78107	3.69767	3.59194	-0.115849
GSM923712	1.09344	-7345.45	-963.075	4.11041	-963.075	0.531497	4.36179	3.78349	4.41117	4.53594	4.59007	5.37827	4.98727	4.64651	5.64657	1.26246	4.93439	1.14418	5.37015	4.38627	5.66775	5.50854	5.4163	4.92495	4.95815	5.06278	4.68836	5.56828	5.54992	0.928234	0.928234	1.34442	1.34442	-7345.45	0.531497	1.36492	0.928234	3.77458	3.92294	0.531497	0.928234	1.36492	4.42648	4.69509	4.8303	5.06513	4.97042	4.84995	1.07715
GSM923713	0.766897	-9734.2	-1483.56	3.80784	-1483.56	0.738465	4.01807	3.50106	4.08454	4.21216	4.26969	4.9955	4.62995	4.32688	5.24423	0.875113	4.59403	0.805121	4.99252	4.09661	5.2651	5.12082	5.03786	4.59186	4.62347	4.71952	4.37476	5.17635	5.16021	0.921517	0.921517	0.922057	0.922057	-9734.2	0.738465	1.03805	0.921517	3.4834	3.63023	0.738465	0.921517	1.03805	4.11063	4.36586	4.50119	4.72109	4.63096	4.51634	0.783081
GSM923714	0.0298964	-4686.13	-290.363	2.87755	-290.363	0.431	3.11137	2.71984	3.22478	3.36924	3.4412	4.05358	3.72735	3.5058	4.26852	-0.0666168	3.73698	-0.0271221	4.06338	3.34456	4.29035	4.17595	4.11229	3.75665	3.78668	3.86635	3.57694	4.22438	4.21322	-0.10983	-0.10983	-0.0880158	-0.0880158	-4686.13	0.431	-0.0696699	-0.10983	2.61231	2.831	0.431	-0.10983	-0.0696699	3.28314	3.52221	3.67099	3.86824	3.78265	3.67408	-0.00846386
GSM923715	0.478903	-7711.5	-1395.17	3.39051	-1395.17	0.71981	3.62625	3.16529	3.70644	3.83727	3.89926	4.56689	4.22382	3.95845	4.79782	0.452516	4.20652	0.428109	4.56917	3.7607	4.81868	4.68877	4.61496	4.21354	4.24404	4.33176	4.01545	4.7405	4.72663	0.77672	0.77672	0.458366	0.458366	-7711.5	0.71981	0.500485	0.77672	3.10626	3.28494	0.71981	0.77672	0.500485	3.7438	3.98778	4.12636	4.33353	4.24661	4.13625	0.431699
GSM923716	0.426443	3479.23	1663.78	3.40257	1663.78	0.682961	3.65704	3.16635	3.72353	3.84769	3.90417	4.60127	4.24884	3.95998	4.84105	0.474663	4.21698	0.428468	4.59959	3.74046	4.8615	4.72317	4.6438	4.21628	4.2469	4.33924	4.00772	4.77676	4.76142	0.611545	0.611545	0.509905	0.509905	3479.23	0.682961	0.504828	0.611545	3.11751	3.28927	0.682961	0.611545	0.504828	3.75019	3.99615	4.1282	4.34041	4.25309	4.14216	0.425483
GSM923717	-0.249205	-2499.24	560.262	2.85704	560.262	0.487366	3.05267	2.62947	3.13017	3.2534	3.31205	3.93708	3.61438	3.36785	4.15409	-0.188968	3.60023	-0.176798	3.93964	3.18355	4.17401	4.0526	3.98374	3.60762	3.63636	3.71865	3.42197	4.10129	4.08844	-0.0413207	-0.0413207	-0.197882	-0.197882	-2499.24	0.487366	-0.0794359	-0.0413207	2.59216	2.73974	0.487366	-0.0413207	-0.0794359	3.16633	3.39468	3.52557	3.72032	3.63837	3.5345	-0.172409
GSM923718	-0.638325	2022.21	1599	2.41011	1599	0.352151	2.60881	2.24179	2.70446	2.83335	2.89746	3.46969	3.16614	2.95587	3.67074	-0.656913	3.17123	-0.595224	3.47755	2.80209	3.69092	3.58307	3.52291	3.18778	3.21564	3.29038	3.01933	3.62839	3.61775	-0.499342	-0.499342	-0.697104	-0.697104	2022.21	0.352151	-0.600668	-0.499342	2.17196	2.34337	0.352151	-0.499342	-0.600668	2.75357	2.97307	3.10852	3.29223	3.21281	3.11229	-0.57108
GSM923719	-0.00220972	-7530.52	-914.691	2.84142	-914.691	0.506258	3.08937	2.68302	3.18918	3.32607	3.39316	4.01509	3.6879	3.45466	4.23269	-0.103022	3.68799	-0.0802026	4.02225	3.28288	4.25394	4.1357	4.06939	3.70284	3.73257	3.81391	3.51941	4.18465	4.1727	-0.0612955	-0.0612955	-0.120528	-0.120528	-7530.52	0.506258	-0.142794	-0.0612955	2.58701	2.79437	0.506258	-0.0612955	-0.142794	3.23894	3.47528	3.61786	3.81555	3.7308	3.62334	-0.0688532
GSM923720	-0.313051	-5130.43	-414.633	2.73614	-414.633	0.368136	2.97065	2.57888	3.06147	3.1892	3.25132	3.84558	3.53424	3.30869	4.05286	-0.280849	3.53102	-0.240141	3.8509	3.14206	4.0728	3.95936	3.89555	3.54341	3.57152	3.64929	3.36794	4.00595	3.99435	-0.152712	-0.152712	-0.308264	-0.308264	-5130.43	0.368136	-0.300721	-0.152712	2.49581	2.68528	0.368136	-0.152712	-0.300721	3.10627	3.33008	3.46341	3.65126	3.5711	3.46945	-0.231729
GSM923721	-0.542714	11034.9	2572.99	2.45003	2572.99	-0.0350477	2.69736	2.31	2.79265	2.92368	2.98802	3.58556	3.27056	3.04703	3.795	-0.544988	3.2709	-0.494734	3.59194	2.88283	3.81549	3.70172	3.63797	3.2853	3.31387	3.39198	3.10931	3.74885	3.73737	-0.801325	-0.801325	-0.56428	-0.56428	11035	-0.0350477	-0.589726	-0.801325	2.21378	2.41616	-0.0350477	-0.801325	-0.589726	2.84064	3.06717	3.20421	3.39419	3.31268	3.2094	-0.502891
GSM923722	0.0265014	5981.98	2282.99	2.93528	2282.99	0.355147	3.15082	2.72761	3.23977	3.37174	3.4357	4.06785	3.73851	3.49541	4.28799	-0.056805	3.73151	-0.039701	4.07272	3.3159	4.30879	4.18736	4.1189	3.74314	3.77281	3.85561	3.55635	4.23679	4.22423	-0.0900147	-0.0900147	-0.0626685	-0.0626685	5981.98	0.355147	0.00630644	-0.0900147	2.66638	2.8405	0.355147	-0.0900147	0.00630644	3.28338	3.51937	3.65849	3.85744	3.77287	3.66561	-0.0342018
GSM923724	0.268181	-8168.08	-1533.25	3.07618	-1533.25	0.550522	3.3209	2.91112	3.43605	3.5842	3.65755	4.29383	3.95624	3.72362	4.51696	0.176632	3.96349	0.196453	4.30356	3.55361	4.53935	4.41982	4.35315	3.98237	4.01332	4.09621	3.79539	4.47006	4.45827	0.144537	0.144537	0.167589	0.167589	-8168.08	0.550522	0.169881	0.144537	2.79735	3.02662	0.550522	0.144537	0.169881	3.49449	3.74151	3.89373	4.0978	4.00959	3.89763	0.213057
GSM923725	0.171332	-2934.58	161.451	3.16068	161.451	0.431705	3.40539	2.93095	3.48058	3.60959	3.6698	4.35772	4.00598	3.72811	4.5955	0.238379	3.98274	0.203205	4.35813	3.51889	4.61659	4.48157	4.40456	3.98666	4.0176	4.10841	3.78169	4.53482	4.5202	0.0492847	0.0492847	0.262889	0.262889	-2934.58	0.431705	0.267009	0.0492847	2.87883	3.0522	0.431705	0.0492847	0.267009	3.51387	3.76089	3.89831	4.11028	4.02201	3.91002	0.181948
GSM923726	0.36462	2581.95	1479.77	3.32897	1479.77	0.603341	3.59071	3.10739	3.65969	3.78465	3.84187	4.53259	4.18232	3.89805	4.77053	0.40956	4.153	0.365075	4.53157	3.68242	4.79104	4.65437	4.57607	4.15351	4.18404	4.27547	3.94705	4.70757	4.69251	0.53716	0.53716	0.437977	0.437977	2581.95	0.603341	0.411275	0.53716	3.05071	3.22926	0.603341	0.53716	0.411275	3.68819	3.93313	4.06588	4.27685	4.18976	4.07918	0.362633
GSM923727	0.604531	-2943.88	-66.0873	3.36936	-66.0873	0.607641	3.62864	3.17654	3.72704	3.86983	3.93909	4.60922	4.25975	4.00334	4.84136	0.494389	4.25409	0.485923	4.61432	3.81411	4.86342	4.73589	4.66399	4.26724	4.29878	4.38632	4.06933	4.78801	4.77488	0.387722	0.387722	0.501126	0.501126	-2943.88	0.607641	0.482611	0.387722	3.08175	3.29843	0.607641	0.387722	0.482611	3.77581	4.02831	4.1775	4.38864	4.29878	4.18466	0.490295
GSM923728	0.539827	-1166.98	855.603	3.42719	855.603	0.627178	3.68682	3.2218	3.76797	3.89965	3.96181	4.6343	4.28896	4.02112	4.86636	0.518621	4.27094	0.491133	4.63606	3.82082	4.88729	4.75665	4.68235	4.27743	4.30805	4.39645	4.07767	4.80863	4.79466	0.800369	0.800369	0.528311	0.528311	-1166.98	0.627178	0.504929	0.800369	3.1506	3.34277	0.627178	0.800369	0.504929	3.80562	4.05127	4.19016	4.39856	4.31127	4.20039	0.499853
GSM923729	0.159756	4805.75	1130.81	3.0679	1130.81	0.492054	3.31624	2.8831	3.4049	3.53722	3.60061	4.24437	3.91044	3.66001	4.46806	0.122316	3.90003	0.124363	4.24846	3.47345	4.48891	4.36472	4.29446	3.90969	3.93956	4.02409	3.71892	4.41491	4.40191	0.257201	0.257201	0.121501	0.121501	4805.76	0.492054	0.131305	0.257201	2.79945	2.99817	0.492054	0.257201	0.131305	3.44715	3.6858	3.82433	4.02581	3.94065	3.83256	0.134026
GSM923730	0.0343912	2083.97	1252.45	2.92083	1252.45	0.470157	3.17545	2.7679	3.27543	3.41283	3.4804	4.1001	3.77378	3.54226	4.31612	-0.0214989	3.77502	0.00675499	4.10698	3.37226	4.33731	4.22032	4.15474	3.79057	3.8203	3.90117	3.60793	4.26892	4.25716	0.0105975	0.0105975	-0.0386553	-0.0386553	2083.97	0.470157	-0.0599072	0.0105975	2.66488	2.87992	0.470157	0.0105975	-0.0599072	3.32603	3.56269	3.706	3.90331	3.81859	3.71112	0.0264656
GSM923731	0.262179	4560.97	1836.64	3.22589	1836.64	0.593748	3.48171	3.01685	3.55702	3.6846	3.74432	4.41677	4.07281	3.80196	4.64921	0.290728	4.05118	0.269484	4.41787	3.59848	4.66988	4.53811	4.46302	4.05571	4.08607	4.17475	3.85551	4.59016	4.57593	0.374688	0.374688	0.310622	0.310622	4560.97	0.593748	0.296863	0.374688	2.95249	3.13595	0.593748	0.374688	0.296863	3.59054	3.83314	3.96867	4.17617	4.08963	3.97979	0.270942
GSM923732	0.18097	2415.76	1149.07	2.93337	1149.07	0.498173	3.17361	2.78839	3.29299	3.44211	3.5177	4.123	3.79761	3.58495	4.33554	0.00752312	3.81476	0.0550283	4.13468	3.43284	4.3578	4.24667	4.18528	3.83888	3.86929	3.94756	3.66212	4.29464	4.28415	0.0608339	0.0608339	-0.0243676	-0.0243676	2415.76	0.498173	-0.00155615	0.0608339	2.66682	2.89978	0.498173	0.0608339	-0.00155615	3.35685	3.59821	3.75252	3.94991	3.8633	3.75348	0.0916715
GSM923733	0.322456	-437.656	644.125	3.05826	644.125	0.58012	3.2895	2.87758	3.39641	3.53977	3.61078	4.24082	3.90765	3.67531	4.4609	0.125159	3.91255	0.148645	4.2492	3.50571	4.48279	4.36445	4.29833	3.93043	3.96097	4.04301	3.74517	4.41399	4.40225	0.158751	0.158751	0.108731	0.108731	-437.657	0.58012	0.1538	0.158751	2.78172	2.99206	0.58012	0.158751	0.1538	3.45122	3.69434	3.84339	4.04501	3.95801	3.84765	0.171571
GSM923734	0.871137	-556.888	466.256	3.56662	466.256	0.604597	3.82621	3.36914	3.92917	4.07625	4.148	4.82557	4.47147	4.21419	5.06078	0.71208	4.46807	0.701582	4.83186	4.02573	5.08325	4.95444	4.88199	4.48286	4.51495	4.60324	4.28335	5.00724	4.99406	0.732927	0.732927	0.723239	0.723239	-556.888	0.604597	0.710474	0.732927	3.26913	3.49319	0.604597	0.732927	0.710474	3.98092	4.23818	4.39147	4.60554	4.51413	4.39801	0.707271
GSM923735	-0.0341501	13595.7	4018.24	2.94452	4018.24	0.165677	3.17598	2.70249	3.2401	3.36174	3.41803	4.0972	3.75177	3.47358	4.33156	-0.0277109	3.72411	-0.0529271	4.09577	3.2639	4.35192	4.21767	4.1409	3.72573	3.75594	3.84571	3.52314	4.27012	4.25541	-0.307181	-0.307181	-0.00341121	-0.00341121	13595.7	0.165677	0.0306914	-0.307181	2.67219	2.82117	0.165677	-0.307181	0.0306914	3.2678	3.5082	3.63985	3.84793	3.76173	3.65245	-0.0824754
GSM923736	-0.336246	9770.45	3059.17	2.55267	3059.17	0.280155	2.82293	2.44124	2.92035	3.05253	3.11809	3.70549	3.39459	3.17786	3.91093	-0.419668	3.39883	-0.367989	3.71284	3.01952	3.9314	3.82094	3.75922	3.41535	3.44382	3.5204	3.24253	3.86721	3.85625	-0.340597	-0.340597	-0.453234	-0.453234	9770.45	0.280155	-0.531304	-0.340597	2.32842	2.54688	0.280155	-0.340597	-0.531304	2.97053	3.19612	3.33457	3.52263	3.44148	3.33863	-0.342818
GSM923738	0.872256	-5097.47	-523.307	3.68418	-523.307	0.721364	3.94862	3.47666	4.04382	4.18687	4.25552	4.94498	4.58791	4.31976	5.18337	0.833591	4.57711	0.800854	4.94922	4.12113	5.2055	5.07317	4.99831	4.588	4.62002	4.71024	4.38406	5.12662	5.11277	1.03944	1.03944	0.849807	0.849807	-5097.48	0.721364	0.833408	1.03944	3.38435	3.60237	0.721364	1.03944	0.833408	4.08995	4.34729	4.4967	4.71242	4.62119	4.50524	0.811422
GSM923739	0.794091	-954.034	498.91	3.44271	498.91	0.488443	3.70578	3.24665	3.80555	3.95033	4.02049	4.69986	4.34581	4.08556	4.93541	0.58641	4.33959	0.573471	4.70506	3.89393	4.95768	4.82802	4.75492	4.35274	4.38465	4.47334	4.15234	4.88088	4.86749	0.394547	0.394547	0.598183	0.598183	-954.035	0.488443	0.563962	0.394547	3.15046	3.37045	0.488443	0.394547	0.563962	3.85499	4.11093	4.2619	4.47567	4.38475	4.26923	0.569098
GSM923740	-0.82754	11691.8	3007.77	2.08479	3007.77	-0.0650018	2.25553	1.91211	2.36397	2.49966	2.56891	3.12385	2.82374	2.63061	3.32004	-1.00136	2.84101	-0.910768	3.13442	2.49261	3.34086	3.23873	3.18246	2.86392	2.89197	2.96385	2.70194	3.28309	3.27355	-1.33362	-1.33362	-1.05316	-1.05316	11691.8	-0.0650018	-0.893523	-1.33362	1.84153	2.01141	-0.0650018	-1.33362	-0.893523	2.42263	2.64266	2.7848	2.9665	2.88653	2.78537	-0.902686
GSM923741	-0.247451	-4447.7	-344.486	2.95345	-344.486	0.424889	3.19494	2.73989	3.26531	3.38639	3.44182	4.10454	3.7673	3.49592	4.33378	-0.02283	3.74058	-0.0514821	4.10416	3.28912	4.35378	4.22253	4.14742	3.74136	3.77074	3.85867	3.54303	4.27384	4.25945	-0.0130602	-0.0130602	-0.005949	-0.005949	-4447.7	0.424889	-0.000938828	-0.0130602	2.6888	2.8554	0.424889	-0.0130602	-0.000938828	3.29412	3.52905	3.65697	3.85983	3.77599	3.66961	-0.0591291
GSM923742	-0.770076	5691.23	1474.47	2.20868	1474.47	0.0751314	2.47695	2.10746	2.56749	2.6929	2.75477	3.32895	3.02584	2.81164	3.53097	-0.797661	3.02689	-0.740831	3.33576	2.65453	3.55086	3.44133	3.38005	3.04133	3.06894	3.14409	2.87217	3.48683	3.47583	-0.84039	-0.84039	-0.835193	-0.835193	5691.23	0.0751314	-0.925822	-0.84039	2.00222	2.20835	0.0751314	-0.84039	-0.925822	2.61322	2.83054	2.96282	3.14594	3.0672	2.96757	-0.737303
GSM923743	-0.995861	2679.79	1005.87	2.09367	1005.87	0.0521898	2.32866	1.95062	2.40937	2.52783	2.58479	3.16589	2.86265	2.63821	3.36926	-0.960275	2.85473	-0.920682	3.16973	2.46991	3.38859	3.27628	3.21287	2.86389	2.89102	2.96768	2.69124	3.32202	3.31039	-1.1705	-1.1705	-0.994881	-0.994881	2679.79	0.0521898	-0.999114	-1.1705	1.87799	2.05116	0.0521898	-1.1705	-0.999114	2.44762	2.66142	2.78669	2.96942	2.89198	2.794	-0.921837
GSM923744	-0.780009	-594.753	690.342	2.15649	690.342	0.246727	2.40696	2.07642	2.52206	2.65906	2.72878	3.27155	2.97699	2.79022	3.46372	-0.849638	2.99669	-0.767272	3.28342	2.65563	3.48441	3.38512	3.3305	3.01998	3.04757	3.11801	2.86122	3.4286	3.41945	-0.72982	-0.72982	-0.913228	-0.913228	-594.753	0.246727	-0.959507	-0.72982	1.94632	2.17421	0.246727	-0.72982	-0.959507	2.58317	2.80061	2.94166	3.12006	3.04139	2.94181	-0.724463
GSM923745	-0.119243	-5748.31	-302.249	2.96015	-302.249	0.482633	3.19173	2.72954	3.26072	3.38329	3.44001	4.11221	3.76956	3.49552	4.34503	-0.00456018	3.74394	-0.0427698	4.11228	3.28789	4.36551	4.23265	4.15675	3.74607	3.77612	3.86521	3.54517	4.2848	4.27031	-0.000304816	-0.000304816	0.00840203	0.00840203	-5748.31	0.482633	0.0444445	-0.000304816	2.69004	2.84636	0.482633	-0.000304816	0.0444445	3.28996	3.52866	3.66006	3.86666	3.78094	3.67231	-0.0521736
GSM923746	-0.633997	-10042.2	-1460.62	2.50703	-1460.62	0.302728	2.76908	2.35414	2.84906	2.97217	3.03049	3.65548	3.33225	3.08585	3.87348	-0.466496	3.31809	-0.465104	3.65846	2.90018	3.8936	3.77169	3.70254	3.32493	3.35362	3.43624	3.13881	3.82064	3.80775	-0.555443	-0.555443	-0.477061	-0.477061	-10042.2	0.302728	-0.548752	-0.555443	2.27538	2.46265	0.302728	-0.555443	-0.548752	2.88543	3.11271	3.24282	3.43763	3.35573	3.25202	-0.470165
GSM923747	-0.408876	-8007.28	-1505.99	2.52208	-1505.99	0.403001	2.75591	2.38468	2.86089	2.99651	3.06407	3.64857	3.33722	3.12503	3.85415	-0.472728	3.34539	-0.41728	3.6575	2.97019	3.87502	3.76542	3.70441	3.36366	3.39229	3.46849	3.1919	3.81177	3.80106	-0.511695	-0.511695	-0.510137	-0.510137	-8007.28	0.403001	-0.499747	-0.511695	2.28208	2.48929	0.403001	-0.511695	-0.499747	2.91478	3.14126	3.2821	3.47032	3.3887	3.28531	-0.404798
GSM923748	-1.07655	7925	2049.03	2.08665	2049.03	-0.0378414	2.30272	1.92624	2.37801	2.49206	2.54643	3.11984	2.82194	2.59784	3.32008	-1.01233	2.81093	-0.965357	3.12244	2.42934	3.33879	3.22737	3.16429	2.81823	2.84471	2.92042	2.6477	3.27237	3.26069	-1.19933	-1.19933	-1.04627	-1.04627	7925	-0.0378414	-1.00248	-1.19933	1.8698	2.02535	-0.0378414	-1.19933	-1.00248	2.41305	2.62214	2.74297	2.92224	2.84664	2.75095	-0.97048
GSM923749	-0.525482	-3714.74	-120.942	2.51606	-120.942	0.395286	2.74872	2.35333	2.83476	2.95959	3.01974	3.62192	3.30782	3.07588	3.83238	-0.502412	3.30064	-0.475275	3.62666	2.90258	3.85237	3.73631	3.67082	3.31082	3.33901	3.41829	3.13216	3.78362	3.77161	-0.444236	-0.444236	-0.526101	-0.526101	-3714.74	0.395286	-0.514052	-0.444236	2.27925	2.45896	0.395286	-0.444236	-0.514052	2.87574	3.09902	3.23019	3.4197	3.33929	3.23742	-0.464535
GSM923750	-1.25334	-4901.4	-408.602	1.93269	-408.602	0.183978	2.16684	1.83591	2.26094	2.38236	2.44276	2.97381	2.69061	2.49743	3.16142	-1.15504	2.69744	-1.0752	2.98189	2.35535	3.18054	3.08049	3.02478	2.71348	2.73947	2.80902	2.55693	3.12284	3.11307	-1.02834	-1.02834	-1.218	-1.218	-4901.4	0.183978	-1.23656	-1.02834	1.73941	1.92883	0.183978	-1.02834	-1.23656	2.30864	2.51262	2.63945	2.8106	2.73643	2.64267	-1.04917
GSM923751	-0.619317	-439.851	456.11	2.69848	456.11	0.298948	2.94039	2.45296	2.97019	3.06605	3.10546	3.78104	3.44871	3.14875	4.01199	-0.349186	3.39394	-0.411917	3.77178	2.91452	4.02971	3.89067	3.80964	3.3798	3.40749	3.49835	3.17482	3.94213	3.92579	-0.494788	-0.494788	-0.323693	-0.323693	-439.851	0.298948	-0.324475	-0.494788	2.45471	2.56672	0.298948	-0.494788	-0.324475	2.97318	3.19437	3.30022	3.49933	3.42022	3.31991	-0.445377
GSM923752	-1.0953	-5221.03	-296.307	1.89386	-296.307	0.092852	2.13473	1.83281	2.25724	2.39536	2.46658	2.9837	2.69899	2.5284	3.16846	-1.13999	2.72615	-1.03187	2.9977	2.4071	3.18914	3.09571	3.04482	2.75273	2.77971	2.8466	2.6022	3.13761	3.12936	-1.18209	-1.18209	-1.21528	-1.21528	-5221.03	0.092852	-1.25555	-1.18209	1.69533	1.9256	0.092852	-1.18209	-1.25555	2.32319	2.53481	2.67621	2.84863	2.77168	2.67437	-0.997376
GSM923753	-1.37218	-3849.53	-184.063	1.82463	-184.063	0.194715	2.05724	1.7344	2.15468	2.27709	2.33812	2.86516	2.58305	2.39302	3.05211	-1.2659	2.59178	-1.1804	2.87414	2.25288	3.07139	2.97217	2.91703	2.60847	2.63441	2.70353	2.45305	3.0144	3.0048	-1.12948	-1.12948	-1.328	-1.328	-3849.53	0.194715	-1.34456	-1.12948	1.63357	1.82594	0.194715	-1.12948	-1.34456	2.20388	2.40711	2.53435	2.70479	2.63076	2.5372	-1.15156
GSM923754	-0.272271	-4434.05	-367.092	2.48208	-367.092	0.40273	2.74768	2.40491	2.86648	3.0092	3.0826	3.6369	3.33536	3.14717	3.83314	-0.482272	3.35849	-0.394646	3.64997	3.01479	3.85437	3.75352	3.69829	3.38478	3.41329	3.48469	3.22381	3.79789	3.7887	-0.33712	-0.33712	-0.541334	-0.541334	-4434.05	0.40273	-0.624834	-0.33712	2.2641	2.50652	0.40273	-0.33712	-0.624834	2.93126	3.15611	3.30388	3.48688	3.40569	3.30286	-0.361668
GSM923755	-0.253373	899.518	889.678	2.85232	889.678	0.308465	3.10705	2.63922	3.16994	3.28669	3.33876	4.01342	3.67301	3.39066	4.24582	-0.113305	3.63867	-0.158511	4.01059	3.17318	4.26549	4.13071	4.05314	3.63523	3.66449	3.7544	3.43234	4.18267	4.1676	-0.352128	-0.352128	-0.0912399	-0.0912399	899.518	0.308465	-0.121571	-0.352128	2.59169	2.75593	0.308465	-0.352128	-0.121571	3.19302	3.42756	3.5511	3.75546	3.67192	3.56589	-0.170287
GSM923756	-0.774855	9158.64	3149.9	2.17888	3149.9	-0.0302715	2.39799	2.03305	2.49257	2.62159	2.68639	3.25737	2.95328	2.74548	3.45819	-0.861179	2.96048	-0.800187	3.26519	2.59492	3.47856	3.37143	3.31182	2.97855	3.00659	3.08098	2.81091	3.41673	3.40628	-0.98733	-0.98733	-0.908996	-0.908996	9158.65	-0.0302715	-0.870012	-0.98733	1.95478	2.13423	-0.0302715	-0.98733	-0.870012	2.54277	2.76247	2.89965	3.08381	3.00384	2.90274	-0.792437
GSM923757	-0.922762	-826.747	496.422	1.99768	496.422	0.0936457	2.26106	1.94411	2.3761	2.51168	2.58136	3.10718	2.82004	2.64252	3.29399	-1.01648	2.84294	-0.914927	3.11965	2.51652	3.31441	3.21877	3.16643	2.86793	2.89502	2.96299	2.71484	3.26107	3.25242	-1.06369	-1.06369	-1.08809	-1.08809	-826.747	0.0936457	-1.18311	-1.06369	1.80491	2.0389	0.0936457	-1.06369	-1.18311	2.43834	2.65102	2.79125	2.96525	2.888	2.7903	-0.884611
GSM923758	-0.544202	2384.85	1226.89	2.41636	1226.89	0.25439	2.63436	2.2576	2.72697	2.85473	2.91769	3.49987	3.19274	2.97549	3.70407	-0.621182	3.19397	-0.576499	3.50673	2.81573	3.72419	3.61362	3.55171	3.20861	3.2366	3.31279	3.03691	3.6596	3.64851	-0.525578	-0.525578	-0.660656	-0.660656	2384.85	0.25439	-0.613583	-0.525578	2.18226	2.36076	0.25439	-0.525578	-0.613583	2.7737	2.99467	3.12898	3.31466	3.23485	3.1338	-0.557055
GSM923759	-0.149037	8223.68	2255.2	2.89757	2255.2	0.254329	3.11335	2.64516	3.17586	3.29437	3.34843	4.02057	3.67994	3.40202	4.25244	-0.108121	3.64952	-0.133392	4.01855	3.19092	4.27232	4.1387	4.06209	3.64901	3.67858	3.76768	3.44799	4.19056	4.17578	-0.320611	-0.320611	-0.0849555	-0.0849555	8223.69	0.254329	-0.0133493	-0.320611	2.6227	2.76207	0.254329	-0.320611	-0.0133493	3.20117	3.43722	3.56443	3.76927	3.68489	3.57784	-0.159509
GSM923760	-0.732722	-2886.53	-353.683	2.29732	-353.683	0.247314	2.5413	2.1606	2.6297	2.75427	2.81485	3.40218	3.09408	2.87096	3.60797	-0.722833	3.09059	-0.681996	3.40765	2.70503	3.62787	3.51529	3.45197	3.10245	3.13025	3.20744	2.92854	3.5616	3.55011	-0.845402	-0.845402	-0.755043	-0.755043	-2886.53	0.247314	-0.778137	-0.845402	2.07359	2.26345	0.247314	-0.845402	-0.778137	2.67267	2.89221	3.02312	3.20901	3.12971	3.02931	-0.677344
GSM923778	-1.034	5405.68	1827.56	1.98056	1827.56	0.164795	2.18003	1.86495	2.29167	2.42372	2.49094	3.0138	2.72967	2.55014	3.19947	-1.11486	2.749	-1.01509	3.02553	2.4206	3.21952	3.12364	3.07093	2.77152	2.79813	2.86606	2.61855	3.16567	3.15684	-1.01026	-1.01026	-1.18359	-1.18359	5405.68	0.164795	-1.10151	-1.01026	1.76493	1.9583	0.164795	-1.01026	-1.10151	2.35067	2.55983	2.69579	2.86778	2.7919	2.6959	-0.971297
GSM923779	-0.270637	5414.43	1393.32	2.60401	1393.32	0.329864	2.88864	2.51384	2.99332	3.12974	3.19806	3.78036	3.47005	3.25965	3.98435	-0.338317	3.47957	-0.288958	3.78932	3.1072	4.00513	3.89678	3.83652	3.49887	3.52754	3.60319	3.32808	3.94276	3.93224	-0.111891	-0.111891	-0.381316	-0.381316	5414.44	0.329864	-0.486051	-0.111891	2.3806	2.6197	0.329864	-0.111891	-0.486051	3.04825	3.27557	3.41763	3.60556	3.52388	3.42033	-0.253209
GSM923780	-0.485956	6115.5	2296.7	2.47643	2296.7	0.361797	2.72223	2.36504	2.82684	2.95992	3.02648	3.58951	3.28889	3.08621	3.78745	-0.538641	3.29897	-0.470884	3.5989	2.93867	3.80774	3.70278	3.64446	3.31775	3.34551	3.41881	3.15243	3.74743	3.73726	-0.265458	-0.265458	-0.584186	-0.584186	6115.5	0.361797	-0.606404	-0.265458	2.25307	2.46655	0.361797	-0.265458	-0.606404	2.88093	3.1009	3.23861	3.42054	3.34143	3.24117	-0.427238
GSM923781	-0.471106	4315.63	1655.33	2.54223	1655.33	0.317445	2.78102	2.40106	2.87975	3.01183	3.07698	3.66485	3.35394	3.13631	3.87042	-0.46149	3.35737	-0.414631	3.67206	2.97608	3.89087	3.78018	3.71826	3.37306	3.40143	3.47825	3.19969	3.82648	3.81547	-0.411841	-0.411841	-0.493618	-0.493618	4315.63	0.317445	-0.488525	-0.411841	2.30358	2.50645	0.317445	-0.411841	-0.488525	2.92968	3.15487	3.29232	3.48022	3.39932	3.29678	-0.387382
GSM923782	-0.839293	3959.2	1666.23	2.21438	1666.23	0.217704	2.43463	2.0771	2.53097	2.65807	2.72098	3.28397	2.98522	2.77815	3.48197	-0.844999	2.98992	-0.781361	3.29169	2.62566	3.50185	3.39557	3.33623	3.00562	3.03293	3.10661	2.83961	3.44021	3.4297	-0.767534	-0.767534	-0.888691	-0.888691	3959.2	0.217704	-0.85722	-0.767534	1.99169	2.17658	0.217704	-0.767534	-0.85722	2.57961	2.79518	2.92773	3.10823	3.03033	2.93171	-0.755122
GSM923783	-1.24784	1659.92	990.828	1.77428	990.828	0.00957323	1.99451	1.67834	2.09791	2.22405	2.28772	2.8089	2.52744	2.34439	2.99365	-1.31652	2.5417	-1.22202	2.81868	2.21096	3.01321	2.91663	2.86326	2.56135	2.58746	2.65544	2.40832	2.95842	2.94932	-1.39842	-1.39842	-1.38895	-1.38895	1659.92	0.00957323	-1.37169	-1.39842	1.57713	1.77015	0.00957323	-1.39842	-1.37169	2.15188	2.35655	2.48738	2.65746	2.58296	2.48878	-1.19638
GSM923784	-1.05185	7853.43	2653.97	1.9584	2653.97	0.0383178	2.18825	1.86665	2.29982	2.43361	2.50203	3.03226	2.74386	2.56239	3.22025	-1.09706	2.76407	-0.995103	3.04381	2.43241	3.24058	3.1437	3.09049	2.78755	2.81461	2.88333	2.63273	3.18625	3.17736	-1.14086	-1.14086	-1.16024	-1.16024	7853.43	0.0383178	-1.16366	-1.14086	1.75225	1.96164	0.0383178	-1.14086	-1.16366	2.35978	2.57228	2.71097	2.88562	2.80843	2.7108	-0.963828
GSM923785	-0.466773	305.648	813.501	2.36773	813.501	0.188722	2.60941	2.27125	2.73396	2.87855	2.95228	3.50913	3.20589	3.01675	3.70626	-0.611925	3.22901	-0.532411	3.52218	2.88139	3.72766	3.62642	3.57088	3.2544	3.28289	3.3549	3.09202	3.67102	3.66178	-0.665701	-0.665701	-0.667236	-0.667236	305.648	0.188722	-0.687614	-0.665701	2.13626	2.37296	0.188722	-0.665701	-0.687614	2.80033	3.02604	3.17346	3.357	3.27581	3.1729	-0.493234
GSM923786	0.117241	1362.27	985.741	3.001	985.741	0.455972	3.2258	2.78085	3.30909	3.43938	3.50116	4.15857	3.81938	3.55978	4.3868	0.0385058	3.80418	0.0272947	4.16141	3.36522	4.40769	4.27985	4.2073	3.81153	3.84167	3.92825	3.61619	4.33103	4.31747	0.0190832	0.0190832	0.0443261	0.0443261	1362.27	0.455972	0.0964474	0.0190832	2.72467	2.89719	0.455972	0.0190832	0.0964474	3.34759	3.58798	3.72527	3.9298	3.84386	3.73483	0.0272767
GSM923787	-0.509469	6298.52	1982.4	2.52448	1982.4	0.0331584	2.75631	2.37368	2.8539	2.98491	3.049	3.63989	3.32827	3.10752	3.8464	-0.48796	3.3291	-0.442598	3.64612	2.94447	3.86668	3.75472	3.69193	3.34322	3.37144	3.44871	3.16891	3.80119	3.78992	-0.617986	-0.617986	-0.515518	-0.515518	6298.52	0.0331584	-0.501952	-0.617986	2.28283	2.47953	0.0331584	-0.617986	-0.501952	2.90267	3.12748	3.26316	3.45099	3.37047	3.26835	-0.43436
GSM923788	-0.502391	3919.76	1620.28	2.33283	1620.28	0.0961501	2.56486	2.2396	2.69235	2.83755	2.91231	3.45358	3.15658	2.9772	3.64554	-0.666579	3.18424	-0.573398	3.46755	2.85051	3.66684	3.56955	3.51647	3.21189	3.24003	3.30973	3.0547	3.61302	3.60437	-0.647663	-0.647663	-0.732282	-0.732282	3919.76	0.0961501	-0.725853	-0.647663	2.10402	2.33932	0.0961501	-0.647663	-0.725853	2.76163	2.98434	3.13236	3.31228	3.23209	3.13046	-0.530718
GSM923789	-0.808047	7299.94	2310.33	2.39768	2310.33	0.184301	2.6485	2.2474	2.71668	2.82938	2.8823	3.47691	3.17129	2.93327	3.6838	-0.659213	3.15344	-0.628188	3.47815	2.75396	3.70245	3.58557	3.51907	3.15785	3.1848	3.26342	2.98073	3.63196	3.61942	-0.51168	-0.51168	-0.675971	-0.675971	7299.94	0.184301	-0.720441	-0.51168	2.18418	2.35042	0.184301	-0.51168	-0.720441	2.74705	2.96065	3.08087	3.2649	3.18798	3.09055	-0.629437
GSM923790	-0.340677	15439.6	4522.83	2.64903	4522.83	0.126769	2.90122	2.47549	2.97102	3.08969	3.14595	3.7668	3.44752	3.20012	3.98173	-0.363396	3.4303	-0.344039	3.76772	3.01551	4.00115	3.88007	3.81126	3.43625	3.46455	3.54623	3.2519	3.92825	3.91531	-0.379684	-0.379684	-0.371487	-0.371487	15439.6	0.126769	-0.409864	-0.379684	2.41636	2.58494	0.126769	-0.379684	-0.409864	3.00372	3.2285	3.35599	3.54851	3.4678	3.36549	-0.350141
GSM923791	-0.681874	-2084.92	358.648	2.32617	358.648	0.17099	2.58847	2.22856	2.68652	2.81476	2.87812	3.44277	3.14312	2.93558	3.64097	-0.681437	3.14792	-0.621929	3.45017	2.78298	3.66084	3.55444	3.49502	3.16365	3.191	3.26479	2.99731	3.59911	3.58858	-0.618891	-0.618891	-0.728595	-0.728595	-2084.92	0.17099	-0.807491	-0.618891	2.1163	2.32931	0.17099	-0.618891	-0.807491	2.73621	2.95295	3.08602	3.26688	3.18885	3.08999	-0.603349
GSM923792	-0.939748	6397.19	2269.39	2.15852	2269.39	0.203177	2.42941	2.07563	2.51712	2.63681	2.69532	3.24503	2.95541	2.74905	3.43767	-0.888049	2.95507	-0.820442	3.25087	2.59587	3.45657	3.35196	3.29326	2.96762	2.99385	3.06599	2.80503	3.39534	3.38479	-0.66234	-0.66234	-0.936769	-0.936769	6397.19	0.203177	-1.03802	-0.66234	1.96764	2.17255	0.203177	-0.66234	-1.03802	2.5604	2.76791	2.89292	3.06768	2.99284	2.89805	-0.79131
GSM923793	0.0380894	6644.37	1490.26	2.67381	1490.26	0.300805	2.93053	2.53721	3.04305	3.18784	3.26016	3.87729	3.54833	3.3252	4.09431	-0.238767	3.55813	-0.20202	3.88727	3.16296	4.11639	4.0009	3.93667	3.57812	3.60843	3.68875	3.39703	4.04981	4.03856	-0.4107	-0.4107	-0.260828	-0.260828	6644.37	0.300805	-0.292038	-0.4107	2.41688	2.64843	0.300805	-0.4107	-0.292038	3.1013	3.34172	3.49168	3.69064	3.60425	3.49474	-0.186572
GSM923794	-0.47774	610.805	816.352	2.52525	816.352	0.24226	2.77344	2.38131	2.86437	2.9922	3.05425	3.65356	3.3396	3.11163	3.86287	-0.469582	3.33584	-0.440755	3.65896	2.9422	3.88303	3.76845	3.70397	3.34782	3.37614	3.45479	3.17043	3.81552	3.80381	-0.492445	-0.492445	-0.496973	-0.496973	610.805	0.24226	-0.523776	-0.492445	2.29112	2.48758	0.24226	-0.492445	-0.523776	2.90873	3.13351	3.26714	3.4566	3.37584	3.27348	-0.425966
GSM923795	-0.137392	2606.6	1316.34	2.72934	1316.34	0.388012	3.0018	2.61213	3.10456	3.24063	3.30762	3.90833	3.59092	3.36847	4.11846	-0.216982	3.59439	-0.177487	3.91611	3.20505	4.13928	4.02597	3.96257	3.6104	3.63936	3.71776	3.43348	4.07326	4.06195	-0.1188	-0.1188	-0.242109	-0.242109	2606.6	0.388012	-0.328459	-0.1188	2.49277	2.72056	0.388012	-0.1188	-0.328459	3.15627	3.38704	3.52768	3.71944	3.63691	3.5322	-0.149375
GSM923796	-0.350229	-3751.97	-193.217	2.48605	-193.217	0.256364	2.73453	2.38732	2.86209	3.01083	3.08695	3.65733	3.3465	3.15351	3.85954	-0.46261	3.37106	-0.387726	3.67123	3.01637	3.88153	3.77781	3.72099	3.39784	3.42713	3.50078	3.23185	3.82355	3.81411	-0.50923	-0.50923	-0.509455	-0.509455	-3751.97	0.256364	-0.547737	-0.50923	2.24774	2.49161	0.256364	-0.50923	-0.547737	2.93055	3.1624	3.31451	3.50283	3.41936	3.31358	-0.355585
GSM923797	-0.181799	1453.08	1026.91	2.78534	1026.91	0.447791	3.038	2.6473	3.14195	3.27934	3.34721	3.95038	3.63126	3.40878	4.16152	-0.174145	3.63587	-0.138205	3.95867	3.24562	4.18255	4.069	4.00555	3.65265	3.68185	3.76055	3.47505	4.11654	4.10527	0.015408	0.015408	-0.198006	-0.198006	1453.08	0.447791	-0.224355	0.015408	2.53784	2.75617	0.447791	0.015408	-0.224355	3.19458	3.42694	3.56923	3.76223	3.67901	3.57346	-0.104815
GSM923798	-0.420427	9836.58	3070.56	2.4152	3070.56	0.0418944	2.68194	2.29273	2.77612	2.90712	2.97165	3.5697	3.25433	3.03093	3.779	-0.555013	3.25516	-0.508143	3.57602	2.86706	3.79954	3.68607	3.6225	3.27001	3.29869	3.37681	3.09386	3.73318	3.72177	-0.78954	-0.78954	-0.581052	-0.581052	9836.58	0.0418944	-0.668361	-0.78954	2.19086	2.39921	0.0418944	-0.78954	-0.668361	2.82406	3.05106	3.18875	3.37917	3.29739	3.19377	-0.508504
GSM923799	-0.60336	2403.94	1409.75	2.36726	1409.75	0.266738	2.59886	2.23756	2.70014	2.83181	2.89752	3.46666	3.16341	2.95687	3.66684	-0.658309	3.17149	-0.595143	3.47534	2.80616	3.6872	3.58056	3.52121	3.1894	3.21731	3.29153	3.02209	3.62571	3.6153	-0.59755	-0.59755	-0.702215	-0.702215	2403.94	0.266738	-0.692364	-0.59755	2.13993	2.33918	0.266738	-0.59755	-0.692364	2.75238	2.97278	3.11001	3.29345	3.21387	3.1131	-0.569394
GSM923800	-0.408925	-8122.11	-1111.02	2.56546	-1111.02	0.376743	2.81751	2.4325	2.91248	3.04197	3.10511	3.69846	3.38644	3.16307	3.90608	-0.420847	3.38546	-0.389035	3.7048	2.99742	3.92634	3.81335	3.74991	3.39872	3.42697	3.50477	3.2233	3.86007	3.84863	-0.310217	-0.310217	-0.455187	-0.455187	-8122.11	0.376743	-0.496626	-0.310217	2.33468	2.53806	0.376743	-0.310217	-0.496626	2.95919	3.18351	3.31816	3.50648	3.42592	3.32381	-0.370932
GSM923801	-0.113765	2331.39	1060.56	2.78004	1060.56	0.269585	3.03682	2.6356	3.14123	3.28027	3.34856	3.96757	3.64077	3.4107	4.18413	-0.154069	3.64326	-0.12727	3.97513	3.2413	4.2055	4.08846	4.02291	3.65907	3.6888	3.76967	3.47662	4.13719	4.12547	-0.248043	-0.248043	-0.169825	-0.169825	2331.39	0.269585	-0.206431	-0.248043	2.52575	2.74695	0.269585	-0.248043	-0.206431	3.19363	3.43053	3.57435	3.77165	3.68687	3.57932	-0.11393
GSM923802	-0.755757	11533.8	3466.19	2.34749	3466.19	0.0333807	2.58566	2.21196	2.67455	2.79793	2.85789	3.43149	3.13028	2.91315	3.6316	-0.703174	3.12773	-0.645392	3.43632	2.75181	3.65099	3.54175	3.4803	3.13961	3.16675	3.24195	2.96994	3.58677	3.57564	-0.771553	-0.771553	-0.735828	-0.735828	11533.8	0.0333807	-0.743923	-0.771553	2.12533	2.31386	0.0333807	-0.771553	-0.743923	2.7183	2.93403	3.06265	3.24414	3.1667	3.06854	-0.632668
GSM923803	-1.02898	8051.98	2843.18	1.83809	2843.18	0.00639776	2.06323	1.77682	2.1912	2.33176	2.40537	2.90349	2.62578	2.46855	3.08174	-1.22182	2.66032	-1.09149	2.91907	2.35936	3.10242	3.01442	2.96697	2.69075	2.71747	2.78142	2.54671	3.05492	3.04754	-1.22579	-1.22579	-1.30908	-1.30908	8051.99	0.00639776	-1.3047	-1.22579	1.63917	1.86767	0.00639776	-1.22579	-1.3047	2.26213	2.47147	2.61534	2.78386	2.70771	2.61139	-1.04121
GSM923804	-0.388799	3515.66	1312.92	2.37262	1312.92	0.191934	2.61479	2.28146	2.74454	2.89338	2.97034	3.52472	3.22026	3.0372	3.72162	-0.59382	3.24942	-0.503676	3.5395	2.90865	3.74353	3.64392	3.58966	3.27849	3.30744	3.37877	3.11767	3.68852	3.67971	-0.659172	-0.659172	-0.652527	-0.652527	3515.66	0.191934	-0.665453	-0.659172	2.13895	2.3833	0.191934	-0.659172	-0.665453	2.8155	3.04394	3.1965	3.38118	3.2987	3.19423	-0.46574
GSM923805	-0.579488	3721.57	1553.04	2.37537	1553.04	0.374545	2.63188	2.27612	2.73105	2.86021	2.92463	3.48285	3.18566	2.98283	3.67905	-0.644442	3.19336	-0.574733	3.49138	2.83485	3.69897	3.59438	3.53615	3.21084	3.2382	3.31097	3.04675	3.63862	3.6284	-0.373853	-0.373853	-0.693691	-0.693691	3721.57	0.374545	-0.746387	-0.373853	2.16363	2.37608	0.374545	-0.373853	-0.746387	2.78213	2.9984	3.1329	3.31272	3.23474	3.13596	-0.538462
GSM923806	-1.17177	-1689.39	339.222	2.00391	339.222	0.20036	2.25378	1.90153	2.34434	2.46672	2.52709	3.08354	2.78892	2.5824	3.27955	-1.04365	2.79132	-0.982839	3.09058	2.42953	3.29911	3.19342	3.13431	2.80563	2.83249	2.90556	2.64112	3.23762	3.2271	-0.970179	-0.970179	-1.09184	-1.09184	-1689.39	0.20036	-1.14082	-0.970179	1.80443	1.99835	0.20036	-0.970179	-1.14082	2.38959	2.60032	2.72912	2.90718	2.83053	2.73363	-0.962673
GSM923807	-0.147162	907.679	878.333	2.67234	878.333	0.395464	2.90613	2.50227	3.00379	3.13874	3.20471	3.82449	3.4987	3.26536	4.04128	-0.294647	3.49772	-0.271584	3.83118	3.09265	4.06241	3.94444	3.87821	3.51178	3.54131	3.62253	3.32863	3.99322	3.98127	-0.390516	-0.390516	-0.313006	-0.313006	907.678	0.395464	-0.293347	-0.390516	2.41602	2.6125	0.395464	-0.390516	-0.293347	3.05211	3.28651	3.42738	3.62416	3.53994	3.43319	-0.257648
GSM923808	-0.225023	-2268.34	-163.473	2.92818	-163.473	0.381917	3.15095	2.70959	3.22031	3.33935	3.39445	4.03698	3.70906	3.448	4.25958	-0.0904483	3.68541	-0.0986303	4.03714	3.25074	4.27915	4.15219	4.07969	3.6878	3.71651	3.8015	3.49617	4.20202	4.18819	0.0316966	0.0316966	-0.0858071	-0.0858071	-2268.34	0.381917	-0.0318418	0.0316966	2.66687	2.82202	0.381917	0.0316966	-0.0318418	3.25002	3.47922	3.6056	3.80296	3.72103	3.6171	-0.110822
GSM923809	0.519156	1121.23	962.737	3.54508	962.737	0.550307	3.81404	3.29755	3.87447	3.99763	4.05248	4.77656	4.41335	4.10773	5.02484	0.650578	4.37359	0.580501	4.77262	3.87445	5.04536	4.90035	4.81679	4.3692	4.4004	4.49651	4.15214	4.95575	4.93939	0.630782	0.630782	0.7026	0.7026	1121.23	0.550307	0.65666	0.630782	3.25334	3.42501	0.550307	0.630782	0.65666	3.89659	4.14819	4.27952	4.49786	4.40882	4.29566	0.556799
GSM923810	0.0626807	-1523.68	526.194	2.88694	526.194	0.533809	3.11395	2.70105	3.20436	3.33503	3.39816	4.01984	3.69557	3.45687	4.23639	-0.101989	3.68913	-0.0784933	4.02471	3.27957	4.25695	4.13769	4.07043	3.70037	3.72953	3.81108	3.51637	4.18634	4.17402	-0.0874396	-0.0874396	-0.117504	-0.117504	-1523.68	0.533809	-0.0744193	-0.0874396	2.62691	2.81191	0.533809	-0.0874396	-0.0744193	3.24813	3.48033	3.61707	3.81275	3.72961	3.62417	-0.0700543
GSM923811	0.049828	-3932.75	-852.467	2.98095	-852.467	0.429399	3.21586	2.79476	3.29984	3.42677	3.48735	4.11305	3.78895	3.54434	4.33073	-0.0110483	3.77712	0.00799182	4.11637	3.36236	4.35085	4.22944	4.16073	3.78565	3.81453	3.8967	3.60038	4.27827	4.26549	0.0511393	0.0511393	-0.020342	-0.020342	-3932.75	0.429399	0.00731694	0.0511393	2.72183	2.90613	0.429399	0.0511393	0.00731694	3.33952	3.57012	3.70324	3.89848	3.81611	3.71161	-0.00363232
GSM923812	-0.544826	14040.4	3653.62	2.52425	3653.62	0.0795936	2.72265	2.31317	2.79923	2.91945	2.97658	3.58698	3.27131	3.03087	3.79905	-0.545496	3.25759	-0.516773	3.58902	2.85064	3.81858	3.69999	3.63273	3.26459	3.29261	3.37303	3.0832	3.74759	3.73505	-0.774906	-0.774906	-0.557352	-0.557352	14040.4	0.0795936	-0.445191	-0.774906	2.2706	2.42018	0.0795936	-0.774906	-0.445191	2.8349	3.05741	3.18489	3.375	3.29504	3.19371	-0.523318
GSM923813	-0.235179	-331.686	602.827	2.84612	602.827	0.344188	3.07297	2.62949	3.14629	3.26922	3.3268	3.97721	3.64367	3.38237	4.20275	-0.149385	3.62321	-0.154774	3.97814	3.18563	4.22294	4.09527	4.02256	3.62762	3.65701	3.74292	3.43388	4.14582	4.13207	-0.292681	-0.292681	-0.140858	-0.140858	-331.686	0.344188	-0.100094	-0.292681	2.5822	2.74321	0.344188	-0.292681	-0.100094	3.17889	3.41269	3.54365	3.74457	3.66072	3.55441	-0.172648
GSM923814	0.654012	-7758.18	-1475.75	3.45586	-1475.75	0.423589	3.70522	3.22413	3.78697	3.92241	3.98661	4.6821	4.3248	4.04804	4.92283	0.567913	4.30603	0.53801	4.68387	3.84282	4.94444	4.80867	4.73155	4.31317	4.34487	4.4361	4.10729	4.86257	4.84802	0.360177	0.360177	0.592634	0.592634	-7758.18	0.423589	0.584923	0.360177	3.16292	3.34868	0.423589	0.360177	0.584923	3.8254	4.07902	4.22292	4.43837	4.348	4.23327	0.499294
GSM923815	0.674147	7477.87	2216.49	3.43113	2216.49	0.486321	3.66442	3.18344	3.73699	3.86508	3.92474	4.6107	4.26103	3.98268	4.84692	0.489783	4.23634	0.46423	4.61031	3.77413	4.86759	4.7329	4.656	4.23976	4.27047	4.36075	4.03582	4.78573	4.77105	0.455842	0.455842	0.512468	0.512468	7477.87	0.486321	0.560566	0.455842	3.1393	3.30606	0.486321	0.455842	0.560566	3.7694	4.01593	4.15222	4.36284	4.27529	4.16407	0.44535
GSM923816	-0.126514	919.382	956.178	3.02068	956.178	0.453894	3.23387	2.78592	3.30333	3.42306	3.47821	4.12708	3.79659	3.53189	4.35135	-0.00530191	3.77158	-0.0146232	4.12687	3.33133	4.37095	4.24275	4.16945	3.77325	3.80212	3.88798	3.57953	4.29293	4.27891	0.119063	0.119063	0.00667517	0.00667517	919.382	0.453894	0.0804008	0.119063	2.75169	2.89985	0.453894	0.119063	0.0804008	3.33256	3.56373	3.69036	3.88921	3.80685	3.7023	-0.0192081
GSM923817	-0.758316	400.219	886.644	2.3547	886.644	0.164577	2.57569	2.21905	2.66007	2.77784	2.83533	3.38177	3.09446	2.88835	3.57258	-0.753697	3.0927	-0.671149	3.38633	2.73638	3.5911	3.48703	3.42858	3.10471	3.13066	3.20213	2.94352	3.52996	3.51939	-0.729995	-0.729995	-0.802824	-0.802824	400.219	0.164577	-0.776399	-0.729995	2.1436	2.31632	0.164577	-0.729995	-0.776399	2.70214	2.90796	3.03134	3.20443	3.13041	3.03662	-0.670133
GSM923818	-0.01117	14059.8	3171.94	3.32359	3171.94	0.401249	3.54858	2.98935	3.55897	3.65131	3.68626	4.43211	4.07243	3.7281	4.68525	0.294369	3.99653	0.185083	4.41751	3.45789	4.70307	4.54642	4.45438	3.97286	4.00211	4.10276	3.74575	4.6026	4.58355	0.294631	0.294631	0.371676	0.371676	14059.8	0.401249	0.451288	0.294631	3.03427	3.11489	0.401249	0.294631	0.451288	3.54857	3.78439	3.88841	4.10351	4.01991	3.91373	0.127616
GSM923819	-0.739099	-1680.97	176.484	2.40325	176.484	0.282546	2.61017	2.25185	2.70732	2.83412	2.89642	3.45909	3.16123	2.95299	3.6568	-0.672702	3.16439	-0.609009	3.46647	2.79911	3.67647	3.56987	3.51024	3.179	3.2061	3.27979	3.01298	3.6144	3.60378	-0.55066	-0.55066	-0.713718	-0.713718	-1680.97	0.282546	-0.640036	-0.55066	2.16995	2.35174	0.282546	-0.55066	-0.640036	2.75552	2.97051	3.10156	3.28126	3.20395	3.10598	-0.586237
GSM923820	-0.389492	4314.31	1909.95	2.55946	1909.95	0.346001	2.7478	2.34776	2.8394	2.96984	3.03343	3.64746	3.32555	3.09236	3.86275	-0.480674	3.32207	-0.445028	3.65362	2.91957	3.88353	3.76569	3.69946	3.33479	3.36389	3.44452	3.15319	3.81412	3.80209	-0.660172	-0.660172	-0.492727	-0.492727	4314.31	0.346001	-0.365363	-0.660172	2.29636	2.45542	0.346001	-0.660172	-0.365363	2.88417	3.11408	3.25141	3.44582	3.36282	3.25772	-0.442203
GSM923821	0.280603	-3412.56	-298.889	3.13732	-298.889	0.321059	3.39891	2.95535	3.4799	3.60835	3.66929	4.31861	3.98379	3.72719	4.54361	0.198856	3.96823	0.201317	4.32052	3.53633	4.56405	4.43775	4.36607	3.97553	4.00523	4.09046	3.7832	4.48816	4.47472	0.0844176	0.0844176	0.19984	0.19984	-3412.56	0.321059	0.154719	0.0844176	2.87774	3.07143	0.321059	0.0844176	0.154719	3.51809	3.75569	3.89123	4.09287	4.00815	3.90061	0.174237
GSM923822	-0.699012	3489.2	1850.31	2.45385	1850.31	0.169991	2.67565	2.28983	2.74658	2.85817	2.91069	3.48484	3.18867	2.96078	3.68406	-0.650466	3.17361	-0.600849	3.48587	2.7892	3.70222	3.59028	3.52665	3.1788	3.20493	3.28068	3.00795	3.63497	3.62304	-0.60961	-0.60961	-0.682598	-0.682598	3489.21	0.169991	-0.649872	-0.60961	2.23475	2.39053	0.169991	-0.60961	-0.649872	2.77885	2.98684	3.10464	3.28269	3.20811	3.11355	-0.604027
GSM923823	0.355862	-1935.68	240.766	3.29499	240.766	0.420859	3.54615	3.06604	3.62558	3.75801	3.81979	4.51628	4.15996	3.87929	4.75704	0.394128	4.13719	0.357732	4.51708	3.66815	4.7784	4.64177	4.56387	4.14144	4.17278	4.26463	3.93413	4.69566	4.68088	0.15125	0.15125	0.426601	0.426601	-1935.69	0.420859	0.414405	0.15125	3.00537	3.18948	0.420859	0.15125	0.414405	3.66077	3.9119	4.05175	4.26633	4.17694	4.06344	0.334278
GSM923824	-1.12341	761.774	261.139	2.34647	261.139	0.231979	2.5787	2.1635	2.62688	2.7256	2.76917	3.36831	3.06706	2.81351	3.57533	-0.77462	3.03291	-0.762138	3.36469	2.6181	3.59258	3.47158	3.40185	3.02811	3.05385	3.1339	2.84777	3.51786	3.50421	-0.62765	-0.62765	-0.78255	-0.78255	761.774	0.231979	-0.776124	-0.62765	2.13332	2.26505	0.231979	-0.62765	-0.776124	2.64299	2.84776	2.95416	3.13483	3.06128	2.9681	-0.777024
GSM923825	0.0867646	5555.26	1766	3.11024	1766	0.452059	3.3734	2.90601	3.43813	3.55782	3.61258	4.28144	3.94241	3.66658	4.51218	0.154871	3.9132	0.125538	4.28021	3.45757	4.53201	4.39923	4.32316	3.91337	3.9429	4.03147	3.71351	4.45083	4.43617	0.2725	0.2725	0.173559	0.173559	5555.26	0.452059	0.135764	0.2725	2.84956	3.02334	0.452059	0.2725	0.135764	3.46467	3.7009	3.82873	4.03286	3.94864	3.84175	0.118383
GSM923826	-0.331079	357.835	807.804	2.79139	807.804	0.22455	3.0148	2.58148	3.08939	3.21068	3.26711	3.90664	3.57877	3.3214	4.12863	-0.219768	3.55806	-0.225767	3.9076	3.12663	4.14846	4.02262	3.95089	3.56164	3.59041	3.67503	3.3709	4.07236	4.05877	-0.270463	-0.270463	-0.217471	-0.217471	357.836	0.22455	-0.171762	-0.270463	2.53218	2.6932	0.22455	-0.270463	-0.171762	3.12192	3.3515	3.47937	3.67659	3.59445	3.49029	-0.236977
GSM923827	0.166336	-3168.31	-203.631	3.12708	-203.631	0.587057	3.34415	2.8906	3.41538	3.53802	3.59509	4.25125	3.91618	3.65045	4.47817	0.125691	3.89315	0.116962	4.25159	3.45048	4.49817	4.36901	4.29532	3.89647	3.9259	4.01251	3.70105	4.41981	4.40577	0.181843	0.181843	0.135261	0.135261	-3168.31	0.587057	0.208579	0.181843	2.85232	3.00628	0.587057	0.181843	0.208579	3.44649	3.68171	3.81209	4.01392	3.92997	3.82344	0.103867
GSM923828	0.147004	-538.384	559.488	3.09672	559.488	0.470833	3.34464	2.91404	3.43412	3.56685	3.63073	4.27005	3.93786	3.69043	4.49207	0.146326	3.92899	0.155224	4.27429	3.50699	4.51287	4.38996	4.32052	3.93957	3.96937	4.05315	3.75044	4.43978	4.42698	0.211302	0.211302	0.143823	0.143823	-538.384	0.470833	0.137469	0.211302	2.83184	3.02887	0.470833	0.211302	0.137469	3.47738	3.71549	3.85457	4.05506	3.97011	3.86229	0.160225
GSM923829	-1.03628	-7307.48	-970.812	1.95496	-970.812	0.142923	2.2062	1.87137	2.30467	2.42961	2.49174	3.03386	2.74421	2.54775	3.22586	-1.0938	2.75181	-1.0087	3.04228	2.40335	3.24547	3.14313	3.0862	2.76834	2.79488	2.86586	2.60872	3.18647	3.17649	-1.26295	-1.26295	-1.1496	-1.1496	-7307.48	0.142923	-1.21625	-1.26295	1.76092	1.96601	0.142923	-1.26295	-1.21625	2.35449	2.56295	2.69277	2.86748	2.79174	2.69596	-1.00671
GSM923830	0.0203673	643.42	1117.06	2.85432	1117.06	0.383598	3.10962	2.67921	3.19212	3.31975	3.38061	4.01707	3.68776	3.43814	4.2376	-0.099277	3.67502	-0.0999799	4.01972	3.25147	4.258	4.13507	4.0654	3.68326	3.71261	3.79629	3.49429	4.18456	4.17162	-0.0946269	-0.0946269	-0.111511	-0.111511	643.42	0.383598	-0.145904	-0.0946269	2.60347	2.79254	0.383598	-0.0946269	-0.145904	3.23119	3.46517	3.59981	3.79841	3.71473	3.60858	-0.0941937
GSM923831	0.105535	-214.556	1040.76	3.15195	1040.76	0.576949	3.42553	2.96138	3.48995	3.60874	3.66301	4.32619	3.99017	3.71651	4.55482	0.19679	3.96103	0.175037	4.32488	3.50906	4.57444	4.44283	4.3674	3.96106	3.9903	4.07811	3.76288	4.49394	4.4794	0.423001	0.423001	0.214426	0.214426	-214.556	0.576949	0.135778	0.423001	2.9005	3.07794	0.576949	0.423001	0.135778	3.51625	3.75055	3.87714	4.07941	3.996	3.8901	0.16931
GSM923832	-0.490065	-1476.72	652.358	2.81057	652.358	0.415439	3.01346	2.54745	3.05958	3.16432	3.20963	3.87125	3.54119	3.25663	4.09919	-0.264602	3.49832	-0.297085	3.8661	3.03651	4.11765	3.98304	3.90519	3.49025	3.51824	3.60681	3.29068	4.03392	4.01851	-0.266483	-0.266483	-0.240187	-0.240187	-1476.72	0.415439	-0.145065	-0.266483	2.54983	2.65974	0.415439	-0.266483	-0.145065	3.07279	3.2963	3.40948	3.60746	3.5275	3.42611	-0.323339
GSM923833	-0.305727	-567.031	311.806	2.96078	311.806	0.3536	3.14436	2.67179	3.19201	3.29956	3.3467	4.01416	3.68053	3.39527	4.24411	-0.121982	3.63928	-0.149609	4.00934	3.17654	4.2628	4.12737	4.04919	3.63271	3.66115	3.75014	3.43217	4.17868	4.16324	-0.17527	-0.17527	-0.0934448	-0.0934448	-567.031	0.3536	0.0542779	-0.17527	2.68475	2.78611	0.3536	-0.17527	0.0542779	3.20715	3.43438	3.55091	3.75112	3.66992	3.56694	-0.189846
GSM923834	0.305429	-6739.1	-612.54	3.22481	-612.54	0.511266	3.469	3.01995	3.55503	3.68809	3.75164	4.41014	4.0697	3.81162	4.63808	0.290664	4.05678	0.283266	4.41309	3.61976	4.65907	4.53193	4.45989	4.06572	4.0961	4.18246	3.87066	4.58304	4.56964	0.27399	0.27399	0.295493	0.295493	-6739.1	0.511266	0.294404	0.27399	2.9496	3.13829	0.511266	0.27399	0.294404	3.59604	3.83912	3.97917	4.18455	4.09795	3.988	0.277432
GSM923835	-0.412595	-6071.23	-620.661	2.75715	-620.661	0.346968	2.97324	2.56968	3.04214	3.15487	3.20753	3.79981	3.49575	3.25818	4.00485	-0.332066	3.47729	-0.294571	3.8	3.07942	4.02321	3.90717	3.84107	3.48125	3.50796	3.58609	3.305	3.95312	3.94062	-0.230303	-0.230303	-0.355772	-0.355772	-6071.23	0.346968	-0.295591	-0.230303	2.52188	2.67404	0.346968	-0.230303	-0.295591	3.07296	3.28617	3.40544	3.5882	3.51195	3.41525	-0.311091
GSM923836	-0.544782	7822.74	2140.1	2.61872	2140.1	0.217728	2.86508	2.42149	2.92743	3.0423	3.09503	3.74152	3.41269	3.14712	3.96564	-0.389165	3.3854	-0.398869	3.74058	2.94532	3.98514	3.85656	3.78298	3.38591	3.41457	3.50041	3.19249	3.90674	3.89262	-0.552114	-0.552114	-0.378361	-0.378361	7822.74	0.217728	-0.384017	-0.552114	2.37394	2.53253	0.217728	-0.552114	-0.384017	2.95292	3.18014	3.30391	3.50182	3.42	3.31638	-0.419756
GSM923837	0.284299	-6661.18	-310.155	3.10379	-310.155	0.560002	3.33562	2.91904	3.4374	3.57754	3.64646	4.27763	3.9455	3.70956	4.49779	0.161849	3.94661	0.179753	4.28488	3.53681	4.51932	4.39994	4.33304	3.96252	3.99279	4.07509	3.77671	4.44945	4.43744	0.261975	0.261975	0.146689	0.146689	-6661.18	0.560002	0.174893	0.261975	2.83232	3.03349	0.560002	0.261975	0.174893	3.48896	3.73022	3.87628	4.07714	3.99089	3.88145	0.195705
GSM923838	0.921742	3413.42	1337.59	3.87317	1337.59	0.675068	4.10508	3.56887	4.16458	4.2905	4.3467	5.08991	4.71761	4.40349	5.34383	0.97087	4.67645	0.886137	5.08532	4.16445	5.36473	5.21636	5.13082	4.67212	4.70416	4.80262	4.44948	5.273	5.25624	0.99547	0.99547	1.02659	1.02659	3413.42	0.675068	1.10661	0.99547	3.54874	3.70096	0.675068	0.99547	1.10661	4.18677	4.44544	4.58042	4.80446	4.71309	4.59691	0.864643
GSM923839	-0.0986641	14747	3981.57	3.03167	3981.57	0.296563	3.29817	2.80046	3.34034	3.44813	3.49486	4.18664	3.84266	3.54384	4.4237	0.0513311	3.79637	0.00430072	4.1801	3.3143	4.44263	4.30217	4.22087	3.78784	3.81703	3.9093	3.57965	4.35503	4.33888	-0.0109832	-0.0109832	0.0927273	0.0927273	14747	0.296563	0.0424436	-0.0109832	2.77505	2.9195	0.296563	-0.0109832	0.0424436	3.35247	3.58622	3.70416	3.91071	3.82736	3.72158	-0.0293277
GSM923840	1.15577	-12896.4	-2106.6	3.85829	-2106.6	0.621734	4.11269	3.59664	4.20318	4.34966	4.4189	5.16342	4.78106	4.48487	5.42034	1.05975	4.76143	0.988607	5.16546	4.26415	5.44346	5.2988	5.21656	4.76895	4.80287	4.90059	4.54813	5.35632	5.34084	0.760335	0.760335	1.10397	1.10397	-12896.4	0.621734	1.10621	0.760335	3.52913	3.73104	0.621734	0.760335	1.10621	4.24543	4.51796	4.67227	4.90294	4.80626	4.68341	0.958867
GSM923841	-0.316227	7415.09	2323.7	2.70495	2323.7	0.363872	2.94328	2.53396	3.02997	3.15784	3.21963	3.83508	3.51435	3.27734	4.04937	-0.293086	3.50718	-0.267795	3.83958	3.10114	4.06968	3.95154	3.88487	3.51798	3.54682	3.62761	3.33566	3.99968	3.98746	-0.264565	-0.264565	-0.306084	-0.306084	7415.1	0.363872	-0.292773	-0.264565	2.45688	2.64314	0.363872	-0.264565	-0.292773	3.07197	3.30103	3.43571	3.62938	3.54715	3.44291	-0.254055
GSM923842	0.518517	7904.52	2950.57	3.47158	2950.57	0.524263	3.72156	3.20337	3.77096	3.88617	3.93628	4.65395	4.29685	3.98809	4.89927	0.52698	4.25056	0.456131	4.64782	3.75097	4.91894	4.77395	4.69004	4.24248	4.27285	4.3684	4.02662	4.82863	4.812	0.521312	0.521312	0.574462	0.574462	7904.52	0.524263	0.576284	0.521312	3.18373	3.32883	0.524263	0.521312	0.576284	3.78631	4.03116	4.15521	4.36968	4.28303	4.1729	0.435184
GSM923843	0.684279	-2393.59	73.8779	3.47786	73.8779	0.60874	3.7437	3.27738	3.83362	3.97171	4.03744	4.71925	4.3673	4.09939	4.95523	0.60339	4.35324	0.577397	4.72257	3.8999	4.97686	4.84499	4.77021	4.36202	4.39339	4.48284	4.15997	4.89787	4.88392	0.681273	0.681273	0.619597	0.619597	-2393.59	0.60874	0.586006	0.681273	3.19022	3.4004	0.60874	0.681273	0.586006	3.87607	4.12789	4.27237	4.48472	4.39531	4.28173	0.578773
GSM923844	-0.0374229	6827.6	2280.61	3.1496	2280.61	0.368019	3.39339	2.9046	3.44682	3.55953	3.60857	4.29593	3.95265	3.65867	4.53125	0.16108	3.91026	0.110908	4.29049	3.43167	4.55038	4.41191	4.33182	3.90292	3.93208	4.02374	3.6959	4.46441	4.4486	0.101064	0.101064	0.19789	0.19789	6827.6	0.368019	0.205727	0.101064	2.87635	3.02422	0.368019	0.101064	0.205727	3.464	3.6993	3.8191	4.02493	3.94168	3.83586	0.0946357
GSM923845	0.383733	1137.18	1114.16	3.24784	1114.16	0.456451	3.53677	3.05997	3.61173	3.74096	3.80131	4.48916	4.13769	3.85976	4.72676	0.369222	4.11436	0.33692	4.48958	3.65109	4.74776	4.61274	4.53574	4.1184	4.14934	4.24003	3.91369	4.66593	4.65129	0.241324	0.241324	0.393679	0.393679	1137.18	0.456451	0.287878	0.241324	2.98092	3.18184	0.456451	0.241324	0.287878	3.64512	3.89248	4.03007	4.24193	4.1537	4.04172	0.318205
GSM923846	-0.57456	-924.966	645.871	2.58934	645.871	0.333155	2.84869	2.42485	2.92257	3.04239	3.0985	3.7263	3.40374	3.15239	3.94423	-0.403274	3.38509	-0.40072	3.72768	2.96222	3.9639	3.84092	3.7709	3.38959	3.41803	3.50109	3.20227	3.88979	3.8766	-0.415615	-0.415615	-0.40649	-0.40649	-924.967	0.333155	-0.465689	-0.415615	2.35518	2.53416	0.333155	-0.415615	-0.465689	2.95514	3.18119	3.30815	3.50244	3.42129	3.31845	-0.400021
GSM923847	0.878999	-2921.91	-167.223	3.79422	-167.223	0.605995	4.05797	3.47428	4.09264	4.20695	4.25441	5.04365	4.65637	4.30614	5.31167	0.92919	4.59296	0.793642	5.03265	4.03508	5.33201	5.17048	5.07634	4.57745	4.60983	4.71536	4.3389	5.2301	5.21109	0.528713	0.528713	1.00856	1.00856	-2921.91	0.605995	0.996569	0.528713	3.47624	3.61126	0.605995	0.528713	0.996569	4.0976	4.35902	4.48455	4.71691	4.6245	4.50703	0.735413
GSM923848	-0.663143	337.998	1132.33	2.35387	1132.33	0.116843	2.58006	2.20253	2.67535	2.80445	2.86772	3.45613	3.14565	2.92568	3.66263	-0.668178	3.14629	-0.623842	3.46276	2.76287	3.68296	3.57101	3.50826	3.1603	3.18846	3.26561	2.98649	3.61751	3.60625	-0.815576	-0.815576	-0.699471	-0.699471	337.998	0.116843	-0.682345	-0.815576	2.1198	2.30632	0.116843	-0.815576	-0.682345	2.72272	2.94546	3.0802	3.26753	3.18718	3.08542	-0.617375
GSM923849	-0.283188	8760.67	3319.66	2.88189	3319.66	0.165019	3.14703	2.64963	3.19039	3.29886	3.34584	4.04227	3.69555	3.39504	4.28118	-0.0877977	3.64927	-0.145702	4.03572	3.16349	4.30036	4.15899	4.07716	3.64061	3.67002	3.76304	3.43076	4.21229	4.19607	-0.303466	-0.303466	-0.0476318	-0.0476318	8760.67	0.165019	-0.114431	-0.303466	2.62874	2.76876	0.165019	-0.303466	-0.114431	3.20287	3.43785	3.55648	3.7646	3.6806	3.57407	-0.183982
GSM923850	-0.739956	24731.5	5791.82	2.23121	5791.82	-0.179051	2.44084	2.07017	2.53508	2.66291	2.72598	3.30105	2.99679	2.78359	3.50231	-0.834281	2.99938	-0.765391	3.30728	2.627	3.52225	3.41364	3.35286	3.01436	3.04204	3.11712	2.845	3.45896	3.44812	-1.15121	-1.15121	-0.865117	-0.865117	24731.5	-0.179051	-0.792549	-1.15121	1.99368	2.17256	-0.179051	-1.15121	-0.792549	2.58314	2.80241	2.93608	3.11956	3.04062	2.94059	-0.759798
GSM923851	-0.229525	-1617.86	291.24	2.90767	291.24	0.362683	3.13129	2.68468	3.20069	3.32053	3.3759	4.02571	3.69425	3.42981	4.25059	-0.103962	3.66985	-0.113482	4.02555	3.22971	4.27033	4.14198	4.06866	3.67196	3.70095	3.78694	3.47803	4.19233	4.17833	-0.169948	-0.169948	-0.0933697	-0.0933697	-1617.86	0.362683	-0.0485563	-0.169948	2.64417	2.79824	0.362683	-0.169948	-0.0485563	3.23018	3.4616	3.58891	3.78835	3.70563	3.60069	-0.129678
GSM923852	-1.19755	6760.75	2469.19	1.84099	2469.19	0.147012	2.05853	1.78223	2.17976	2.31302	2.38234	2.86086	2.59519	2.44195	3.0319	-1.2726	2.62586	-1.13355	2.87529	2.33435	3.05153	2.96646	2.92042	2.6535	2.67893	2.74054	2.51473	3.0053	2.99804	-0.98136	-0.98136	-1.36498	-1.36498	6760.75	0.147012	-1.3395	-0.98136	1.65161	1.86927	0.147012	-0.98136	-1.3395	2.24593	2.44558	2.58142	2.7425	2.67003	2.57833	-1.07031
GSM923853	1.24951	-3833.64	-510.478	4.15994	-510.478	0.761222	4.41709	3.85703	4.47709	4.60616	4.66309	5.43377	5.04913	4.72092	5.69641	1.31622	5.00355	1.2117	5.42806	4.47057	5.71769	5.56341	5.47427	4.99732	5.03024	5.13237	4.76629	5.62193	5.60436	1.22919	1.22919	1.38712	1.38712	-3833.65	0.761222	1.4056	1.22919	3.82536	3.99469	0.761222	1.22919	1.4056	4.49838	4.76551	4.90298	5.13418	5.04031	4.92083	1.17802
GSM923854	-0.0706597	-4674.33	-270.478	2.85589	-270.478	0.452714	3.10245	2.67685	3.19183	3.32391	3.38746	4.02702	3.69439	3.4469	4.2501	-0.0934155	3.68551	-0.089586	4.03182	3.2627	4.27108	4.14759	4.07787	3.69592	3.72575	3.8098	3.50643	4.19769	4.18484	-0.0815529	-0.0815529	-0.0973262	-0.0973262	-4674.33	0.452714	-0.115115	-0.0815529	2.598	2.79005	0.452714	-0.0815529	-0.115115	3.23452	3.47176	3.61048	3.81126	3.72618	3.61831	-0.0867229
GSM923855	-0.70962	-6211.03	-710.324	2.3541	-710.324	0.390887	2.60582	2.24771	2.70244	2.82937	2.89197	3.45511	3.15674	2.94887	3.65332	-0.670647	3.16061	-0.612411	3.46297	2.79564	3.67313	3.56645	3.50685	3.17582	3.20306	3.27682	3.00971	3.61112	3.60053	-0.422629	-0.422629	-0.71671	-0.71671	-6211.03	0.390887	-0.762495	-0.422629	2.14163	2.34735	0.390887	-0.422629	-0.762495	2.75073	2.96605	3.09794	3.27822	3.20052	3.10213	-0.58515
GSM923856	-0.179843	4168.77	1290.05	2.98722	1290.05	0.403876	3.24045	2.75601	3.29712	3.41404	3.46668	4.1582	3.80978	3.5198	4.397	0.0303793	3.77382	-0.0149497	4.15541	3.29864	4.41708	4.2783	4.19853	3.77088	3.80098	3.89297	3.56351	4.33168	4.31615	-0.0812561	-0.0812561	0.0667247	0.0667247	4168.77	0.403876	0.0569574	-0.0812561	2.71946	2.87488	0.403876	-0.0812561	0.0569574	3.3182	3.55767	3.68448	3.8942	3.80828	3.69939	-0.0447954
GSM923857	0.483359	-10419.2	-1347.89	3.26646	-1347.89	0.441221	3.4934	3.06613	3.59947	3.74375	3.81449	4.46123	4.12098	3.8791	4.68657	0.346616	4.12182	0.358602	4.46827	3.70205	4.70853	4.58619	4.51759	4.1378	4.16872	4.25297	3.94756	4.63684	4.62449	0.175845	0.175845	0.340405	0.340405	-10419.2	0.441221	0.381832	0.175845	2.97878	3.1841	0.441221	0.175845	0.381832	3.65305	3.90052	4.04989	4.25533	4.1672	4.05529	0.355016
GSM923858	0.0039442	8738.66	2391.25	2.84807	2391.25	0.40075	3.07536	2.66242	3.15867	3.2846	3.34528	3.95831	3.63976	3.40224	4.17109	-0.166712	3.63086	-0.137732	3.96186	3.22615	4.19103	4.07322	4.00665	3.64092	3.66949	3.74984	3.45949	4.12098	4.10872	-0.171989	-0.171989	-0.186083	-0.186083	8738.66	0.40075	-0.134442	-0.171989	2.59404	2.77204	0.40075	-0.171989	-0.134442	3.19912	3.42667	3.5596	3.75187	3.6704	3.56708	-0.129377
GSM923859	-0.65399	4003.83	1730.18	2.16482	1730.18	0.332735	2.40011	2.10421	2.53002	2.67332	2.74828	3.25529	2.97343	2.81265	3.43649	-0.866974	3.008	-0.747431	3.27156	2.70132	3.45739	3.3677	3.31932	3.03885	3.06603	3.13106	2.89232	3.40884	3.40127	-0.526616	-0.526616	-0.952417	-0.952417	4003.83	0.332735	-0.952947	-0.526616	1.95641	2.19763	0.332735	-0.526616	-0.952947	2.60183	2.81537	2.96173	3.13307	3.05569	2.95775	-0.679155
GSM923860	-0.227731	-1713.47	351.754	2.66537	351.754	0.30674	2.89128	2.49495	2.98751	3.11963	3.18392	3.79192	3.47268	3.243	4.00454	-0.331952	3.47067	-0.299104	3.79808	3.07283	4.02514	3.90909	3.84388	3.48375	3.51258	3.59225	3.30411	3.95691	3.9451	-0.428333	-0.428333	-0.352894	-0.352894	-1713.47	0.30674	-0.325687	-0.428333	2.41351	2.60327	0.30674	-0.428333	-0.325687	3.03468	3.26418	3.40138	3.5939	3.51166	3.40738	-0.292092
GSM923861	0.0489446	2180.48	1128.69	3.17063	1128.69	0.592345	3.44504	2.97675	3.51489	3.63769	3.69387	4.36714	4.02534	3.7488	4.59915	0.237922	3.99746	0.203294	4.36643	3.53838	4.61925	4.48622	4.41	3.99805	4.02784	4.11704	3.79661	4.53811	4.52348	0.441051	0.441051	0.261204	0.261204	2180.48	0.592345	0.195954	0.441051	2.90747	3.09533	0.592345	0.441051	0.195954	3.54354	3.78265	3.91238	4.11817	4.03321	3.9253	0.21112
GSM923862	0.557349	891.111	672.801	3.4612	672.801	0.661628	3.70941	3.23185	3.78094	3.90738	3.96605	4.64513	4.29959	4.0231	4.87879	0.524483	4.27428	0.490975	4.64487	3.81533	4.89916	4.76573	4.68947	4.27711	4.30743	4.3969	4.07494	4.81797	4.8034	0.860267	0.860267	0.542239	0.542239	891.111	0.661628	0.548654	0.860267	3.17949	3.35343	0.661628	0.860267	0.548654	3.81233	4.05615	4.19033	4.39862	4.31218	4.20233	0.493011
GSM923863	0.450047	25211.7	5216.66	3.09898	5216.66	0.207543	3.33709	2.86409	3.40881	3.53601	3.59569	4.27596	3.92831	3.65367	4.51114	0.154069	3.90537	0.133857	4.27634	3.44853	4.5319	4.3982	4.32202	3.90982	3.94048	4.03003	3.70775	4.45084	4.43635	-0.129869	-0.129869	0.174614	0.174614	25211.8	0.207543	0.222637	-0.129869	2.81429	2.98442	0.207543	-0.129869	0.222637	3.44135	3.68588	3.82237	4.03198	3.94457	3.83368	0.114157
GSM923864	1.15947	473.665	1062.61	3.98141	1062.61	0.577317	4.22926	3.67659	4.28656	4.41335	4.4695	5.23137	4.8508	4.52671	5.49151	1.1141	4.80597	1.02097	5.22573	4.28026	5.51263	5.35984	5.27165	4.80021	4.83282	4.93375	4.57207	5.41782	5.40045	0.894135	0.894135	1.18015	1.18015	473.665	0.577317	1.20543	0.894135	3.65577	3.81195	0.577317	0.894135	1.20543	4.30719	4.57081	4.70699	4.93576	4.84276	4.72447	0.976244
GSM923865	-0.803967	2018.73	1325.88	2.33889	1325.88	0.15484	2.5629	2.20275	2.65775	2.78335	2.84494	3.40907	3.111	2.90106	3.60744	-0.724217	3.11274	-0.662292	3.41617	2.74591	3.62703	3.51966	3.45955	3.1267	3.15377	3.22769	2.96023	3.56433	3.55356	-0.614198	-0.614198	-0.762101	-0.762101	2018.73	0.15484	-0.744193	-0.614198	2.11632	2.30247	0.15484	-0.614198	-0.744193	2.70467	2.91918	3.04937	3.22918	3.15195	3.05412	-0.642699
GSM923866	0.128122	-590.228	947.332	3.01619	947.332	0.472005	3.26878	2.84511	3.36484	3.50153	3.56795	4.20624	3.87257	3.62939	4.4288	0.086075	3.8683	0.0943861	4.21228	3.44964	4.4501	4.32805	4.25935	3.88125	3.9114	3.99497	3.69268	4.37805	4.36553	0.202619	0.202619	0.0804971	0.0804971	-590.228	0.472005	0.0567385	0.202619	2.7532	2.95963	0.472005	0.202619	0.0567385	3.41207	3.65238	3.79511	3.99671	3.91078	3.80175	0.109548
GSM923867	-0.905878	6563.73	2012.28	2.03649	2012.28	0.126524	2.25659	1.94647	2.37802	2.51712	2.58899	3.11097	2.82412	2.65153	3.29679	-1.01572	2.85124	-0.907033	3.12484	2.52957	3.31751	3.22349	3.17226	2.87826	2.9055	2.97286	2.72652	3.26561	3.25729	-0.995828	-0.995828	-1.08702	-1.08702	6563.73	0.126524	-1.05369	-0.995828	1.82131	2.04106	0.126524	-0.995828	-1.05369	2.444	2.65803	2.80099	2.97495	2.8973	2.79904	-0.861695
GSM923868	-0.947038	4653.72	1843.85	2.17444	1843.85	0.0734619	2.40657	2.06091	2.50032	2.62294	2.6833	3.22808	2.93926	2.73812	3.41953	-0.904477	2.94273	-0.829352	3.23495	2.58958	3.43865	3.33558	3.27795	2.9571	2.98338	3.0547	2.79641	3.37872	3.36847	-0.80498	-0.80498	-0.955858	-0.955858	4653.72	0.0734619	-0.95926	-0.80498	1.96714	2.15739	0.0734619	-0.80498	-0.95926	2.54727	2.75531	2.88243	3.05659	2.98161	2.88663	-0.807715
GSM923869	0.47376	-5726.93	-777.27	3.53326	-777.27	0.687975	3.80533	3.29841	3.86643	3.98862	4.04324	4.75604	4.39795	4.09808	5.00057	0.634086	4.36005	0.566858	4.75257	3.86923	5.02092	4.87849	4.79647	4.3564	4.38724	4.48186	4.14269	4.93308	4.91707	0.730407	0.730407	0.675021	0.675021	-5726.93	0.687975	0.629191	0.730407	3.24765	3.42391	0.687975	0.730407	0.629191	3.88917	4.13747	4.26781	4.48321	4.39521	4.2834	0.549794
GSM923870	0.313932	4014.7	1576.34	3.15334	1576.34	0.334426	3.40482	2.92344	3.46601	3.58557	3.64005	4.32199	3.97711	3.69428	4.55619	0.203713	3.94532	0.166296	4.31908	3.48016	4.57613	4.44092	4.36333	3.94462	3.97456	4.06476	3.74084	4.49327	4.47827	-0.0559918	-0.0559918	0.220702	0.220702	4014.7	0.334426	0.211311	-0.0559918	2.88287	3.0436	0.334426	-0.0559918	0.211311	3.49111	3.73077	3.85946	4.06696	3.98155	3.87314	0.138261
GSM923871	-0.145741	-541.947	644.432	2.87093	644.432	0.30408	3.08772	2.66936	3.17323	3.30059	3.36136	3.98585	3.66199	3.4184	4.20283	-0.137411	3.65097	-0.126511	3.98921	3.23635	4.22302	4.10236	4.03405	3.65965	3.68852	3.77062	3.47439	4.15105	4.13839	-0.137618	-0.137618	-0.14921	-0.14921	-541.947	0.30408	-0.0831297	-0.137618	2.60787	2.7805	0.30408	-0.137618	-0.0831297	3.21357	3.44411	3.57736	3.77252	3.69016	3.58567	-0.123227
GSM923872	-0.123028	-862.284	530.194	2.99501	530.194	0.522504	3.2327	2.79035	3.30797	3.43203	3.49031	4.13785	3.80569	3.5463	4.3626	0.00759523	3.78639	0.00372005	4.1397	3.35153	4.38276	4.25571	4.18342	3.79147	3.82083	3.90628	3.5988	4.30606	4.2924	0.160078	0.160078	0.0176386	0.0176386	-862.284	0.522504	0.0316767	0.160078	2.73348	2.90414	0.522504	0.160078	0.0316767	3.34155	3.57552	3.70714	3.90744	3.82371	3.71752	0.00258476
GSM923873	-0.788667	6525.95	2363.16	2.4702	2363.16	0.134148	2.69118	2.25981	2.74477	2.8495	2.89583	3.52003	3.20567	2.94258	3.73554	-0.615759	3.17144	-0.623484	3.51662	2.73949	3.75361	3.62802	3.55567	3.16692	3.1938	3.27718	2.97899	3.6762	3.66208	-0.684934	-0.684934	-0.615507	-0.615507	6525.95	0.134148	-0.576022	-0.684934	2.23557	2.36624	0.134148	-0.684934	-0.576022	2.76338	2.97788	3.08976	3.27827	3.20145	3.10406	-0.635133
GSM923874	-0.00290828	1518.38	635.58	2.85873	635.58	0.398059	3.10248	2.70966	3.20446	3.34057	3.40759	4.01053	3.69221	3.46855	4.22147	-0.11135	3.69517	-0.0741701	4.0182	3.30471	4.24228	4.12833	4.06457	3.71112	3.74015	3.81878	3.53372	4.17578	4.16438	0.0498924	0.0498924	-0.137757	-0.137757	1518.38	0.398059	-0.136378	0.0498924	2.6066	2.81874	0.398059	0.0498924	-0.136378	3.25599	3.48743	3.62833	3.82063	3.73789	3.63291	-0.0521684
GSM923875	0.138031	-4677.84	-373.678	3.08058	-373.678	0.374065	3.34244	2.85759	3.40096	3.51775	3.56971	4.25961	3.91271	3.62206	4.49705	0.13802	3.87518	0.0880489	4.25587	3.3995	4.51683	4.37835	4.2986	3.87091	3.90068	3.99245	3.66386	4.43138	4.41579	-0.14128	-0.14128	0.165065	0.165065	-4677.84	0.374065	0.11599	-0.14128	2.81515	2.97736	0.374065	-0.14128	0.11599	3.4221	3.66073	3.78554	3.9938	3.90883	3.80098	0.053136
GSM923876	-0.0332657	8046.81	2705.61	2.89782	2705.61	0.184744	3.13574	2.68969	3.206	3.32648	3.38241	4.02914	3.69869	3.43667	4.2523	-0.0963273	3.67572	-0.101877	4.02859	3.23897	4.27199	4.145	4.07249	3.67861	3.70755	3.79293	3.48583	4.19496	4.18116	-0.327165	-0.327165	-0.0934561	-0.0934561	8046.81	0.184744	-0.0818852	-0.327165	2.6399	2.80382	0.184744	-0.327165	-0.0818852	3.23685	3.46834	3.5963	3.79507	3.71248	3.60767	-0.118194
GSM923877	0.695576	-5951.22	-1162.84	3.5253	-1162.84	0.629068	3.80187	3.31323	3.88545	4.02194	4.08578	4.79327	4.43114	4.14695	5.03787	0.675021	4.40923	0.629368	4.79484	3.93367	5.05963	4.92103	4.84207	4.41427	4.44621	4.53939	4.20392	4.97577	4.96081	0.578867	0.578867	0.710182	0.710182	-5951.22	0.629068	0.648	0.578867	3.23135	3.43951	0.629068	0.578867	0.648	3.92272	4.17921	4.32259	4.54081	4.44977	4.33412	0.612986
GSM923878	-0.090239	-380.145	281.016	2.81861	281.016	0.395618	3.05545	2.6566	3.16057	3.29998	3.36867	3.9853	3.65944	3.43109	4.20147	-0.138791	3.66294	-0.106899	3.99357	3.26353	4.22287	4.10622	4.04099	3.67941	3.70915	3.78966	3.49786	4.15487	4.14323	-0.176819	-0.176819	-0.153686	-0.153686	-380.145	0.395618	-0.13865	-0.176819	2.55661	2.76736	0.395618	-0.176819	-0.13865	3.21338	3.44998	3.59431	3.79121	3.70644	3.59893	-0.091282
GSM923879	0.247085	-6010.69	-797.61	3.40406	-797.61	0.62964	3.66011	3.15383	3.72067	3.84361	3.89924	4.61232	4.25303	3.95501	4.85715	0.487124	4.21735	0.429359	4.60918	3.72872	4.87775	4.73578	4.65418	4.2153	4.24642	4.34091	4.00187	4.79047	4.77461	0.430161	0.430161	0.531824	0.531824	-6010.69	0.62964	0.516714	0.430161	3.11602	3.279	0.62964	0.430161	0.516714	3.7443	3.9936	4.12616	4.34252	4.25375	4.14106	0.400499
GSM923880	0.48855	1761.22	893.815	3.39274	893.815	0.519471	3.6201	3.13082	3.69947	3.83335	3.8958	4.60216	4.24112	3.95606	4.84574	0.483133	4.21776	0.43585	4.60273	3.74136	4.86734	4.72914	4.6503	4.22198	4.25376	4.34691	4.01152	4.78367	4.76871	0.229651	0.229651	0.516937	0.516937	1761.22	0.519471	0.586758	0.229651	3.08388	3.25641	0.519471	0.229651	0.586758	3.73461	3.98934	4.13101	4.34863	4.25801	4.14294	0.423773
GSM923881	0.249802	9290.86	3130.56	3.1303	3130.56	0.239517	3.39082	2.90693	3.46185	3.58997	3.64969	4.34527	3.99049	3.708	4.58544	0.224023	3.9651	0.188222	4.34491	3.49588	4.60652	4.4696	4.39145	3.96837	3.99954	4.09129	3.76128	4.52336	4.50845	-0.0711235	-0.0711235	0.25499	0.25499	9290.87	0.239517	0.215517	-0.0711235	2.85362	3.02949	0.239517	-0.0711235	0.215517	3.49339	3.74201	3.87961	4.09344	4.00454	3.89176	0.16002
GSM923882	0.122127	-3816.37	-158.281	3.07391	-158.281	0.436894	3.33431	2.88161	3.41384	3.54242	3.60301	4.26531	3.9249	3.66094	4.49459	0.146149	3.90673	0.127009	4.26701	3.46294	4.5153	4.38616	4.31272	3.91272	3.94285	4.0301	3.71577	4.43754	4.42373	0.0668393	0.0668393	0.153665	0.153665	-3816.37	0.436894	0.11555	0.0668393	2.80865	2.99906	0.436894	0.0668393	0.11555	3.45011	3.69073	3.82671	4.03193	3.946	3.83697	0.119333
GSM923883	-0.120222	23560.3	5557.81	3.14927	5557.81	0.297464	3.36951	2.87328	3.4038	3.50539	3.54858	4.22787	3.89244	3.59481	4.45984	0.0855762	3.8421	0.0444473	4.21992	3.36582	4.47784	4.33908	4.2585	3.83122	3.85948	3.95015	3.62654	4.39073	4.37457	0.281717	0.281717	0.124801	0.124801	23560.3	0.297464	0.208427	0.281717	2.88049	2.99046	0.297464	0.281717	0.208427	3.4114	3.6384	3.7502	3.95153	3.87085	3.76842	0.020802
GSM923884	-0.555345	7406.16	2183.69	2.61473	2183.69	0.210674	2.85179	2.40612	2.91439	3.02995	3.08313	3.73188	3.40168	3.13563	3.9565	-0.397948	3.37485	-0.408482	3.73081	2.9336	3.9761	3.84743	3.77382	3.37571	3.40452	3.49061	3.18164	3.89774	3.88364	-0.621772	-0.621772	-0.387171	-0.387171	7406.16	0.210674	-0.371047	-0.621772	2.36544	2.51779	0.210674	-0.621772	-0.371047	2.94032	3.16871	3.29343	3.49221	3.40997	3.3058	-0.430017
GSM923885	0.0396203	-3244.9	71.2545	3.03226	71.2545	0.493829	3.26472	2.83563	3.35288	3.48433	3.54748	4.18501	3.85391	3.60662	4.40616	0.064051	3.84448	0.0685482	4.18886	3.42259	4.42688	4.30442	4.23518	3.85459	3.88426	3.9679	3.66567	4.35406	4.3413	0.109617	0.109617	0.0572155	0.0572155	-3244.9	0.493829	0.0928619	0.109617	2.76374	2.94985	0.493829	0.109617	0.0928619	3.39525	3.63208	3.77005	3.9699	3.88531	3.77797	0.0772116
GSM923886	-0.212855	348.213	642.804	2.78381	642.804	0.420006	3.04235	2.62903	3.12725	3.25499	3.31691	3.9346	3.61296	3.37492	4.14986	-0.187533	3.60554	-0.168935	3.93925	3.19897	4.17019	4.05136	3.98436	3.61667	3.64566	3.72664	3.43401	4.09971	4.08741	-0.00793206	-0.00793206	-0.204194	-0.204194	348.212	0.420006	-0.252479	-0.00793206	2.5462	2.7388	0.420006	-0.00793206	-0.252479	3.16884	3.39868	3.53408	3.7285	3.64588	3.54116	-0.15917
GSM923887	0.198522	2005.98	1177.16	2.98274	1177.16	0.544304	3.22697	2.82767	3.33735	3.4813	3.55304	4.16932	3.84194	3.61772	4.38515	0.0488079	3.85034	0.0843913	4.17887	3.45492	4.40692	4.29171	4.22754	3.86977	3.89993	3.98004	3.68895	4.34031	4.32902	0.206382	0.206382	0.0288512	0.0288512	2005.98	0.544304	0.0306014	0.206382	2.71825	2.94001	0.544304	0.206382	0.0306014	3.39443	3.63462	3.78363	3.98184	3.89592	3.7869	0.1165
GSM923888	-0.207051	1550.32	1183.21	2.87702	1183.21	0.480746	3.113	2.69324	3.19526	3.32034	3.37961	4.00418	3.68153	3.43558	4.22141	-0.128045	3.66786	-0.113415	4.00741	3.251	4.24137	4.11984	4.05092	3.67506	3.70372	3.78602	3.48946	4.16857	4.1557	0.0788291	0.0788291	-0.130723	-0.130723	1550.32	0.480746	-0.116883	0.0788291	2.62407	2.80356	0.480746	0.0788291	-0.116883	3.23293	3.46179	3.59273	3.78718	3.70542	3.6017	-0.101713
GSM923889	0.306684	1396.97	1276.55	3.22777	1276.55	0.603086	3.46331	3.00654	3.53935	3.66596	3.72535	4.38562	4.04752	3.78243	4.61356	0.262862	4.02732	0.245335	4.38678	3.58346	4.63391	4.50496	4.4315	4.03229	4.06216	4.14913	3.83584	4.556	4.54211	0.442887	0.442887	0.270788	0.270788	1396.97	0.603086	0.30192	0.442887	2.95263	3.12424	0.603086	0.442887	0.30192	3.57357	3.81276	3.94676	4.15069	4.06555	3.95744	0.254309
GSM923890	0.214053	3897.6	1619.86	3.1429	1619.86	0.493534	3.38856	2.93523	3.4611	3.58463	3.64231	4.29547	3.96159	3.69804	4.52074	0.16864	3.93988	0.161578	4.29575	3.50013	4.54068	4.41278	4.33984	3.94389	3.97327	4.05932	3.74954	4.46321	4.44936	0.245697	0.245697	0.176129	0.176129	3897.6	0.493534	0.175434	0.245697	2.87844	3.05148	0.493534	0.245697	0.175434	3.49347	3.72891	3.85993	4.06108	3.9773	3.87091	0.158227
GSM923891	0.431735	-744.748	386.561	3.4638	386.561	0.66667	3.70334	3.21712	3.7744	3.90183	3.96076	4.65291	4.30109	4.01831	4.891	0.528022	4.27419	0.489483	4.65226	3.80525	4.91169	4.77553	4.69766	4.2764	4.30723	4.39855	4.07005	4.82878	4.81387	0.614871	0.614871	0.558099	0.558099	-744.749	0.66667	0.5939	0.614871	3.1704	3.34032	0.66667	0.614871	0.5939	3.80499	4.05244	4.18808	4.40016	4.31227	4.20062	0.482616
GSM923892	-0.451016	1238.6	1359.2	2.72162	1359.2	0.337297	2.95736	2.52573	3.02855	3.14816	3.20416	3.83992	3.5139	3.25828	4.06077	-0.284973	3.49375	-0.291835	3.84118	3.06533	4.08058	3.95559	3.88441	3.49792	3.52667	3.6108	3.30828	4.00511	3.99165	-0.175839	-0.175839	-0.286519	-0.286519	1238.6	0.337297	-0.269002	-0.175839	2.47359	2.63622	0.337297	-0.175839	-0.269002	3.05998	3.28801	3.41575	3.61233	3.53029	3.42636	-0.291639
GSM923893	-0.338027	4691.67	1581.58	2.96844	1581.58	0.39001	3.14019	2.68832	3.19786	3.30939	3.35954	4.00516	3.67945	3.40966	4.22755	-0.127587	3.64703	-0.146848	4.00254	3.20348	4.24634	4.11738	4.04325	3.64456	3.67267	3.75847	3.45095	4.16709	4.15269	0.0905252	0.0905252	-0.117481	-0.117481	4691.67	0.39001	0.0767767	0.0905252	2.69032	2.80056	0.39001	0.0905252	0.0767767	3.21975	3.44473	3.56397	3.75977	3.67954	3.57774	-0.150667
GSM923894	-0.137527	4573.92	1880.23	2.97697	1880.23	0.454903	3.2285	2.76441	3.29061	3.40783	3.46114	4.12647	3.7897	3.51402	4.35594	-0.00349372	3.7591	-0.029861	4.12471	3.30415	4.37558	4.24323	4.16731	3.75825	3.78748	3.87577	3.55903	4.29455	4.27989	0.0760763	0.0760763	0.0163961	0.0163961	4573.92	0.454903	-0.000682291	0.0760763	2.71891	2.88025	0.454903	0.0760763	-0.000682291	3.3153	3.54887	3.67436	3.87705	3.79363	3.6878	-0.0376472
GSM923895	0.523184	2475.09	1810.4	3.26711	1810.4	0.503797	3.53053	3.06491	3.61552	3.75114	3.81593	4.49692	4.14557	3.87742	4.73324	0.377719	4.13077	0.359272	4.50023	3.67842	4.75485	4.62258	4.54763	4.13955	4.17092	4.26031	3.93785	4.67555	4.66155	0.270112	0.270112	0.397194	0.397194	2475.09	0.503797	0.350547	0.270112	2.98919	3.18636	0.503797	0.270112	0.350547	3.65582	3.90599	4.04981	4.26201	4.1726	4.05917	0.351063
GSM923896	0.151669	16446.3	3959.61	3.18392	3959.61	0.206537	3.38214	2.90401	3.44538	3.56533	3.61978	4.29907	3.9555	3.67375	4.53234	0.1691	3.92377	0.140973	4.29618	3.45979	4.55217	4.41746	4.3401	3.92267	3.9524	4.0423	3.71958	4.46958	4.45462	-0.0333642	-0.0333642	0.196556	0.196556	16446.4	0.206537	0.338593	-0.0333642	2.88843	3.02381	0.206537	-0.0333642	0.338593	3.47109	3.71006	3.83796	4.0444	3.95954	3.85175	0.117347
GSM923897	-0.259308	1107.72	974.342	3.04182	974.342	0.406554	3.26423	2.80779	3.32317	3.43641	3.48751	4.13784	3.80949	3.53842	4.36164	0.00178356	3.77758	-0.0119542	4.13514	3.33196	4.38057	4.25093	4.17644	3.77562	3.80398	3.89025	3.5809	4.30094	4.28649	0.145019	0.145019	0.0181071	0.0181071	1107.72	0.406554	0.0729627	0.145019	2.77984	2.92147	0.406554	0.145019	0.0729627	3.34608	3.57347	3.69443	3.89177	3.81081	3.70804	-0.0269059
GSM923898	-0.377098	3696.94	1199.56	2.86063	1199.56	0.447324	3.10233	2.644	3.1561	3.2663	3.31569	3.9668	3.63901	3.36552	4.19078	-0.166974	3.60464	-0.18586	3.96341	3.15647	4.20956	4.0793	4.00433	3.60141	3.62965	3.71621	3.40605	4.12935	4.11474	0.000604081	0.000604081	-0.152714	-0.152714	3696.94	0.447324	-0.148033	0.000604081	2.61207	2.75681	0.447324	0.000604081	-0.148033	3.17601	3.40163	3.52049	3.71757	3.63697	3.53473	-0.198059
GSM923899	-0.862315	8409.59	2941.36	2.45529	2941.36	0.194327	2.67502	2.24382	2.72625	2.82981	2.87568	3.49949	3.18559	2.9222	3.71541	-0.641246	3.15082	-0.643166	3.49639	2.71927	3.73346	3.60744	3.53487	3.14623	3.1731	3.25647	2.9585	3.65572	3.64153	-0.60849	-0.60849	-0.635199	-0.635199	8409.59	0.194327	-0.601551	-0.60849	2.22618	2.3494	0.194327	-0.60849	-0.601551	2.74366	2.95735	3.06883	3.25723	3.18044	3.08316	-0.655977
GSM923900	0.0551307	-5153	-290.188	3.04361	-290.188	0.528435	3.29725	2.86046	3.38131	3.51028	3.57132	4.21728	3.88399	3.62904	4.44155	0.0912592	3.8692	0.0900562	4.22024	3.43793	4.46207	4.33641	4.26511	3.87638	3.90596	3.99102	3.68449	4.3867	4.37336	0.176721	0.176721	0.0957045	0.0957045	-5153	0.528435	0.064126	0.176721	2.78328	2.97514	0.528435	0.176721	0.064126	3.41987	3.6565	3.79151	3.99236	3.90799	3.8009	0.091551
GSM923901	-0.00734362	-7496.53	-982.354	2.93368	-982.354	0.562982	3.16793	2.7716	3.27122	3.40967	3.47842	4.08547	3.7641	3.54089	4.29765	-0.0342967	3.76952	0.00280491	4.09365	3.37846	4.31882	4.2049	4.14131	3.78726	3.81677	3.89576	3.60893	4.25267	4.2414	0.135333	0.135333	-0.0607882	-0.0607882	-7496.53	0.562982	-0.0391748	0.135333	2.67564	2.88185	0.562982	0.135333	-0.0391748	3.32445	3.55898	3.70329	3.89782	3.81376	3.70716	0.0246653
GSM923902	0.0120665	18110.6	4114.28	3.02629	4114.28	0.183575	3.25952	2.75971	3.30975	3.42386	3.47424	4.17668	3.82514	3.52601	4.41778	0.0480298	3.78317	-0.00514547	4.17138	3.29692	4.43751	4.296	4.21433	3.77717	3.80723	3.90074	3.56613	4.34982	4.33376	-0.332126	-0.332126	0.089337	0.089337	18110.6	0.183575	0.141536	-0.332126	2.7437	2.88102	0.183575	-0.332126	0.141536	3.32676	3.56714	3.6912	3.90239	3.81657	3.70769	-0.0425954
GSM923903	-0.446201	3823.58	1903.92	2.55875	1903.92	0.326269	2.7988	2.41531	2.89315	3.02288	3.08665	3.67696	3.36584	3.14516	3.88361	-0.450569	3.36668	-0.40307	3.68368	2.98267	3.90392	3.79192	3.72917	3.38121	3.40953	3.48676	3.20705	3.83844	3.82719	-0.406726	-0.406726	-0.479115	-0.479115	3823.59	0.326269	-0.488626	-0.406726	2.32652	2.52038	0.326269	-0.406726	-0.488626	2.94051	3.16471	3.30057	3.48861	3.40787	3.30559	-0.384323
GSM923904	-0.039387	-2658.33	65.642	2.88182	65.642	0.235116	3.13959	2.72635	3.23765	3.3733	3.43897	4.06788	3.73859	3.49945	4.28742	-0.0555916	3.73463	-0.0365843	4.07362	3.32222	4.30846	4.18808	4.12032	3.74712	3.77675	3.85914	3.56134	4.23741	4.22506	-0.231542	-0.231542	-0.062941	-0.062941	-2658.33	0.235116	-0.110854	-0.231542	2.62619	2.83899	0.235116	-0.231542	-0.110854	3.28543	3.5222	3.66262	3.86105	3.77653	3.66926	-0.041067
GSM923905	0.00494873	-1435.68	-324.106	2.86091	-324.106	0.361205	3.11062	2.70143	3.20991	3.34654	3.41324	4.03753	3.70967	3.47446	4.25582	-0.0824224	3.7084	-0.0613691	4.04425	3.3011	4.27698	4.15795	4.09113	3.72251	3.7522	3.83385	3.5384	4.20703	4.19493	-0.103278	-0.103278	-0.0963877	-0.0963877	-1435.68	0.361205	-0.111112	-0.103278	2.60217	2.81339	0.361205	-0.103278	-0.111112	3.25913	3.49575	3.63771	3.83561	3.75094	3.64354	-0.0558903
GSM923906	-0.746526	-583.225	684.813	2.35187	684.813	0.273123	2.59385	2.23503	2.6901	2.81674	2.8791	3.44258	3.14428	2.9358	3.64088	-0.689197	3.14751	-0.625481	3.45021	2.78212	3.66061	3.55367	3.49389	3.16235	3.18954	3.26332	2.99619	3.59834	3.58769	-0.540453	-0.540453	-0.729151	-0.729151	-583.225	0.273123	-0.753671	-0.540453	2.13532	2.33472	0.273123	-0.540453	-0.753671	2.73804	2.95319	3.08461	3.26472	3.18717	3.08895	-0.602773
GSM923907	0.169238	7959.35	2476.52	2.99817	2476.52	0.454663	3.23785	2.81626	3.32798	3.46073	3.52534	4.15385	3.82583	3.58547	4.37239	0.0354027	3.82057	0.0500853	4.15898	3.40834	4.39321	4.27316	4.20554	3.83312	3.86277	3.94498	3.64751	4.32225	4.30991	0.208819	0.208819	0.0206007	0.0206007	7959.35	0.454663	0.0480715	0.208819	2.73566	2.92934	0.454663	0.208819	0.0480715	3.3729	3.60888	3.74881	3.94715	3.86264	3.75546	0.068525
GSM923908	0.542707	-9346.96	-1576.83	3.34815	-1576.83	0.64499	3.59855	3.13845	3.68836	3.82606	3.89205	4.56797	4.2181	3.95417	4.80219	0.454038	4.20608	0.435123	4.57164	3.75828	4.82387	4.69354	4.61977	4.21601	4.24732	4.33593	4.01588	4.74606	4.73238	0.375653	0.375653	0.464475	0.464475	-9346.96	0.64499	0.462136	0.375653	3.06099	3.25999	0.64499	0.375653	0.462136	3.73139	3.9817	4.12663	4.33787	4.24864	4.13536	0.427951
GSM923909	-0.0477623	2961.11	1095.86	2.87363	1095.86	0.376397	3.12515	2.68451	3.20001	3.32342	3.38132	4.02697	3.69559	3.43699	4.25072	-0.097579	3.67625	-0.100459	4.02816	3.24257	4.2708	4.14436	4.07239	3.68115	3.71039	3.79558	3.48899	4.1945	4.18091	-0.207306	-0.207306	-0.0952973	-0.0952973	2961.11	0.376397	-0.113869	-0.207306	2.61909	2.79808	0.376397	-0.207306	-0.113869	3.23359	3.46664	3.59757	3.7972	3.71379	3.60801	-0.110557
GSM923910	-0.037008	3670.04	1574.55	2.59509	1574.55	0.418162	2.81044	2.47408	2.93364	3.07924	3.15487	3.70242	3.40238	3.22094	3.89648	-0.412642	3.43047	-0.313716	3.71663	3.09511	3.91793	3.81953	3.76595	3.4595	3.48813	3.55834	3.30113	3.86346	3.85473	-0.184242	-0.184242	-0.480146	-0.480146	3670.04	0.418162	-0.413229	-0.184242	2.35491	2.57551	0.418162	-0.184242	-0.413229	3.0023	3.22787	3.37867	3.56101	3.4795	3.37628	-0.273313
GSM923911	0.246916	-4520.38	-429.426	3.21069	-429.426	0.507152	3.46381	3.00937	3.55331	3.68977	3.75506	4.42535	4.07834	3.8165	4.65775	0.306086	4.0663	0.288554	4.42904	3.62162	4.67929	4.54997	4.47675	4.07589	4.10692	4.19489	3.87724	4.6021	4.58852	0.25584	0.25584	0.318871	0.318871	-4520.38	0.507152	0.303172	0.25584	2.93033	3.12944	0.507152	0.25584	0.303172	3.59593	3.84389	3.9873	4.19677	4.10833	3.99608	0.287019
GSM923912	0.360066	-2713.08	54.3321	3.43666	54.3321	0.679417	3.73074	3.2187	3.77374	3.88298	3.92963	4.63426	4.2854	3.97868	4.87486	0.505464	4.23568	0.440064	4.62697	3.74224	4.89376	4.75045	4.6673	4.22534	4.25479	4.3488	4.01303	4.80404	4.78743	0.759455	0.759455	0.547462	0.547462	-2713.08	0.679417	0.431207	0.759455	3.17729	3.34137	0.679417	0.759455	0.431207	3.78505	4.02272	4.14067	4.34998	4.26594	4.15912	0.413348
GSM923913	0.24043	-5167.95	-533.382	3.16672	-533.382	0.47774	3.44652	3.01095	3.5437	3.68256	3.7497	4.40166	4.0616	3.81189	4.62846	0.280117	4.05563	0.282127	4.40708	3.62712	4.64997	4.52514	4.45478	4.06791	4.09852	4.18384	3.8753	4.57606	4.56318	0.306814	0.306814	0.284519	0.284519	-5167.95	0.47774	0.192697	0.306814	2.90288	3.12853	0.47774	0.306814	0.192697	3.59113	3.83609	3.98053	4.18576	4.0985	3.98771	0.284224
GSM923914	0.490963	-10425.8	-2060.68	3.52006	-2060.68	0.710696	3.75582	3.26944	3.82576	3.95248	4.01104	4.7031	4.35158	4.06837	4.94155	0.586199	4.32406	0.539329	4.70256	3.8553	4.96221	4.82562	4.74751	4.32607	4.35688	4.4482	4.11985	4.87893	4.86395	0.805574	0.805574	0.609909	0.609909	-10425.9	0.710696	0.653083	0.805574	3.22738	3.39243	0.710696	0.805574	0.653083	3.85578	4.1027	4.2379	4.44985	4.36203	4.25052	0.526429
GSM923915	0.681358	-12629.5	-2112.72	3.73078	-2112.72	0.655793	3.96818	3.45552	4.03429	4.16159	4.2194	4.93997	4.57641	4.27679	5.18718	0.825569	4.5422	0.753042	4.9374	4.05003	5.20806	5.06506	4.98294	4.54112	4.57267	4.66794	4.32585	5.12026	5.10434	0.902973	0.902973	0.864247	0.864247	-12629.5	0.655793	0.906345	0.902973	3.42262	3.58376	0.655793	0.902973	0.906345	4.06107	4.31511	4.45094	4.66986	4.57987	4.46551	0.729295
GSM923916	0.252864	813.251	950.339	3.23392	950.339	0.538372	3.50415	3.01811	3.56895	3.691	3.74623	4.44037	4.08968	3.80105	4.67958	0.317515	4.05666	0.266459	4.43845	3.58111	4.69992	4.56162	4.48221	4.05512	4.08551	4.17764	3.8472	4.61509	4.59971	0.309078	0.309078	0.348475	0.348475	813.251	0.538372	0.297521	0.309078	2.96137	3.13947	0.538372	0.309078	0.297521	3.59427	3.83774	3.96779	4.17883	4.09213	3.98209	0.25463
GSM923917	0.217371	-6872.7	-585.008	3.22328	-585.008	0.572777	3.48017	3.0199	3.56498	3.69828	3.76122	4.43695	4.08907	3.82103	4.67095	0.316091	4.07216	0.29075	4.4394	3.61981	4.69223	4.56085	4.4862	4.07898	4.10983	4.19883	3.87802	4.6133	4.59931	0.284758	0.284758	0.333969	0.333969	-6872.7	0.572777	0.307955	0.284758	2.94483	3.14008	0.572777	0.284758	0.307955	3.60375	3.85056	3.99065	4.20044	4.11247	4.0008	0.288417
GSM923918	0.986447	-3929.53	-189.026	3.69743	-189.026	0.632479	3.93379	3.44379	4.02617	4.17084	4.24028	4.95112	4.58365	4.30576	5.19654	0.840205	4.57068	0.804451	4.95438	4.10041	5.21915	5.08247	5.00507	4.58127	4.61418	4.70712	4.37111	5.13748	5.1231	0.638476	0.638476	0.868892	0.868892	-3929.53	0.632479	0.917437	0.638476	3.37863	3.57295	0.632479	0.638476	0.917437	4.07122	4.33506	4.48769	4.70965	4.6159	4.4968	0.788203
GSM923919	-0.0578575	-3368.51	-21.5564	2.90238	-21.5564	0.45304	3.13407	2.7322	3.2331	3.36845	3.43474	4.04748	3.72515	3.49543	4.26137	-0.0745134	3.72533	-0.0449663	4.0542	3.32627	4.28225	4.16608	4.10091	3.73996	3.76923	3.84929	3.55928	4.21418	4.20245	0.0590459	0.0590459	-0.094556	-0.094556	-3368.51	0.45304	-0.0653199	0.0590459	2.64307	2.84265	0.45304	0.0590459	-0.0653199	3.28264	3.51595	3.65657	3.85126	3.76781	3.66195	-0.0285025
GSM923920	0.299576	-2877.95	259.617	3.28822	259.617	0.554018	3.52473	3.05568	3.60795	3.74154	3.80447	4.48808	4.13679	3.86452	4.72413	0.367181	4.11844	0.336894	4.48981	3.66003	4.74547	4.61268	4.53712	4.12476	4.15586	4.24587	3.92137	4.66557	4.65138	0.23981	0.23981	0.388593	0.388593	-2877.95	0.554018	0.422765	0.23981	2.99572	3.17765	0.554018	0.23981	0.422765	3.64592	3.89507	4.03582	4.24767	4.15898	4.04636	0.334598
GSM923921	0.0932493	5502.22	1891.59	3.01281	1891.59	0.369681	3.24603	2.79683	3.32856	3.45931	3.52144	4.18301	3.84173	3.58048	4.41257	0.0592179	3.82638	0.0508699	4.18568	3.38525	4.43356	4.30494	4.23197	3.83397	3.86431	3.95136	3.63756	4.35642	4.34278	-0.0923323	-0.0923323	0.0711954	0.0711954	5502.22	0.369681	0.103032	-0.0923323	2.73708	2.914	0.369681	-0.0923323	0.103032	3.36701	3.60892	3.74724	3.95308	3.86654	3.75677	0.0436916
GSM923922	0.229526	10210.1	3234.72	3.09751	3234.72	0.279735	3.35622	2.89855	3.43402	3.56317	3.62445	4.28936	3.9474	3.68314	4.51944	0.166742	3.92993	0.156654	4.29101	3.4864	4.54023	4.41076	4.33721	3.93684	3.9672	4.05455	3.73964	4.46231	4.44849	0.0701118	0.0701118	0.179354	0.179354	10210.1	0.279735	0.146385	0.0701118	2.83108	3.01694	0.279735	0.0701118	0.146385	3.47063	3.71284	3.85051	4.05682	3.97025	3.86041	0.144202
GSM923923	0.251543	-5544.49	-577.016	3.23243	-577.016	0.46761	3.45816	2.99603	3.53756	3.66723	3.72805	4.40046	4.05557	3.78635	4.63291	0.277963	4.03563	0.258263	4.40163	3.58433	4.65373	4.52236	4.44756	4.04088	4.07132	4.15987	3.84095	4.57441	4.56028	0.130602	0.130602	0.294879	0.294879	-5544.5	0.46761	0.34383	0.130602	2.94653	3.11561	0.46761	0.130602	0.34383	3.57338	3.81711	3.95393	4.16167	4.07489	3.9647	0.240731
GSM923924	-0.1097	-3160.29	175.045	2.89657	175.045	0.457197	3.15893	2.73811	3.24723	3.37744	3.43997	4.07103	3.74305	3.49845	4.2909	-0.0525472	3.73385	-0.0434291	4.07553	3.31622	4.31153	4.18973	4.12091	3.74381	3.77319	3.85613	3.55677	4.2391	4.2264	0.0525571	0.0525571	-0.0589275	-0.0589275	-3160.29	0.457197	-0.11005	0.0525571	2.6474	2.85014	0.457197	0.0525571	-0.11005	3.28926	3.52328	3.65977	3.85771	3.77391	3.66763	-0.0355395
GSM923925	0.186073	4234.32	1966.64	3.12076	1966.64	0.426478	3.37564	2.92859	3.44649	3.56737	3.62353	4.26651	3.93819	3.67788	4.48786	0.141307	3.91574	0.137136	4.26609	3.48184	4.50737	4.38147	4.30957	3.91891	3.94771	4.03246	3.72741	4.43101	4.41733	0.282342	0.282342	0.140734	0.140734	4234.33	0.426478	0.115488	0.282342	2.86668	3.04333	0.426478	0.282342	0.115488	3.4779	3.70911	3.83698	4.03459	3.95246	3.84813	0.135436
GSM923926	-0.554984	-815.517	741.618	2.51089	741.618	0.440155	2.74645	2.37282	2.83824	2.96425	3.02601	3.60163	3.29858	3.08271	3.80322	-0.527416	3.29865	-0.474561	3.60818	2.92329	3.82298	3.71353	3.65216	3.31231	3.33984	3.41525	3.14231	3.75891	3.74787	-0.284446	-0.284446	-0.563973	-0.563973	-815.517	0.440155	-0.560668	-0.284446	2.28468	2.47504	0.440155	-0.284446	-0.560668	2.8838	3.10191	3.23363	3.41676	3.33824	3.23876	-0.447297
GSM923927	-0.687745	577.745	1072.8	2.29995	1072.8	0.269068	2.55231	2.20415	2.65489	2.78498	2.84996	3.40302	3.10751	2.90834	3.59771	-0.72434	3.11715	-0.650801	3.41199	2.76301	3.61768	3.51443	3.45704	3.13534	3.16258	3.23468	2.97283	3.55835	3.54835	-0.626843	-0.626843	-0.776464	-0.776464	577.745	0.269068	-0.82802	-0.626843	2.08982	2.30315	0.269068	-0.626843	-0.82802	2.70772	2.92306	3.05783	3.23651	3.15884	3.06047	-0.619104
GSM923928	-0.427621	-7410.15	-851.024	2.61302	-851.024	0.524326	2.85713	2.46577	2.94695	3.07422	3.13608	3.73458	3.42125	3.19339	3.94433	-0.391505	3.41729	-0.356937	3.74068	3.02442	3.9645	3.84951	3.78485	3.42936	3.45767	3.53626	3.25231	3.89668	3.88491	-0.172156	-0.172156	-0.415268	-0.415268	-7410.15	0.524326	-0.435222	-0.172156	2.37936	2.57123	0.524326	-0.172156	-0.435222	2.99051	3.21468	3.34814	3.53742	3.45669	3.35443	-0.34145
GSM923930	0.439	-37.1421	126.37	3.39679	126.37	0.569029	3.61613	3.1406	3.69567	3.82677	3.88762	4.5757	4.22428	3.94614	4.81343	0.447511	4.20087	0.418949	4.57654	3.73647	4.83439	4.69915	4.62197	4.20438	4.23521	4.32597	3.9995	4.75233	4.73764	0.421802	0.421802	0.479671	0.479671	-37.1423	0.569029	0.555057	0.421802	3.0953	3.26296	0.569029	0.421802	0.555057	3.73023	3.97831	4.11565	4.32713	4.23921	4.12749	0.406988
GSM923931	-0.0560189	-2616.73	303.22	2.86712	303.22	0.567835	3.11405	2.71391	3.20943	3.3425	3.40782	4.01587	3.6964	3.46787	4.22848	-0.108185	3.69598	-0.0737341	4.0228	3.30013	4.24916	4.13349	4.06861	3.71052	3.73959	3.81905	3.53131	4.1813	4.1696	0.133099	0.133099	-0.129299	-0.129299	-2616.73	0.567835	-0.143008	0.133099	2.62009	2.82296	0.567835	0.133099	-0.143008	3.25719	3.4881	3.62739	3.82062	3.73777	3.63273	-0.0526267
GSM923932	0.305707	-569.691	449.169	3.18235	449.169	0.554641	3.44603	2.98085	3.52213	3.65029	3.71031	4.38494	4.03965	3.76817	4.61837	0.263936	4.01812	0.23956	4.38607	3.56429	4.63914	4.50683	4.43144	4.02273	4.05318	4.14214	3.82196	4.5591	4.54481	0.274366	0.274366	0.280962	0.280962	-569.691	0.554641	0.238882	0.274366	2.91254	3.1002	0.554641	0.274366	0.238882	3.55607	3.79943	3.93547	4.14365	4.0568	3.9466	0.230858
GSM923933	-0.498833	950.618	905.691	2.38353	905.691	0.29995	2.6319	2.27166	2.7442	2.88467	2.95594	3.53351	3.22246	3.01949	3.73756	-0.586457	3.23848	-0.521306	3.54479	2.87353	3.75901	3.65226	3.59332	3.26113	3.29016	3.36514	3.09216	3.69836	3.68829	-0.614738	-0.614738	-0.628859	-0.628859	950.617	0.29995	-0.658488	-0.614738	2.15267	2.37539	0.29995	-0.614738	-0.658488	2.8039	3.03234	3.17867	3.36722	3.2845	3.17979	-0.496161
GSM923934	-0.064783	9032.61	3079.84	2.83993	3079.84	0.282536	3.11263	2.6646	3.18757	3.31221	3.37058	4.02625	3.69002	3.42677	4.25331	-0.101578	3.66965	-0.107903	4.02717	3.2285	4.27364	4.14516	4.07198	3.67416	3.70377	3.79033	3.47887	4.19604	4.1822	-0.286543	-0.286543	-0.0896638	-0.0896638	9032.61	0.282536	-0.175112	-0.286543	2.59188	2.7798	0.282536	-0.286543	-0.175112	3.22102	3.45725	3.58951	3.79201	3.70751	3.60033	-0.118425
GSM923935	0.259194	5043.03	1668.67	3.18617	1668.67	0.556365	3.4456	2.96839	3.51237	3.63508	3.69124	4.37514	4.02838	3.74655	4.61121	0.249689	3.99877	0.215111	4.37411	3.53283	4.63153	4.49574	4.41796	3.99901	4.02921	4.1198	3.79462	4.54853	4.53355	0.317697	0.317697	0.277016	0.277016	5043.03	0.556365	0.253168	0.317697	2.91413	3.08821	0.556365	0.317697	0.253168	3.5397	3.78138	3.91223	4.12101	4.03486	3.92552	0.203936
GSM923936	-0.350102	-2236.68	129.168	2.65428	129.168	0.22542	2.91357	2.50624	2.99992	3.12637	3.18693	3.80167	3.48195	3.24359	4.01601	-0.322856	3.47264	-0.302983	3.80563	3.06564	4.03612	3.9173	3.85015	3.48196	3.51051	3.59136	3.29971	3.96544	3.95304	-0.398031	-0.398031	-0.338277	-0.338277	-2236.68	0.22542	-0.3964	-0.398031	2.41794	2.61487	0.22542	-0.398031	-0.3964	3.04085	3.26818	3.40052	3.59314	3.51166	3.40835	-0.306245
GSM923937	-0.279309	-6271.88	-779.041	2.71714	-779.041	0.456602	2.95864	2.55578	3.05344	3.18617	3.2509	3.86752	3.54404	3.31063	4.08342	-0.257166	3.54152	-0.228538	3.87393	3.13802	4.1043	3.98635	3.92009	3.5548	3.58408	3.66492	3.3726	4.03491	4.0229	-0.300418	-0.300418	-0.270941	-0.270941	-6271.88	0.456602	-0.275367	-0.300418	2.46692	2.66501	0.456602	-0.300418	-0.275367	3.09996	3.33209	3.47101	3.66639	3.5829	3.4771	-0.224585
GSM923938	-0.229747	-730.776	663.293	2.70961	663.293	0.412604	2.93181	2.5346	3.02422	3.15507	3.21932	3.82358	3.50605	3.27861	4.03473	-0.298568	3.5051	-0.261416	3.8298	3.11152	4.05527	3.94035	3.87587	3.51929	3.54815	3.62715	3.3411	3.98785	3.97622	-0.249063	-0.249063	-0.323848	-0.323848	-730.777	0.412604	-0.278127	-0.249063	2.46017	2.64244	0.412604	-0.249063	-0.278127	3.07077	3.29936	3.43716	3.62914	3.54686	3.44261	-0.251044
GSM923939	-0.56689	6286.59	2343	2.47196	2343	0.236107	2.71856	2.34896	2.81377	2.94185	3.00507	3.57679	3.27441	3.06271	3.77692	-0.550195	3.27759	-0.49403	3.58376	2.9072	3.79681	3.68896	3.62864	3.29285	3.32045	3.39513	3.12439	3.73404	3.7233	-0.33483	-0.33483	-0.590972	-0.590972	6286.59	0.236107	-0.613072	-0.33483	2.24949	2.45136	0.236107	-0.33483	-0.613072	2.86218	3.08095	3.21456	3.39728	3.31859	3.21888	-0.465908
GSM923940	0.508669	-7644.58	-686.725	3.50632	-686.725	0.575637	3.73466	3.25655	3.81024	3.93931	3.99932	4.68357	4.33443	4.05736	4.91884	0.565162	4.31065	0.529814	4.68328	3.84903	4.93955	4.80574	4.72932	4.31421	4.34488	4.435	4.11049	4.85838	4.84384	0.570377	0.570377	0.584044	0.584044	-7644.59	0.575637	0.641132	0.570377	3.2111	3.3793	0.575637	0.570377	0.641132	3.84382	4.09043	4.22688	4.4372	4.34976	4.23864	0.517968
GSM923941	0.221123	-677.998	788.196	3.23209	788.196	0.517313	3.48102	2.996	3.547	3.67083	3.72765	4.42123	4.06961	3.78377	4.66063	0.301456	4.0396	0.252518	4.42017	3.56745	4.68124	4.54358	4.46474	4.0401	4.07079	4.16263	3.83288	4.59712	4.58194	0.350073	0.350073	0.329879	0.329879	-677.999	0.517313	0.325465	0.350073	2.95435	3.11745	0.517313	0.350073	0.325465	3.57427	3.81924	3.95216	4.16409	4.07657	3.96553	0.238679
GSM923942	0.21404	-972.048	542.64	3.17134	542.64	0.540122	3.43034	2.98169	3.5091	3.63616	3.6959	4.34883	4.01366	3.75298	4.57456	0.225366	3.9953	0.213757	4.35046	3.55745	4.59486	4.46755	4.39511	4.00095	4.03059	4.11656	3.80683	4.51811	4.50446	0.39282	0.39282	0.230299	0.230299	-972.049	0.540122	0.197355	0.39282	2.90844	3.09817	0.540122	0.39282	0.197355	3.54485	3.78236	3.91616	4.1182	4.03369	3.92638	0.218932
GSM923943	-0.161476	-1087.74	911.081	2.98695	911.081	0.298557	3.22431	2.75804	3.28637	3.40379	3.45715	4.12495	3.78691	3.51011	4.35508	-0.00311106	3.75593	-0.0309708	4.12269	3.29968	4.37474	4.24192	4.16572	3.75496	3.78426	3.87281	3.55515	4.29338	4.27865	-0.135855	-0.135855	0.0166998	0.0166998	-1087.74	0.298557	0.0211804	-0.135855	2.72423	2.87455	0.298557	-0.135855	0.0211804	3.3112	3.54549	3.67123	3.8745	3.79087	3.68475	-0.0550914
GSM923944	0.389373	-1824.67	358.056	3.17446	358.056	0.557484	3.44819	2.98853	3.53599	3.67246	3.73779	4.41426	4.06438	3.7995	4.64887	0.297182	4.05151	0.277804	4.41787	3.60249	4.67055	4.53983	4.46581	4.061	4.0923	4.18111	3.86048	4.59245	4.5787	0.137271	0.137271	0.310963	0.310963	-1824.67	0.557484	0.241392	0.137271	2.90129	3.10929	0.557484	0.137271	0.241392	3.57775	3.8273	3.9715	4.18284	4.09364	3.98047	0.274968
GSM923945	-0.373785	-4636.63	-117.554	2.75112	-117.554	0.480824	2.95265	2.56692	3.04551	3.17395	3.23673	3.82506	3.51601	3.29442	4.0306	-0.302989	3.51498	-0.258892	3.8313	3.13094	4.05058	3.93865	3.87581	3.5284	3.55642	3.6334	3.35475	3.98488	3.97353	0.0223198	0.0223198	-0.332477	-0.332477	-4636.63	0.480824	-0.238086	0.0223198	2.50032	2.67228	0.480824	0.0223198	-0.238086	3.0916	3.31451	3.44841	3.63509	3.55519	3.45387	-0.235484
GSM923946	0.319355	-9824.69	-1331.73	3.27045	-1331.73	0.631251	3.51767	3.06299	3.6006	3.73197	3.79414	4.45977	4.1171	3.85326	4.6905	0.340367	4.10058	0.323529	4.46235	3.65604	4.71145	4.58184	4.50824	4.10763	4.13806	4.22562	3.91001	4.63354	4.61973	0.452222	0.452222	0.350804	0.350804	-9824.69	0.631251	0.345598	0.452222	2.99508	3.18158	0.631251	0.452222	0.345598	3.63885	3.88215	4.02054	4.22723	4.14048	4.03037	0.318351
GSM923947	-0.879838	3528.93	1566.78	2.21892	1566.78	0.165661	2.45114	2.10184	2.55159	2.68123	2.7463	3.30023	3.00397	2.80492	3.49528	-0.83007	3.01401	-0.750409	3.30901	2.66038	3.51533	3.412	3.35462	3.03272	3.06008	3.1322	2.87017	3.45602	3.44604	-0.791138	-0.791138	-0.877785	-0.877785	3528.93	0.165661	-0.879441	-0.791138	2.00344	2.20064	0.165661	-0.791138	-0.879441	2.60412	2.81968	2.95516	3.13437	3.05635	2.95759	-0.730254
GSM923948	-0.430391	-3304.34	441.459	2.65162	441.459	0.348799	2.89131	2.48383	2.97124	3.09322	3.1513	3.76079	3.44519	3.20619	3.97289	-0.365397	3.43293	-0.346078	3.76383	3.0271	3.99254	3.87427	3.80727	3.44064	3.46875	3.54905	3.25956	3.92189	3.90943	-0.28803	-0.28803	-0.383395	-0.383395	-3304.34	0.348799	-0.393954	-0.28803	2.41565	2.59105	0.348799	-0.28803	-0.393954	3.00845	3.2318	3.3604	3.55067	3.4705	3.36888	-0.340213
GSM923949	-0.141744	2185.29	969.726	3.0098	969.726	0.315199	3.21298	2.75163	3.27648	3.39387	3.44721	4.10948	3.77415	3.49995	4.33799	-0.0205805	3.74382	-0.045424	4.10773	3.29149	4.35752	4.22567	4.15005	3.74299	3.77206	3.85988	3.54489	4.27676	4.26214	-0.0729833	-0.0729833	-0.00243601	-0.00243601	2185.29	0.315199	0.10117	-0.0729833	2.73215	2.86724	0.315199	-0.0729833	0.10117	3.30178	3.53455	3.65959	3.86119	3.77823	3.67293	-0.0626945
GSM923950	1.18928	7390.56	1261.46	3.67938	1261.46	0.480554	3.9665	3.47403	4.05845	4.20419	4.27475	4.98328	4.6164	4.34118	5.22758	0.87821	4.60547	0.844254	4.98667	4.1398	5.25017	5.11454	5.03787	4.61766	4.65066	4.74292	4.40894	5.16928	5.15509	0.785536	0.785536	0.89917	0.89917	7390.56	0.480554	0.825504	0.785536	3.37913	3.60415	0.480554	0.785536	0.825504	4.10502	4.36982	4.52434	4.74611	4.65212	4.53266	0.827698
GSM923951	-0.0346522	2581.19	1475.68	2.97631	1475.68	0.450782	3.22466	2.78803	3.3035	3.42894	3.4881	4.12949	3.79947	3.5445	4.35172	0.0047595	3.78271	-0.000178969	4.13158	3.35301	4.37189	4.24694	4.17592	3.78884	3.81808	3.90261	3.59803	4.29676	4.28343	0.128006	0.128006	0.004258	0.004258	2581.2	0.450782	-0.00409905	0.128006	2.71927	2.90166	0.450782	0.128006	-0.00409905	3.33942	3.57291	3.7052	3.9042	3.82081	3.715	0.00949599
GSM923952	-0.11769	-8180.41	-861.763	2.87776	-861.763	0.593129	3.13807	2.72783	3.23139	3.3637	3.4278	4.04919	3.7245	3.48716	4.26615	-0.0750369	3.71963	-0.0558271	4.05507	3.31103	4.28689	4.16776	4.10067	3.73168	3.76097	3.84249	3.54784	4.21652	4.20427	0.114673	0.114673	-0.0871312	-0.0871312	-8180.42	0.593129	-0.140852	0.114673	2.63153	2.83851	0.593129	0.114673	-0.140852	3.27656	3.50965	3.64772	3.84382	3.76032	3.65444	-0.0395089
GSM923953	0.299857	3641.03	2129.8	3.66106	2129.8	0.541783	3.91816	3.34268	3.93295	4.02924	4.06529	4.83041	4.46188	4.10808	5.08888	0.69432	4.38356	0.565398	4.81489	3.82915	5.107	4.94694	4.85273	4.35846	4.3883	4.49157	4.1251	5.00427	4.98476	0.681856	0.681856	0.780255	0.780255	3641.03	0.541783	0.772937	0.681856	3.36737	3.47318	0.541783	0.681856	0.772937	3.92353	4.16629	4.27235	4.49249	4.4072	4.29867	0.516084
GSM923954	-0.0162178	-4625.44	-485.705	3.14071	-485.705	0.585193	3.3458	2.90156	3.42025	3.54297	3.60003	4.24544	3.91537	3.65496	4.46834	0.11903	3.89403	0.107112	4.24613	3.45824	4.48814	4.36167	4.28951	3.89761	3.92661	4.01183	3.70517	4.41158	4.39789	0.389638	0.389638	0.122329	0.122329	-4625.44	0.585193	0.232575	0.389638	2.8626	3.016	0.585193	0.389638	0.232575	3.45279	3.68535	3.8145	4.01328	3.93056	3.82551	0.114261
GSM923955	-0.197572	-212.559	589.813	2.85806	589.813	0.487816	3.13508	2.69537	3.20328	3.32143	3.37619	4.0157	3.68939	3.42949	4.23721	-0.114664	3.66587	-0.116843	4.01595	3.23315	4.2567	4.1304	4.05829	3.66837	3.69698	3.78159	3.47757	4.17999	4.16624	-0.0249438	-0.0249438	-0.110287	-0.110287	-212.559	0.487816	-0.202269	-0.0249438	2.62235	2.80707	0.487816	-0.0249438	-0.202269	3.23236	3.46038	3.58624	3.78278	3.70116	3.59765	-0.122834
GSM923956	0.0343366	7145.28	2564.57	3.20141	2564.57	0.522026	3.46581	2.96268	3.51176	3.62265	3.67084	4.37035	4.02226	3.72096	4.60984	0.235419	3.97668	0.180454	4.3643	3.48925	4.62906	4.48749	4.40557	3.96858	3.99818	4.09145	3.75798	4.5409	4.52466	0.287528	0.287528	0.280267	0.280267	7145.28	0.522026	0.235187	0.287528	2.93568	3.08373	0.522026	0.287528	0.235187	3.52545	3.76307	3.88341	4.09254	4.00806	3.90078	0.159089
GSM923957	0.475841	-257.552	927.433	3.29735	927.433	0.643803	3.55535	3.11481	3.64464	3.77863	3.84295	4.49155	4.15528	3.90319	4.71629	0.372397	4.1452	0.371531	4.49557	3.71613	4.73722	4.61254	4.54202	4.1554	4.18555	4.27053	3.96342	4.66295	4.64991	0.585124	0.585124	0.370107	0.370107	-257.552	0.643803	0.351844	0.585124	3.02717	3.23199	0.643803	0.585124	0.351844	3.68766	3.92905	4.06937	4.27244	4.18653	4.07744	0.387224
GSM923958	-0.220818	2154.58	597.868	2.77027	597.868	0.391525	3.05093	2.62443	3.1337	3.26095	3.32162	3.95637	3.62792	3.37894	4.17721	-0.171921	3.6151	-0.161512	3.95968	3.1929	4.19761	4.07436	4.00454	3.62326	3.65252	3.73605	3.43488	4.12391	4.11091	-0.18791	-0.18791	-0.171766	-0.171766	2154.58	0.391525	-0.275529	-0.18791	2.53149	2.73641	0.391525	-0.18791	-0.275529	3.17235	3.4053	3.53946	3.73752	3.65405	3.54821	-0.164246
GSM923959	-0.121898	-2767.19	259.937	2.84193	259.937	0.431081	3.05321	2.64542	3.15034	3.28582	3.35223	3.97327	3.64686	3.41331	4.1901	-0.14675	3.64623	-0.123392	3.97982	3.2413	4.21123	4.09332	4.02714	3.66078	3.69043	3.77164	3.47752	4.1421	4.13017	-0.140391	-0.140391	-0.163443	-0.163443	-2767.19	0.431081	-0.0811976	-0.140391	2.57321	2.75666	0.431081	-0.140391	-0.0811976	3.19901	3.4345	3.57633	3.77363	3.6891	3.58193	-0.111189
GSM923960	-0.473049	28149.9	6494.95	2.50297	6494.95	-0.121726	2.69221	2.28166	2.76858	2.88923	2.94679	3.55611	3.24083	3.00142	3.76771	-0.577801	3.22779	-0.545687	3.5582	2.82283	3.78719	3.66896	3.60195	3.23535	3.26338	3.34349	3.05464	3.71643	3.70395	-0.808209	-0.808209	-0.589309	-0.589309	28149.9	-0.121726	-0.449908	-0.808209	2.24508	2.38905	-0.121726	-0.808209	-0.449908	2.80486	3.02769	3.15581	3.3457	3.26573	3.16434	-0.549812
GSM923961	-0.832849	-1197.8	528.2	2.52893	528.2	0.245035	2.75229	2.31672	2.8097	2.91846	2.96726	3.60097	3.28056	3.01607	3.82028	-0.535132	3.2489	-0.544227	3.59865	2.81289	3.83896	3.71194	3.63895	3.24622	3.27383	3.35834	3.05581	3.76101	3.74686	-0.626066	-0.626066	-0.527432	-0.527432	-1197.8	0.245035	-0.49479	-0.626066	2.28832	2.42474	0.245035	-0.626066	-0.49479	2.83086	3.05042	3.16691	3.35934	3.28048	3.18058	-0.562296
GSM923962	-0.105423	4524.44	1589.4	2.67374	1589.4	0.253817	2.89961	2.50593	3.0018	3.13899	3.2069	3.81525	3.49325	3.26871	4.02835	-0.30401	3.49746	-0.265322	3.82303	3.10452	4.04955	3.93483	3.87073	3.51432	3.54376	3.62311	3.33537	3.98282	3.97141	-0.490042	-0.490042	-0.329423	-0.329423	4524.44	0.253817	-0.288511	-0.490042	2.41641	2.61515	0.253817	-0.490042	-0.288511	3.05403	3.28753	3.43062	3.62522	3.5413	3.43492	-0.256013
GSM923963	-0.0621815	-6337.12	-532.624	2.87197	-532.624	0.47839	3.09574	2.70444	3.20233	3.34192	3.41114	4.01755	3.69593	3.47375	4.23016	-0.104634	3.70217	-0.0637575	4.02629	3.3116	4.25146	4.13746	4.07386	3.72	3.74949	3.82849	3.54181	4.18534	4.17408	-0.00836645	-0.00836645	-0.127765	-0.127765	-6337.12	0.47839	-0.0857836	-0.00836645	2.61052	2.81405	0.47839	-0.00836645	-0.0857836	3.25678	3.49134	3.63587	3.83032	3.74627	3.63967	-0.0458264
GSM923964	-0.119831	6351.48	1879.26	3.11667	1879.26	0.351138	3.3587	2.83411	3.39745	3.50668	3.5532	4.28045	3.92051	3.60282	4.52965	0.147013	3.8677	0.07123	4.27263	3.35752	4.54921	4.40053	4.31427	3.85635	3.8867	3.98399	3.6369	4.45607	4.43882	-0.131278	-0.131278	0.209967	0.209967	6351.48	0.351138	0.221617	-0.131278	2.83506	2.95802	0.351138	-0.131278	0.221617	3.40613	3.64889	3.76903	3.98506	3.89839	3.78843	0.0192244
GSM923965	0.373395	-5912.34	-406.476	3.28945	-406.476	0.548056	3.49637	3.01463	3.57224	3.70245	3.76289	4.46172	4.10515	3.82153	4.70373	0.342892	4.08	0.299774	4.46239	3.60755	4.72503	4.5871	4.50838	4.08304	4.11434	4.20672	3.8747	4.64127	4.62626	0.174335	0.174335	0.374121	0.374121	-5912.34	0.548056	0.476576	0.174335	2.98546	3.13733	0.548056	0.174335	0.476576	3.60488	3.85491	3.99311	4.20793	4.11867	4.00541	0.27854
GSM923966	-0.509167	-3832.34	-142.134	2.40824	-142.134	0.297198	2.64266	2.27284	2.74815	2.88464	2.95304	3.53854	3.22589	3.01472	3.74495	-0.581643	3.23569	-0.526381	3.54808	2.86124	3.76607	3.65645	3.59556	3.25506	3.28392	3.36022	3.08316	3.70302	3.69239	-0.688679	-0.688679	-0.618778	-0.618778	-3832.34	0.297198	-0.616957	-0.688679	2.172	2.37712	0.297198	-0.688679	-0.616957	2.80293	3.03035	3.17291	3.36214	3.27984	3.17567	-0.513402
GSM923967	0.462662	-2366.55	191.05	3.13469	191.05	0.328764	3.37023	2.92431	3.46928	3.61167	3.68076	4.35018	4.00063	3.7448	4.58345	0.237644	3.99507	0.228564	4.35593	3.55606	4.60564	4.47736	4.40513	4.00818	4.0397	4.12728	3.81058	4.52975	4.51654	-0.125133	-0.125133	0.244083	0.244083	-2366.55	0.328764	0.265802	-0.125133	2.84497	3.04453	0.328764	-0.125133	0.265802	3.51801	3.76943	3.91828	4.12928	4.03944	3.92544	0.216713
GSM923968	0.501514	4596.72	1933.66	3.40528	1933.66	0.564682	3.66752	3.16903	3.73165	3.8558	3.9123	4.6172	4.26124	3.96844	4.85968	0.493924	4.2281	0.4416	4.61514	3.74663	4.88024	4.74006	4.65962	4.2272	4.25813	4.35143	4.01652	4.79424	4.77865	0.513418	0.513418	0.531067	0.531067	4596.72	0.564682	0.500701	0.513418	3.12179	3.29326	0.564682	0.513418	0.500701	3.75741	4.00547	4.13844	4.35283	4.26464	4.15264	0.427792
GSM923969	-0.847651	1652.28	1299.22	2.17622	1299.22	0.183024	2.40635	2.06991	2.51072	2.64065	2.70602	3.24686	2.95631	2.7644	3.43776	-0.882473	2.96898	-0.795396	3.25649	2.62516	3.45764	3.3572	3.30156	2.98854	3.01545	3.08582	2.82997	3.4003	3.39072	-0.789908	-0.789908	-0.939584	-0.939584	1652.28	0.183024	-0.940651	-0.789908	1.96493	2.16666	0.183024	-0.789908	-0.940651	2.56521	2.77753	2.9121	3.08777	3.01104	2.91388	-0.766681
GSM923970	-0.503735	13700.4	4645.4	2.81519	4645.4	0.255411	3.07627	2.60424	3.12003	3.22475	3.27037	3.93243	3.60223	3.31782	4.15935	-0.206431	3.55987	-0.238782	3.92661	3.09869	4.17773	4.04394	3.96656	3.5525	3.5806	3.66898	3.35298	4.09459	4.07931	-0.1753	-0.1753	-0.180824	-0.180824	13700.4	0.255411	-0.260616	-0.1753	2.58808	2.71789	0.255411	-0.1753	-0.260616	3.13331	3.35786	3.47207	3.67044	3.5902	3.48842	-0.251701
GSM923971	0.238048	6600.31	1765.52	3.15845	1765.52	0.430577	3.41248	2.94477	3.48289	3.60747	3.66545	4.3369	3.99457	3.7219	4.56861	0.21616	3.97025	0.187126	4.33689	3.51694	4.58895	4.45689	4.38149	3.97343	4.00352	4.09209	3.77346	4.50874	4.49436	0.297512	0.297512	0.230228	0.230228	6600.31	0.430577	0.218863	0.297512	2.88868	3.06366	0.430577	0.297512	0.218863	3.5139	3.75444	3.88747	4.09387	4.00808	3.89919	0.182149
GSM923972	0.949784	-4820.9	-398.443	3.91947	-398.443	0.672177	4.14042	3.6075	4.20554	4.33461	4.39247	5.13768	4.76333	4.45035	5.39305	1.01987	4.72434	0.933483	5.13422	4.21242	5.41427	5.26556	5.17996	4.72106	4.75335	4.85205	4.49804	5.32254	5.30582	0.972525	0.972525	1.07684	1.07684	-4820.9	0.672177	1.17587	0.972525	3.58766	3.73988	0.672177	0.972525	1.17587	4.23042	4.49118	4.62839	4.8536	4.76152	4.64442	0.907142
GSM923973	0.168175	5938.03	2234.32	3.06223	2234.32	0.456832	3.30989	2.86948	3.3951	3.52589	3.58813	4.23724	3.90184	3.64686	4.4622	0.110193	3.88848	0.111379	4.24031	3.45639	4.4829	4.35728	4.28607	3.8967	3.92657	4.01187	3.70409	4.40773	4.39446	0.0985528	0.0985528	0.116036	0.116036	5938.03	0.456832	0.107931	0.0985528	2.79517	2.98542	0.456832	0.0985528	0.107931	3.43499	3.67399	3.8112	4.01347	3.9283	3.82019	0.11902
GSM923974	-0.161592	1508.75	808.263	2.52899	808.263	0.280475	2.7876	2.43688	2.91675	3.06771	3.14527	3.72113	3.40696	3.21306	3.92567	-0.401734	3.43284	-0.319187	3.73573	3.07639	3.94796	3.8432	3.78591	3.46076	3.49047	3.5647	3.29356	3.88946	3.87997	-0.593349	-0.593349	-0.44254	-0.44254	1508.75	0.280475	-0.502575	-0.593349	2.28922	2.54216	0.280475	-0.593349	-0.502575	2.98645	3.22122	3.37605	3.56652	3.4819	3.37469	-0.293293
GSM923975	0.113044	92.1554	898.759	3.03117	898.759	0.467347	3.25682	2.84242	3.35205	3.48663	3.55221	4.17429	3.84858	3.6127	4.39049	0.0515824	3.84573	0.0752268	4.17983	3.43887	4.41128	4.29313	4.22666	3.85914	3.88861	3.96987	3.67556	4.3417	4.32964	0.113534	0.113534	0.0361924	0.0361924	92.1552	0.467347	0.0848176	0.113534	2.76392	2.95508	0.467347	0.113534	0.0848176	3.39949	3.6349	3.77528	3.97201	3.88801	3.78139	0.0910444
GSM923976	0.478765	-1597.54	196.812	3.31648	196.812	0.338534	3.55601	3.10719	3.65797	3.802	3.87157	4.54427	4.19326	3.93585	4.77823	0.426632	4.18734	0.415535	4.54986	3.74534	4.80043	4.67168	4.5991	4.20001	4.23157	4.31959	4.00132	4.7242	4.71091	0.174193	0.174193	0.440329	0.440329	-1597.54	0.338534	0.466228	0.174193	3.01866	3.22884	0.338534	0.174193	0.466228	3.7077	3.96081	4.11	4.32169	4.2317	4.1174	0.408353
GSM923977	0.399202	-1665.27	239.183	3.37998	239.183	0.510868	3.61306	3.14276	3.68925	3.81667	3.87549	4.55152	4.20684	3.93229	4.78392	0.426839	4.18235	0.399256	4.55097	3.72464	4.8043	4.67187	4.59615	4.18487	4.21501	4.30419	3.98327	4.72386	4.70942	0.35771	0.35771	0.446065	0.446065	-1665.27	0.510868	0.491359	0.35771	3.08987	3.26376	0.510868	0.35771	0.491359	3.72222	3.96526	4.09877	4.30606	4.22011	4.11083	0.391073
GSM923978	-0.419248	5311.93	2470.77	2.84703	2470.77	0.522159	3.10793	2.6495	3.15854	3.26503	3.31154	3.9624	3.63682	3.35908	4.1861	-0.176911	3.59749	-0.203059	3.95807	3.14426	4.20446	4.07313	3.99725	3.59097	3.61872	3.7057	3.3947	4.12308	4.10815	0.0494044	0.0494044	-0.158062	-0.158062	5311.94	0.522159	-0.2066	0.0494044	2.60887	2.76131	0.522159	0.0494044	-0.2066	3.17456	3.39695	3.51085	3.70633	3.62711	3.52657	-0.19977
GSM923979	0.993622	-3083.95	190.469	3.6877	190.469	0.646899	3.95425	3.46178	4.04123	4.18082	4.24649	4.95622	4.59208	4.30903	5.20066	0.843433	4.57261	0.797122	4.95776	4.09721	5.2226	5.08481	5.00638	4.57906	4.61127	4.70449	4.36829	5.13953	5.12475	0.772672	0.772672	0.872645	0.872645	-3083.96	0.646899	0.839716	0.772672	3.38429	3.59025	0.646899	0.772672	0.839716	4.08131	4.34091	4.48711	4.7066	4.61479	4.49805	0.789906
GSM923980	0.785507	-474.55	557.445	3.59557	557.445	0.630137	3.86509	3.37117	3.94052	4.07221	4.13332	4.83771	4.47912	4.19265	5.0804	0.720158	4.45322	0.671865	4.83778	3.97751	5.10158	4.96304	4.8839	4.45631	4.4878	4.58061	4.24667	5.0173	5.00218	0.808017	0.808017	0.751596	0.751596	-474.55	0.630137	0.708898	0.808017	3.30479	3.49713	0.630137	0.808017	0.708898	3.97359	4.22668	4.36615	4.5823	4.49255	4.37851	0.661871
GSM923981	0.782215	1570.22	1719.89	3.78797	1719.89	0.676953	4.05822	3.51839	4.11036	4.23066	4.28302	5.02666	4.65686	4.33702	5.28038	0.900489	4.60916	0.811963	5.02038	4.09169	5.30068	5.15076	5.06398	4.60099	4.63247	4.73137	4.37743	5.20729	5.1901	0.919437	0.919437	0.963152	0.963152	1570.22	0.676953	0.921621	0.919437	3.48706	3.64942	0.676953	0.919437	0.921621	4.12685	4.38145	4.51048	4.7327	4.64291	4.52871	0.789614
GSM923982	1.47341	-12411.6	-2502.81	4.19079	-2502.81	0.815582	4.44193	3.901	4.52521	4.66929	4.73599	5.50199	5.11252	4.80062	5.76516	1.39541	5.08405	1.30441	5.50182	4.56648	5.78803	5.63766	5.55171	5.08721	5.12137	5.22218	4.85932	5.69647	5.68002	1.23378	1.23378	1.45451	1.45451	-12411.6	0.815582	1.48579	1.23378	3.84447	4.03942	0.815582	1.23378	1.48579	4.56172	4.83774	4.98939	5.22411	5.12674	5.00289	1.27602
GSM923983	0.0880192	5296.08	1935.82	2.92451	1935.82	0.137693	3.17887	2.66414	3.22457	3.33709	3.38583	4.10494	3.74677	3.4368	4.3508	-0.0147493	3.69938	-0.0888247	4.09755	3.19792	4.37056	4.22524	4.14109	3.69063	3.72101	3.81695	3.47394	4.28009	4.26343	-0.839345	-0.839345	0.0259346	0.0259346	5296.08	0.137693	-0.00780429	-0.839345	2.65051	2.78792	0.137693	-0.839345	-0.00780429	3.23799	3.48109	3.60387	3.81872	3.732	3.62196	-0.14299
GSM923984	-0.351534	-6177.91	-467.276	2.54235	-467.276	0.532537	2.75075	2.38318	2.8563	2.99269	3.06125	3.64203	3.33175	3.12298	3.847	-0.478357	3.34245	-0.419306	3.65224	2.97182	3.86803	3.75936	3.69907	3.36237	3.39112	3.46675	3.19203	3.80561	3.79511	-0.32441	-0.32441	-0.518729	-0.518729	-6177.91	0.532537	-0.445317	-0.32441	2.29667	2.48688	0.532537	-0.32441	-0.445317	2.91126	3.13768	3.2802	3.46825	3.38631	3.28261	-0.39303
GSM923985	0.569534	-10100.7	-1767.48	3.64705	-1767.48	0.619082	3.92941	3.42395	3.98007	4.09351	4.14281	4.83944	4.49275	4.19347	5.07718	0.70959	4.44808	0.660056	4.83307	3.96456	5.09614	4.95553	4.87416	4.4404	4.46982	4.5623	4.23142	5.00848	4.99233	0.872872	0.872872	0.747317	0.747317	-10100.7	0.619082	0.656103	0.872872	3.37789	3.54731	0.619082	0.872872	0.656103	3.99654	4.23528	4.35618	4.564	4.48005	4.37321	0.620035
GSM923986	-0.174494	28314.9	5747.85	2.92099	5747.85	-0.0368782	3.12374	2.64541	3.17232	3.28233	3.33129	4.00069	3.66505	3.38137	4.23005	-0.134968	3.62647	-0.157204	3.9953	3.16537	4.24889	4.11456	4.0371	3.62176	3.65051	3.73931	3.42122	4.16575	4.15054	-0.404396	-0.404396	-0.108133	-0.108133	28314.9	-0.0368782	0.0216083	-0.404396	2.6432	2.76204	-0.0368782	-0.404396	0.0216083	3.19005	3.42036	3.54012	3.7416	3.65953	3.55535	-0.195553
GSM923987	0.152111	879.873	594.653	3.12152	594.653	0.488005	3.36362	2.92011	3.44302	3.57017	3.63028	4.27837	3.94506	3.68756	4.50305	0.153735	3.92825	0.14775	4.28072	3.49521	4.52336	4.39693	4.32512	3.9348	3.96438	4.04964	3.74241	4.44727	4.43377	0.305064	0.305064	0.157537	0.157537	879.873	0.488005	0.168519	0.305064	2.85477	3.03544	0.488005	0.305064	0.168519	3.4795	3.71591	3.85009	4.05113	3.96681	3.8598	0.150272
GSM923988	0.220675	429.694	639.201	3.05187	639.201	0.451039	3.32589	2.89534	3.41923	3.55553	3.62181	4.26515	3.92946	3.6834	4.48938	0.142082	3.92392	0.155109	4.27078	3.50247	4.51066	4.38727	4.31781	3.93671	3.96703	4.05115	3.74697	4.43762	4.42491	0.1224	0.1224	0.142234	0.142234	429.694	0.451039	0.0608197	0.1224	2.79517	3.01083	0.451039	0.1224	0.0608197	3.46534	3.70689	3.85008	4.0529	3.96649	3.85687	0.154789
GSM923989	0.356352	14091.5	3720.2	3.19584	3720.2	0.390305	3.48536	3.00863	3.55181	3.67501	3.73199	4.41022	4.0656	3.78794	4.64369	0.284337	4.03833	0.260382	4.40901	3.57909	4.6639	4.53014	4.45362	4.04017	4.07033	4.1598	3.83809	4.58235	4.56767	0.255011	0.255011	0.307078	0.307078	14091.5	0.390305	0.205303	0.255011	2.93748	3.1288	0.390305	0.255011	0.205303	3.58062	3.82206	3.95418	4.1618	4.0758	3.96662	0.245856
GSM923990	-0.180754	-11284.6	-2141.93	2.64881	-2141.93	0.476767	2.92327	2.56444	3.04133	3.18485	3.25767	3.83276	3.5224	3.32213	4.03576	-0.282476	3.54058	-0.220262	3.84476	3.17879	4.05723	3.95149	3.8932	3.56426	3.59329	3.66774	3.39638	3.99734	3.98744	-0.157203	-0.157203	-0.33185	-0.33185	-11284.6	0.476767	-0.423704	-0.157203	2.42002	2.6694	0.476767	-0.157203	-0.423704	3.10401	3.33384	3.48169	3.66977	3.58706	3.48226	-0.189836
GSM923991	0.67531	-9166.93	-1069.49	3.56094	-1069.49	0.568732	3.81937	3.30577	3.87485	3.99418	4.04713	4.76114	4.40364	4.10093	5.00524	0.642859	4.36269	0.579694	4.7559	3.87035	5.02523	4.88224	4.79975	4.35769	4.38833	4.48299	4.14376	4.93669	4.92048	0.493503	0.493503	0.679655	0.679655	-9166.93	0.568732	0.645765	0.493503	3.276	3.43196	0.568732	0.493503	0.645765	3.89498	4.14203	4.2702	4.48496	4.39754	4.28642	0.53909
GSM923992	-0.233699	-2980.57	327.628	2.89564	327.628	0.627557	3.14232	2.69261	3.206	3.32188	3.37471	4.02502	3.69519	3.42685	4.24979	-0.104674	3.66668	-0.123186	4.02409	3.2222	4.26921	4.13998	4.06592	3.66644	3.69514	3.78153	3.47158	4.19028	4.17603	0.0621347	0.0621347	-0.0947252	-0.0947252	-2980.57	0.627557	-0.11037	0.0621347	2.64737	2.80535	0.627557	0.0621347	-0.11037	3.23125	3.46009	3.58374	3.78233	3.70045	3.59662	-0.120804
GSM923993	-0.201787	-3880.8	527.45	3.02358	527.45	0.563736	3.25865	2.77724	3.30323	3.40885	3.45412	4.13019	3.79409	3.50143	4.36215	-0.000295383	3.74825	-0.0499594	4.12408	3.27457	4.38072	4.24324	4.16357	3.73889	3.7673	3.85782	3.53471	4.29499	4.27916	0.141274	0.141274	0.0266779	0.0266779	-3880.8	0.563736	0.0477129	0.141274	2.76501	2.89293	0.563736	0.141274	0.0477129	3.31522	3.543	3.65702	3.85866	3.77751	3.67452	-0.0677017
GSM923994	1.48546	-9019.82	-1460.04	4.29538	-1460.04	0.881472	4.5645	4.01617	4.63442	4.76886	4.82937	5.58945	5.2074	4.88942	5.8488	1.47742	5.16926	1.38127	5.58588	4.64838	5.8704	5.71974	5.63303	5.16685	5.19986	5.30022	4.93972	5.77758	5.76068	1.57254	1.57254	1.53605	1.53605	-9019.82	0.881472	1.52623	1.57254	3.96302	4.15366	0.881472	1.57254	1.52623	4.66225	4.9306	5.07236	5.30222	5.20811	5.08826	1.36115
GSM923995	1.1649	-6473.35	-669.708	3.89299	-669.708	0.688542	4.13469	3.63499	4.22715	4.37214	4.44096	5.16086	4.79026	4.50601	5.40866	1.0486	4.7739	1.00162	5.1632	4.29467	5.43116	5.29229	5.21343	4.7825	4.81547	4.90972	4.56927	5.34778	5.33301	0.913945	0.913945	1.0833	1.0833	-6473.35	0.688542	1.12087	0.913945	3.56682	3.76648	0.688542	0.913945	1.12087	4.271	4.53695	4.68856	4.9121	4.81818	4.69871	0.989915
GSM923996	0.779597	-2079.57	225.961	3.62249	225.961	0.738238	3.90163	3.41268	3.99109	4.13253	4.19959	4.90967	4.54432	4.26319	5.15503	0.795865	4.52746	0.744784	4.91268	4.05317	5.17733	5.03974	4.96159	4.53545	4.56797	4.66128	4.32461	5.09471	5.08008	0.899993	0.899993	0.827496	0.827496	-2079.57	0.738238	0.7712	0.899993	3.32351	3.54053	0.738238	0.899993	0.7712	4.03274	4.29368	4.4423	4.66299	4.57031	4.45258	0.75339
GSM923997	0.154114	-4032.89	663.97	3.19122	663.97	0.418273	3.43766	2.94812	3.50344	3.62676	3.68262	4.38348	4.02906	3.73803	4.62488	0.263666	3.99615	0.20512	4.38134	3.51605	4.64548	4.5061	4.42608	3.99474	4.02545	4.11849	3.78472	4.56007	4.5446	0.0701479	0.0701479	0.296036	0.296036	-4032.89	0.418273	0.287928	0.0701479	2.9103	3.07055	0.418273	0.0701479	0.287928	3.52935	3.77522	3.90675	4.11999	4.03236	3.92113	0.186505
GSM923998	-0.0060402	-751.863	50.3071	2.89312	50.3071	0.45767	3.14184	2.72155	3.23772	3.37455	3.44151	4.0772	3.74399	3.5034	4.29921	-0.0473538	3.74147	-0.0242809	4.08353	3.32662	4.32061	4.19929	4.13115	3.75561	3.78583	3.86893	3.56817	4.2492	4.23684	-0.18879	-0.18879	-0.0502376	-0.0502376	-751.863	0.45767	-0.0656004	-0.18879	2.63137	2.83513	0.45767	-0.18879	-0.0656004	3.28553	3.52548	3.66928	3.87067	3.78454	3.67534	-0.027037
GSM923999	1.34207	-8227.07	-822.639	4.09576	-822.639	0.778521	4.32235	3.80709	4.41248	4.55721	4.62502	5.35993	4.98373	4.68959	5.6119	1.24719	4.96252	1.18417	5.36086	4.46937	5.63435	5.49204	5.41091	4.96859	5.00181	5.09821	4.75033	5.5484	5.53307	1.12594	1.12594	1.2902	1.2902	-8227.07	0.778521	1.3744	1.12594	3.75208	3.94167	0.778521	1.12594	1.3744	4.45379	4.72305	4.87376	5.10047	5.00583	4.88534	1.17706
GSM924000	0.732046	980.444	975.056	3.40363	975.056	0.445074	3.64588	3.1887	3.74904	3.89601	3.96752	4.64686	4.29186	4.03351	4.88236	0.530999	4.28791	0.52178	4.65255	3.84353	4.90484	4.77582	4.70318	4.3022	4.33429	4.42287	4.10194	4.82869	4.81546	0.231007	0.231007	0.544374	0.544374	980.444	0.445074	0.559449	0.231007	3.10159	3.31281	0.445074	0.231007	0.559449	3.80056	4.05797	4.21087	4.42523	4.33382	4.21767	0.519861
GSM924001	0.350455	-2987.34	189.205	3.13282	189.205	0.447863	3.40172	2.95416	3.49408	3.63251	3.69963	4.36403	4.01818	3.76236	4.59502	0.249321	4.0105	0.242259	4.36888	3.57374	4.61679	4.4893	4.4174	4.02269	4.05386	4.1408	3.82645	4.54116	4.52795	0.109204	0.109204	0.254378	0.254378	-2987.35	0.447863	0.190907	0.109204	2.86329	3.07339	0.447863	0.109204	0.190907	3.53965	3.78782	3.93396	4.14297	4.05414	3.94146	0.23529
GSM924002	0.928716	-3857.87	125.276	3.93571	125.276	0.813893	4.19189	3.63762	4.2418	4.36255	4.41468	5.17369	4.79738	4.46888	5.43228	1.05394	4.74641	0.945326	5.16669	4.21639	5.45275	5.29939	5.21048	4.73685	4.76879	4.86983	4.50839	5.35698	5.33929	1.20167	1.20167	1.1198	1.1198	-3857.87	0.813893	1.12359	1.20167	3.62029	3.77143	0.813893	1.20167	1.12359	4.25653	4.51516	4.64492	4.87109	4.77998	4.66408	0.925095
GSM924003	0.384137	7465.01	2483.65	3.37916	2483.65	0.459332	3.63696	3.15254	3.69511	3.81229	3.86507	4.5435	4.20204	3.91794	4.77587	0.414346	4.16728	0.384083	4.53978	3.70242	4.79528	4.66022	4.58253	4.1648	4.19427	4.28404	3.96195	4.71209	4.69696	0.510726	0.510726	0.439682	0.439682	7465.01	0.459332	0.420578	0.510726	3.10924	3.27282	0.459332	0.510726	0.420578	3.71797	3.9553	4.08078	4.28606	4.20199	4.09516	0.364703
GSM924004	0.317089	19054.1	5137.09	3.38653	5137.09	0.302234	3.61092	3.09791	3.65827	3.77203	3.82188	4.52962	4.17705	3.87343	4.77124	0.395748	4.1323	0.341108	4.52322	3.64134	4.79066	4.64809	4.56564	4.12514	4.15519	4.24921	3.91266	4.70194	4.68563	0.308269	0.308269	0.443602	0.443602	19054.1	0.302234	0.510948	0.308269	3.09541	3.22202	0.302234	0.308269	0.510948	3.67381	3.91586	4.03927	4.25107	4.16532	4.05635	0.313288
GSM924005	0.542971	1699.93	1228.27	3.5133	1228.27	0.594496	3.78499	3.26165	3.83631	3.95435	4.00628	4.73097	4.36944	4.05968	4.97863	0.608316	4.32513	0.532657	4.72527	3.82281	4.9987	4.85299	4.7688	4.31858	4.34949	4.4458	4.10094	4.90822	4.89161	0.560552	0.560552	0.655866	0.655866	1699.93	0.594496	0.605932	0.560552	3.22792	3.38881	0.594496	0.560552	0.605932	3.85352	4.1023	4.22995	4.44736	4.35916	4.24711	0.507157
GSM924006	0.377031	11992.6	3322.8	3.29903	3322.8	0.413224	3.54543	3.05961	3.61179	3.73563	3.79237	4.48227	4.13263	3.84831	4.7193	0.356603	4.10276	0.320064	4.48034	3.63322	4.73965	4.60336	4.52524	4.10317	4.13363	4.2248	3.89715	4.65635	4.6413	0.24364	0.24364	0.385846	0.385846	11992.6	0.413224	0.399159	0.24364	3.01649	3.18177	0.413224	0.24364	0.399159	3.63957	3.88396	4.01623	4.22672	4.13986	4.02955	0.30639
GSM924007	0.75131	-5075.11	-513.697	3.3767	-513.697	0.543295	3.63024	3.18479	3.73822	3.88799	3.96199	4.63152	4.27907	4.02968	4.86481	0.526974	4.28137	0.517055	4.63951	3.84833	4.88765	4.76136	4.69067	4.29922	4.33145	4.41852	4.10256	4.81381	4.80113	0.531268	0.531268	0.525169	0.525169	-5075.11	0.543295	0.51545	0.531268	3.08415	3.30729	0.543295	0.531268	0.51545	3.79392	4.05115	4.20759	4.42097	4.32916	4.21261	0.526153
GSM924008	0.457931	7947.6	2317.12	3.48358	2317.12	0.556168	3.74495	3.24895	3.80658	3.9284	3.98366	4.6799	4.32885	4.03876	4.91853	0.557191	4.29516	0.50471	4.67706	3.81887	4.93867	4.80055	4.7212	4.2938	4.32426	4.41638	4.08558	4.85385	4.83847	0.728477	0.728477	0.587403	0.587403	7947.6	0.556168	0.581148	0.728477	3.20017	3.37248	0.556168	0.728477	0.581148	3.83138	4.07619	4.20681	4.41828	4.33142	4.22106	0.500025
GSM924009	0.45882	1351.09	1582.47	3.34781	1582.47	0.451883	3.59144	3.09971	3.65194	3.77235	3.82697	4.51834	4.16951	3.88152	4.75516	0.40044	4.13595	0.353582	4.51492	3.66319	4.77517	4.63812	4.55937	4.13451	4.16474	4.2562	3.92777	4.69103	4.67576	0.299752	0.299752	0.42233	0.42233	1351.09	0.451883	0.425401	0.299752	3.07088	3.2222	0.451883	0.299752	0.425401	3.67641	3.91909	4.04853	4.25846	4.17224	4.06273	0.33315
GSM924010	-0.289755	3771.63	1834.37	2.72926	1834.37	0.477025	2.97905	2.58044	3.06791	3.19516	3.25668	3.85903	3.54459	3.31377	4.06897	-0.2681	3.539	-0.239343	3.86416	3.14194	4.08899	3.97358	3.90851	3.55011	3.57841	3.6575	3.37168	4.02076	4.00887	0.068764	0.068764	-0.290152	-0.290152	3771.63	0.477025	-0.312759	0.068764	2.4924	2.68772	0.477025	0.068764	-0.312759	3.1109	3.33625	3.46919	3.65905	3.57834	3.47598	-0.209234
GSM924011	0.476111	-618.328	820.723	3.34556	820.723	0.490313	3.58192	3.12029	3.66725	3.80108	3.86436	4.53799	4.19121	3.92436	4.77093	0.419007	4.17473	0.396099	4.54035	3.7248	4.79208	4.66129	4.58698	4.18187	4.21264	4.30117	3.9819	4.71347	4.69954	0.439028	0.439028	0.432851	0.432851	-618.328	0.490313	0.461845	0.439028	3.05715	3.24122	0.490313	0.439028	0.461845	3.70679	3.95371	4.09399	4.30304	4.21534	4.10393	0.39595
GSM924012	-0.058755	18992	4548.47	2.66374	4548.47	0.117787	2.93598	2.50276	3.0229	3.15551	3.21961	3.86832	3.53079	3.27984	4.09446	-0.257858	3.52164	-0.242084	3.87251	3.09397	4.1157	3.99049	3.91982	3.53246	3.56275	3.64786	3.34057	4.04128	4.02825	-0.687553	-0.687553	-0.250741	-0.250741	18992	0.117787	-0.325816	-0.687553	2.41254	2.61719	0.117787	-0.687553	-0.325816	3.06528	3.30541	3.44616	3.64984	3.56346	3.454	-0.258847
GSM924013	0.603402	861.826	898.008	3.51314	898.008	0.605157	3.76209	3.25738	3.82041	3.94171	3.99668	4.70253	4.34719	4.05193	4.94452	0.588302	4.31159	0.526671	4.69917	3.82843	4.96483	4.82439	4.74367	4.3097	4.34052	4.43393	4.09863	4.87844	4.86275	0.675842	0.675842	0.61662	0.61662	861.826	0.605157	0.636468	0.675842	3.22473	3.38215	0.605157	0.675842	0.636468	3.84362	4.09055	4.22185	4.43599	4.34812	4.23654	0.508901
GSM924014	0.695913	8289.41	2716.71	3.50716	2716.71	0.406196	3.7658	3.24083	3.82528	3.95067	4.00735	4.74101	4.37194	4.06442	4.99253	0.619306	4.33402	0.555101	4.73705	3.83171	5.01351	4.86723	4.78312	4.33152	4.36344	4.46049	4.11225	4.92338	4.90698	0.260532	0.260532	0.672568	0.672568	8289.41	0.406196	0.65317	0.260532	3.20811	3.37022	0.406196	0.260532	0.65317	3.84869	4.10478	4.24042	4.46254	4.37152	4.25591	0.512041
GSM924015	-0.0539582	340.698	1198.15	3.12063	1198.15	0.610747	3.36079	2.88275	3.41836	3.53429	3.58637	4.2663	3.92393	3.63876	4.50049	0.137211	3.88873	0.0962829	4.26357	3.42083	4.52019	4.38415	4.30592	3.88578	3.91536	4.00579	3.68172	4.43649	4.42127	0.250896	0.250896	0.165298	0.165298	340.698	0.610747	0.185251	0.250896	2.85182	3.00058	0.610747	0.250896	0.185251	3.43968	3.67586	3.8007	4.00682	3.92243	3.81538	0.088189
GSM924016	0.283312	-1768.78	1370.29	3.08139	1370.29	0.424115	3.32114	2.89801	3.41451	3.54994	3.61619	4.24705	3.91686	3.67755	4.46612	0.134288	3.91383	0.147146	4.25237	3.50199	4.48718	4.36744	4.30011	3.92774	3.95768	4.03999	3.74176	4.41667	4.40446	0.22924	0.22924	0.115147	0.115147	-1768.79	0.424115	0.107829	0.22924	2.82414	3.01249	0.424115	0.22924	0.107829	3.46193	3.70049	3.84305	4.04272	3.95739	3.84913	0.159356
GSM924017	0.782538	3829.95	1749.16	3.42269	1749.16	0.43503	3.6647	3.18937	3.75692	3.8991	3.96741	4.66298	4.30272	4.03168	4.90349	0.553037	4.29102	0.522778	4.66647	3.83094	4.9258	4.79218	4.71656	4.30171	4.33399	4.42504	4.0959	4.84612	4.83212	0.236619	0.236619	0.571011	0.571011	3829.95	0.43503	0.599083	0.236619	3.11875	3.31513	0.43503	0.236619	0.599083	3.80187	4.06014	4.21	4.42756	4.33558	4.21879	0.514019
BA2409R	-3.68706	112046	21785	-0.502546	21785	-0.599897	-0.43158	-0.376951	-0.277678	-0.168933	-0.102434	-0.0159709	-0.105227	-0.0539651	0.0267827	-4.20436	-0.00731383	-3.75269	0.0151891	0.00239622	0.0401492	0.0417277	0.0480603	0.0473234	0.0597118	0.0677452	0.0300346	0.052453	0.0568291	-2.21774	-2.21774	-4.49195	-4.49195	112046	-0.599897	-4.02069	-2.21774	-0.562463	-0.356758	-0.599897	-2.21774	-4.02069	-0.182172	-0.0916042	0.0127112	0.0689691	0.0337894	-0.0102042	-3.49896
BA3037R	-3.81352	103188	18926.9	-0.452818	18926.9	-0.199041	-0.359358	-0.264771	-0.193235	-0.0802463	-0.00912283	0.0297564	-0.0407271	0.041759	0.0573333	-4.16058	0.0732113	-3.67146	0.0657403	0.126078	0.0705946	0.0843799	0.0984983	0.136157	0.147738	0.148711	0.134762	0.0918294	0.0981206	-1.4555	-1.4555	-4.47628	-4.47628	103188	-0.199041	-4.05671	-1.4555	-0.488502	-0.250699	-0.199041	-1.4555	-4.05671	-0.0877493	-0.00464449	0.103736	0.14974	0.116991	0.0761245	-3.37875
BA2496R	-2.47004	111720	20693.9	0.567765	20693.9	-0.51123	0.643706	0.572063	0.770819	0.877659	0.938581	1.15194	1.01133	0.986119	1.23367	-3.02482	1.0755	-2.6835	1.17349	0.980318	1.24758	1.21939	1.2071	1.1151	1.13065	1.15614	1.05785	1.23845	1.23835	-1.3902	-1.3902	-3.24783	-3.24783	111720	-0.51123	-2.73324	-1.3902	0.43417	0.615364	-0.51123	-1.3902	-2.73324	0.846948	0.966967	1.07154	1.15786	1.11366	1.05785	-2.4773
BA2865R	-4.21986	102602	19714.4	-0.499117	19714.4	-0.698521	-0.465627	-0.41695	-0.325166	-0.22481	-0.163207	-0.0769022	-0.163129	-0.118041	-0.0344482	-4.27448	-0.0728235	-3.82153	-0.0482446	-0.067075	-0.0217815	-0.0219708	-0.0169845	-0.0220575	-0.0102626	-0.00196455	-0.0397633	-0.0113718	-0.00748332	-2.20453	-2.20453	-4.54962	-4.54962	102602	-0.698521	-3.98982	-2.20453	-0.562598	-0.398477	-0.698521	-2.20453	-3.98982	-0.237325	-0.152275	-0.0545732	-0.000335256	-0.0339024	-0.0757457	-3.599
BA2923R	-4.60461	123097	25033.7	-0.943179	25033.7	-0.776061	-0.913216	-0.878166	-0.80124	-0.721106	-0.672687	-0.583798	-0.662399	-0.636925	-0.541832	-4.79381	-0.593889	-4.36168	-0.561062	-0.607588	-0.531042	-0.5363	-0.535396	-0.555672	-0.545622	-0.535629	-0.577074	-0.525976	-0.523507	-2.77002	-2.77002	-5.05793	-5.05793	123097	-0.776061	-4.50301	-2.77002	-0.984961	-0.863686	-0.776061	-2.77002	-4.50301	-0.733664	-0.662431	-0.584344	-0.535469	-0.564139	-0.599735	-4.12515
BA2751R	-3.40366	108704	21410	0.0395	21410	-0.235324	0.100742	0.16053	0.239804	0.334809	0.393041	0.442328	0.377316	0.434741	0.468722	-3.75597	0.466456	-3.29385	0.469457	0.49415	0.479555	0.487857	0.497341	0.515417	0.525185	0.528308	0.508489	0.494742	0.499393	-0.974178	-0.974178	-4.06348	-4.06348	108704	-0.235324	-3.55344	-0.974178	-0.00990839	0.177514	-0.235324	-0.974178	-3.55344	0.326274	0.399827	0.488522	0.529839	0.502192	0.467386	-3.00211
BA2480R	-2.84912	99356	18566.9	0.708302	18566.9	-0.149219	0.741927	0.645892	0.855865	0.957249	1.01425	1.25291	1.10369	1.05974	1.34349	-2.93899	1.15714	-2.61318	1.27262	1.03781	1.35733	1.32158	1.30454	1.19169	1.20764	1.23707	1.12584	1.34256	1.34124	-1.00651	-1.00651	-3.1286	-3.1286	99356	-0.149219	-2.5194	-1.00651	0.557541	0.690839	-0.149219	-1.00651	-2.5194	0.922726	1.04496	1.146	1.23764	1.19227	1.1351	-2.41533
BA2286R	-1.47049	95521.4	17399.9	1.6201	17399.9	-0.251288	1.71831	1.53576	1.83431	1.94986	2.01243	2.3501	2.15387	2.06417	2.47226	-1.82116	2.19715	-1.56439	2.3666	2.00847	2.48802	2.4324	2.40359	2.22895	2.24869	2.29085	2.13389	2.46027	2.45647	-0.436088	-0.436088	-1.97056	-1.97056	95521.4	-0.251288	-1.50532	-0.436088	1.42663	1.60163	-0.251288	-0.436088	-1.50532	1.90166	2.05757	2.17333	2.29287	2.23672	2.16553	-1.41394
BA2922R	-3.21045	98704	18407.9	-0.236557	18407.9	-0.409061	-0.220522	-0.125055	-0.038265	0.0882713	0.168357	0.216102	0.134922	0.226044	0.247313	-3.95746	0.262512	-3.44746	0.254796	0.322018	0.262101	0.277335	0.293067	0.333861	0.34707	0.348213	0.33194	0.285722	0.29275	-1.93118	-1.93118	-4.28381	-4.28381	98704	-0.409061	-3.65627	-1.93118	-0.319689	-0.106801	-0.409061	-1.93118	-3.65627	0.0801277	0.175235	0.298298	0.351051	0.3137	0.267053	-3.19542
BA2452R	-1.9458	105371	19607.7	0.820563	19607.7	-0.187758	0.92605	0.98327	1.13394	1.28139	1.37114	1.46774	1.36077	1.43609	1.51408	-2.70427	1.49199	-2.23771	1.50847	1.52026	1.53039	1.53805	1.54951	1.5656	1.58113	1.58818	1.54969	1.54973	1.55603	-0.237858	-0.237858	-3.00526	-3.00526	105371	-0.187758	-2.5686	-0.237858	0.70629	1.01656	-0.187758	-0.237858	-2.5686	1.2645	1.38489	1.52278	1.59081	1.54692	1.49133	-1.93559
BA3379R	-1.05973	92687	17901.1	1.61975	17901.1	0.0531603	1.72805	1.60996	1.88177	2.01559	2.09143	2.36693	2.18994	2.15103	2.46888	-1.79462	2.26596	-1.47983	2.39203	2.13956	2.48561	2.44935	2.4331	2.3141	2.33359	2.3661	2.24028	2.47298	2.47253	-0.105567	-0.105567	-1.99722	-1.99722	92687	0.0531603	-1.5612	-0.105567	1.43743	1.6705	0.0531603	-0.105567	-1.5612	1.97483	2.12899	2.25961	2.36862	2.31337	2.2432	-1.26192
BA2887R	-5.20937	118768	22731.2	-2.23176	22731.2	-0.721941	-2.15946	-1.77336	-1.89586	-1.75374	-1.6554	-1.8995	-1.86445	-1.5923	-1.95924	-6.09435	-1.65282	-5.34656	-1.83692	-1.34917	-1.94544	-1.85955	-1.7996	-1.54418	-1.53797	-1.5775	-1.45359	-1.87069	-1.85294	-3.11912	-3.11912	-6.57983	-6.57983	118768	-0.721941	-6.16289	-3.11912	-2.15658	-1.80302	-0.721941	-3.11912	-6.16289	-1.72289	-1.68831	-1.56011	-1.5757	-1.59302	-1.61388	-4.93838
BA2712R	-4.24887	113562	21380.5	-0.443973	21380.5	-0.784262	-0.296502	-0.366919	-0.234376	-0.177339	-0.146951	0.0329488	-0.0729491	-0.121884	0.101798	-4.18088	-0.0519707	-3.84475	0.0422471	-0.157077	0.11078	0.0787446	0.0620093	-0.0375882	-0.0272744	-0.00361926	-0.0898534	0.0945892	0.0922903	-2.34233	-2.34233	-4.38502	-4.38502	113562	-0.784262	-4.1194	-2.34233	-0.470468	-0.339784	-0.784262	-2.34233	-4.1194	-0.201761	-0.124816	-0.0675742	-0.0039659	-0.0335159	-0.0704706	-3.67695
BA2068R	-3.9492	100944	19328.9	-0.398153	19328.9	-0.205894	-0.294999	-0.220765	-0.150784	-0.0545851	0.00414674	0.0553956	-0.0117878	0.0459784	0.0856134	-4.14609	0.0785423	-3.69086	0.0851662	0.10397	0.0970544	0.103432	0.111991	0.127559	0.137537	0.141523	0.119509	0.111246	0.115752	-1.35859	-1.35859	-4.44351	-4.44351	100944	-0.205894	-4.05895	-1.35859	-0.423648	-0.207437	-0.205894	-1.35859	-4.05895	-0.0636453	0.00944312	0.0986606	0.141306	0.112982	0.0775616	-3.39918
BA2236R	-4.25977	103469	19542.6	-0.668532	19542.6	-0.512763	-0.646889	-0.563244	-0.494817	-0.390277	-0.324625	-0.272873	-0.346459	-0.277285	-0.240652	-4.46882	-0.242931	-3.98541	-0.239971	-0.205342	-0.227782	-0.219116	-0.208383	-0.185489	-0.174148	-0.170859	-0.191755	-0.210679	-0.205326	-2.1936	-2.1936	-4.76763	-4.76763	103469	-0.512763	-4.17434	-2.1936	-0.723515	-0.550274	-0.512763	-2.1936	-4.17434	-0.398535	-0.318661	-0.217037	-0.169712	-0.201902	-0.241885	-3.73562
BA2104R	-2.76765	105342	19495	0.449533	19495	-0.244935	0.492742	0.402511	0.591843	0.682428	0.733799	0.953654	0.816329	0.775154	1.03708	-3.22944	0.864502	-2.89372	0.970825	0.755191	1.04975	1.01662	1.00081	0.8962	0.910889	0.937944	0.835707	1.03595	1.0347	-1.39923	-1.39923	-3.4411	-3.4411	105342	-0.244935	-2.85272	-1.39923	0.322641	0.443253	-0.244935	-1.39923	-2.85272	0.651352	0.762455	0.854695	0.939025	0.897259	0.84475	-2.71079
BA3124R	-1.86227	108420	20193.9	1.73463	20193.9	-0.0497971	1.85222	1.61335	1.89625	1.96515	1.99769	2.34216	2.16483	2.0285	2.46031	-1.85813	2.15647	-1.64172	2.34246	1.92684	2.471	2.40469	2.36697	2.16017	2.17586	2.22093	2.0581	2.43114	2.42407	0.090962	0.090962	-1.98147	-1.98147	108420	-0.0497971	-1.55166	0.090962	1.57667	1.67621	-0.0497971	0.090962	-1.55166	1.9168	2.04357	2.11541	2.222	2.17732	2.12045	-1.49772
BA3395R	-2.41462	112136	20924.4	0.245436	20924.4	-0.64352	0.409078	0.410323	0.585519	0.718783	0.798069	0.960844	0.829691	0.857277	1.02976	-3.20291	0.933612	-2.80647	0.994622	0.899077	1.04603	1.03468	1.03407	0.993684	1.01018	1.02753	0.95511	1.05126	1.05454	-1.54562	-1.54562	-3.46695	-3.46695	112136	-0.64352	-3.20052	-1.54562	0.155243	0.448094	-0.64352	-1.54562	-3.20052	0.694315	0.819771	0.947767	1.02961	0.982801	0.923825	-2.56205
BA2921R	-0.698154	99590.8	18386.4	2.27799	18386.4	0.0288997	2.40077	2.14366	2.49759	2.60993	2.6683	3.07325	2.85113	2.71882	3.21461	-1.09428	2.87443	-0.897255	3.08351	2.62825	3.23033	3.15936	3.12076	2.89733	2.9186	2.96998	2.78076	3.19131	3.1851	0.304097	0.304097	-1.21074	-1.21074	99590.8	0.0288997	-0.763728	0.304097	2.04983	2.2227	0.0288997	0.304097	-0.763728	2.5522	2.72303	2.83739	2.97232	2.91185	2.83493	-0.749637
BA2449R	-4.66993	113354	22338.9	-0.843238	22338.9	-0.832264	-0.693083	-0.655206	-0.58249	-0.506398	-0.461305	-0.381973	-0.453218	-0.428507	-0.344251	-4.59423	-0.389764	-4.17697	-0.36072	-0.401879	-0.33439	-0.338708	-0.337645	-0.355212	-0.346206	-0.337237	-0.374415	-0.329427	-0.32712	-2.31812	-2.31812	-4.86259	-4.86259	113354	-0.832264	-4.62386	-2.31812	-0.836917	-0.641369	-0.832264	-2.31812	-4.62386	-0.517848	-0.452225	-0.381071	-0.33723	-0.362963	-0.395052	-3.9302
BA2003R	-2.82231	106231	20790.5	0.95662	20790.5	-0.119567	1.08903	0.926863	1.15232	1.22597	1.26454	1.53819	1.38714	1.29814	1.63599	-2.6652	1.40318	-2.39097	1.54622	1.23626	1.64706	1.59802	1.57145	1.41871	1.43323	1.46844	1.33943	1.62021	1.61597	-0.402007	-0.402007	-2.82556	-2.82556	106231	-0.119567	-2.47919	-0.402007	0.851892	0.975984	-0.119567	-0.402007	-2.47919	1.18733	1.30035	1.37716	1.46909	1.42776	1.37554	-2.2108
BA2360R	-5.60722	116881	23269.1	-2.14364	23269.1	-1.02655	-2.07762	-1.79578	-1.88022	-1.77176	-1.69704	-1.85737	-1.84394	-1.64845	-1.89379	-6.06171	-1.68583	-5.40213	-1.81151	-1.4735	-1.88247	-1.82249	-1.78004	-1.60438	-1.59867	-1.62508	-1.54359	-1.82888	-1.81598	-3.50141	-3.50141	-6.48587	-6.48587	116881	-1.02655	-6.07228	-3.50141	-2.07217	-1.81657	-1.02655	-3.50141	-6.07228	-1.75042	-1.7184	-1.61844	-1.62277	-1.63888	-1.65826	-5.0758
BA2802R	-0.196894	99838	19637.5	2.9246	19637.5	0.0192769	3.03211	2.667	3.09515	3.19765	3.246	3.76029	3.49701	3.29192	3.93613	-0.408787	3.48308	-0.312937	3.76101	3.13967	3.95176	3.85256	3.79605	3.48818	3.5115	3.57866	3.33597	3.89185	3.88118	0.894487	0.894487	-0.454771	-0.454771	99838	0.0192769	0.0233357	0.894487	2.65127	2.76251	0.0192769	0.894487	0.0233357	3.12505	3.31489	3.42169	3.58042	3.51403	3.42939	-0.20309
BA2235R	-4.21413	103341	20298.7	-0.70729	20298.7	-0.609834	-0.650137	-0.585722	-0.509943	-0.411691	-0.350578	-0.283679	-0.360945	-0.306105	-0.247465	-4.47863	-0.267653	-4.01354	-0.254086	-0.247209	-0.235117	-0.231145	-0.223633	-0.215551	-0.204376	-0.198692	-0.227308	-0.221908	-0.217461	-2.34927	-2.34927	-4.76999	-4.76999	103341	-0.609834	-4.28805	-2.34927	-0.745409	-0.570948	-0.609834	-2.34927	-4.28805	-0.42165	-0.342459	-0.246539	-0.197438	-0.229194	-0.268669	-3.77621
BA2858R	-1.94377	116668	22655.7	1.17353	22655.7	-0.0902987	1.26548	1.18831	1.3928	1.501	1.56309	1.76807	1.63229	1.61145	1.84589	-2.41825	1.69837	-2.06615	1.79046	1.61142	1.85937	1.83359	1.82276	1.73957	1.75492	1.77879	1.68567	1.85171	1.85189	0.055093	0.055093	-2.63978	-2.63978	116668	-0.0902987	-2.159	0.055093	1.04117	1.23342	-0.0902987	0.055093	-2.159	1.47032	1.5906	1.69629	1.78033	1.73681	1.68166	-1.81912
BA3038R	-5.14578	116175	22719.8	-1.66235	22719.8	-0.960306	-1.58775	-1.44834	-1.44724	-1.36089	-1.30482	-1.32429	-1.36053	-1.26611	-1.31666	-5.52271	-1.25893	-5.01116	-1.29316	-1.17868	-1.30614	-1.28433	-1.26639	-1.20512	-1.19741	-1.20289	-1.1915	-1.28136	-1.27472	-3.39903	-3.39903	-5.8661	-5.8661	116175	-0.960306	-5.44894	-3.39903	-1.63585	-1.45051	-0.960306	-3.39903	-5.44894	-1.35834	-1.30842	-1.22619	-1.20198	-1.22389	-1.25072	-4.73932
BA3006R	-1.98995	101255	18812.5	1.52653	18812.5	-0.0618882	1.62831	1.43092	1.71102	1.80414	1.85302	2.18191	1.99942	1.89508	2.29867	-2.00519	2.02187	-1.76166	2.19206	1.82377	2.31207	2.25429	2.22312	2.04222	2.05986	2.10179	1.94751	2.28077	2.27589	-0.111393	-0.111393	-2.14683	-2.14683	101255	-0.0618882	-1.68004	-0.111393	1.35525	1.49263	-0.0618882	-0.111393	-1.68004	1.75745	1.89671	1.99216	2.10317	2.053	1.9894	-1.59744
BA2245R	-1.76061	98730.2	19446.4	1.68488	19446.4	-0.338043	1.78904	1.53385	1.85848	1.94969	1.99503	2.39059	2.18017	2.03602	2.52833	-1.7859	2.18506	-1.60233	2.39526	1.93049	2.54227	2.46885	2.42788	2.19698	2.21625	2.2677	2.08062	2.4999	2.49271	-0.500079	-0.500079	-1.89581	-1.89581	98730.2	-0.338043	-1.44567	-0.500079	1.49155	1.60577	-0.338043	-0.500079	-1.44567	1.89476	2.04811	2.14282	2.26984	2.2149	2.1452	-1.47897
BA2667R	-2.72978	101749	20032.5	0.403635	20032.5	-0.458225	0.469998	0.490605	0.646583	0.777139	0.855634	0.989194	0.871843	0.913635	1.04743	-3.18878	0.979584	-2.75767	1.02309	0.966856	1.06299	1.0585	1.0619	1.04106	1.05646	1.0697	1.01153	1.07272	1.07685	-1.15141	-1.15141	-3.45715	-3.45715	101749	-0.458225	-2.96012	-1.15141	0.292085	0.524405	-0.458225	-1.15141	-2.96012	0.756648	0.873857	0.998672	1.07223	1.02856	0.973502	-2.50748
BA2239R	-3.81286	104112	20408.9	-0.480395	20408.9	-0.716512	-0.427837	-0.365846	-0.270701	-0.160936	-0.0937025	-0.0139131	-0.10083	-0.0449411	0.0267699	-4.20287	-0.000592149	-3.74441	0.0176355	0.0154195	0.0401359	0.04339	0.0507873	0.0550602	0.0672889	0.0743205	0.0400694	0.053668	0.0583049	-2.25855	-2.25855	-4.49262	-4.49262	104112	-0.716512	-3.99214	-2.25855	-0.542215	-0.346447	-0.716512	-2.25855	-3.99214	-0.173047	-0.083526	0.0212411	0.0759379	0.0411824	-0.00228435	-3.50211
BA2782R	-2.86123	101270	19536.3	0.40378	19536.3	-0.318225	0.476582	0.433119	0.6163	0.729998	0.796572	0.989092	0.85348	0.847816	1.06619	-3.19488	0.931467	-2.82085	1.01556	0.860147	1.08092	1.05865	1.05055	0.978561	0.994411	1.01673	0.928857	1.07683	1.07793	-1.2906	-1.2906	-3.4201	-3.4201	101270	-0.318225	-2.93101	-1.2906	0.284221	0.472232	-0.318225	-1.2906	-2.93101	0.701736	0.821562	0.933807	1.01798	0.972961	0.916336	-2.60522
BA2861R	-5.2196	108508	21344.6	-1.71711	21344.6	-0.856622	-1.64474	-1.44221	-1.46721	-1.3614	-1.29093	-1.36423	-1.3865	-1.24321	-1.37213	-5.56337	-1.25126	-4.97921	-1.3237	-1.11123	-1.36014	-1.32148	-1.2922	-1.17996	-1.17195	-1.18605	-1.14689	-1.32168	-1.31192	-3.19365	-3.19365	-5.93714	-5.93714	108508	-0.856622	-5.52764	-3.19365	-1.68151	-1.45009	-0.856622	-3.19365	-5.52764	-1.35203	-1.30124	-1.20121	-1.18433	-1.20701	-1.23472	-4.68741
BA2909R	-4.76397	115015	22066.2	-0.703434	22066.2	-0.692018	-0.667534	-0.685297	-0.596881	-0.538569	-0.504136	-0.387179	-0.468191	-0.477106	-0.339385	-4.59763	-0.427707	-4.21145	-0.373685	-0.477234	-0.330603	-0.345958	-0.352225	-0.403215	-0.394054	-0.37959	-0.435049	-0.334608	-0.33432	-2.42457	-2.42457	-4.84619	-4.84619	115015	-0.692018	-4.28281	-2.42457	-0.74266	-0.667515	-0.692018	-2.42457	-4.28281	-0.554059	-0.489459	-0.428802	-0.378842	-0.404996	-0.437417	-4.00746
BA2429R	-2.46719	101213	19731.9	1.04544	19731.9	-0.349621	1.1422	0.98783	1.22703	1.31493	1.36194	1.64343	1.48253	1.40145	1.74475	-2.54581	1.51108	-2.2656	1.65449	1.34768	1.75731	1.70953	1.68431	1.53324	1.54908	1.58476	1.45282	1.73264	1.72904	-0.801346	-0.801346	-2.71409	-2.71409	101213	-0.349621	-2.27782	-0.801346	0.91133	1.0404	-0.349621	-0.801346	-2.27782	1.27546	1.39948	1.48876	1.58647	1.54135	1.48428	-2.10422
BA2653R	-1.62919	100836	19784.8	1.55759	19784.8	-0.183358	1.77388	1.54493	1.84567	1.93506	1.98052	2.33959	2.14598	2.02085	2.46527	-1.843	2.15712	-1.62226	2.34599	1.93194	2.4785	2.41302	2.37689	2.17197	2.19005	2.23627	2.06746	2.44138	2.43524	-0.26216	-0.26216	-1.97129	-1.97129	100836	-0.183358	-1.84067	-0.26216	1.4314	1.6116	-0.183358	-0.26216	-1.84067	1.88468	2.02858	2.12094	2.23805	2.18658	2.12125	-1.48464
BA2134R	-1.58742	105577	20260.9	1.70011	20260.9	-0.0838075	1.7424	1.52805	1.8273	1.92456	1.97524	2.3274	2.13325	2.01907	2.45203	-1.85201	2.15437	-1.62341	2.33733	1.94011	2.46607	2.40366	2.36981	2.17448	2.19309	2.2381	2.0728	2.43189	2.42649	-0.098271	-0.098271	-1.98678	-1.98678	105577	-0.0838075	-1.3559	-0.098271	1.48943	1.59412	-0.0838075	-0.098271	-1.3559	1.87468	2.02213	2.1217	2.23962	2.18667	2.11951	-1.46378
BA2947R	-3.90396	104174	20123.1	-0.16679	20123.1	-0.628271	-0.0904931	-0.125548	0.0211575	0.112471	0.165827	0.332445	0.216689	0.207162	0.399265	-3.86618	0.278455	-3.48958	0.353189	0.211928	0.411679	0.391114	0.383072	0.315745	0.32899	0.348834	0.271697	0.406888	0.407504	-1.99977	-1.99977	-4.09299	-4.09299	104174	-0.628271	-3.64025	-1.99977	-0.244528	-0.0947277	-0.628271	-1.99977	-3.64025	0.0889284	0.187289	0.27857	0.350029	0.312315	0.265067	-3.2903
BA2032R	-3.32642	111558	20984.5	0.0862695	20984.5	-0.179298	0.19836	0.194045	0.331887	0.436184	0.499158	0.63464	0.527113	0.546821	0.692058	-3.55734	0.609958	-3.14576	0.661852	0.57945	0.705348	0.695116	0.694069	0.658807	0.672456	0.687086	0.62635	0.708946	0.711496	-1.15118	-1.15118	-3.81234	-3.81234	111558	-0.179298	-3.41129	-1.15118	0.0159418	0.223166	-0.179298	-1.15118	-3.41129	0.415804	0.516672	0.620449	0.688272	0.64959	0.601106	-2.89543
BA2162R	-1.41329	102433	19562.8	1.74834	19562.8	-0.142214	1.84254	1.62432	1.9324	2.03383	2.08691	2.44564	2.24684	2.13258	2.57207	-1.72604	2.27075	-1.50244	2.45577	2.05421	2.58654	2.52395	2.4901	2.29252	2.31165	2.35731	2.18917	2.55261	2.5473	-0.145253	-0.145253	-1.86497	-1.86497	102433	-0.142214	-1.37332	-0.145253	1.55334	1.69278	-0.142214	-0.145253	-1.37332	1.98325	2.13527	2.23883	2.35955	2.30511	2.23602	-1.34864
BA2564R	-3.91878	107940	20566.5	-0.823728	20566.5	-0.750271	-0.742397	-0.622282	-0.55489	-0.4302	-0.351667	-0.320127	-0.393589	-0.295977	-0.293017	-4.50216	-0.265499	-3.99713	-0.280217	-0.198436	-0.278443	-0.260835	-0.243804	-0.195544	-0.183202	-0.183583	-0.193656	-0.253323	-0.246044	-2.51905	-2.51905	-4.82826	-4.82826	107940	-0.750271	-4.39927	-2.51905	-0.863973	-0.609302	-0.750271	-2.51905	-4.39927	-0.436239	-0.347981	-0.229577	-0.18193	-0.216901	-0.260496	-3.72079
BA2597R	-1.81859	109818	21307.3	1.60944	21307.3	-0.238475	1.77502	1.48896	1.81927	1.89602	1.9315	2.34767	2.13521	1.96602	2.49119	-1.84689	2.11974	-1.67688	2.34703	1.83761	2.50382	2.42201	2.37523	2.12102	2.13956	2.1946	1.99674	2.45414	2.44522	-0.590523	-0.590523	-1.92785	-1.92785	109818	-0.238475	-1.64031	-0.590523	1.44272	1.56163	-0.238475	-0.590523	-1.64031	1.8381	1.98636	2.06782	2.19542	2.14253	2.07539	-1.56803
BA2106R	-2.22817	100346	19598.5	1.12166	19598.5	-0.181886	1.19236	1.09782	1.31593	1.4238	1.4848	1.71685	1.5689	1.53292	1.8044	-2.47162	1.62881	-2.13382	1.73773	1.51978	1.81834	1.78572	1.77074	1.66699	1.68309	1.71093	1.60439	1.80599	1.80523	-0.352713	-0.352713	-2.67039	-2.67039	100346	-0.181886	-2.16285	-0.352713	0.977222	1.14553	-0.181886	-0.352713	-2.16285	1.38988	1.51559	1.62155	1.71245	1.6667	1.6088	-1.92857
BA2427R	-4.16644	131386	25553.1	-0.83276	25553.1	-0.611972	-0.726746	-0.600741	-0.57174	-0.473261	-0.410317	-0.421133	-0.463857	-0.366602	-0.411967	-4.62746	-0.354669	-4.1032	-0.388	-0.273787	-0.40088	-0.378173	-0.359404	-0.296164	-0.287491	-0.292748	-0.283671	-0.374904	-0.367917	-2.00237	-2.00237	-4.96175	-4.96175	131386	-0.611972	-4.57053	-2.00237	-0.832209	-0.595762	-0.611972	-2.00237	-4.57053	-0.473302	-0.412056	-0.319938	-0.291455	-0.315983	-0.346519	-3.79622
BA2841R	-4.49265	129719	25829	-0.73473	25829	-0.465211	-0.628309	-0.53957	-0.505469	-0.425782	-0.375486	-0.364006	-0.407586	-0.340139	-0.34935	-4.58529	-0.323495	-4.09389	-0.337836	-0.275132	-0.339985	-0.326555	-0.314371	-0.278217	-0.27058	-0.271793	-0.274831	-0.322294	-0.317307	-1.62327	-1.62327	-4.89123	-4.89123	129719	-0.465211	-4.51324	-1.62327	-0.725177	-0.53369	-0.465211	-1.62327	-4.51324	-0.428656	-0.374767	-0.299706	-0.2713	-0.292947	-0.319866	-3.79465
BA2446R	-1.45739	89136.1	16509.1	1.65562	16509.1	-0.0257665	1.79912	1.64375	1.91901	2.03352	2.09656	2.39871	2.21846	2.14783	2.50921	-1.77628	2.26851	-1.48823	2.4171	2.10832	2.52439	2.47669	2.45273	2.30334	2.32197	2.3591	2.21967	2.50199	2.49926	0.146295	0.146295	-1.94359	-1.94359	89136.1	-0.0257665	-1.60303	0.146295	1.49565	1.70456	-0.0257665	0.146295	-1.60303	1.98993	2.13702	2.25093	2.36109	2.30816	2.24104	-1.32064
BA2645R	-3.46447	104224	20236	0.0988984	20236	-0.294409	0.228424	0.196419	0.342371	0.434966	0.489437	0.645467	0.53455	0.531399	0.707976	-3.55178	0.599403	-3.16526	0.666915	0.542321	0.720164	0.702695	0.696537	0.63843	0.651443	0.669552	0.598034	0.717495	0.718543	-1.29986	-1.29986	-3.78915	-3.78915	104224	-0.294409	-3.46089	-1.29986	0.0398999	0.227501	-0.294409	-1.29986	-3.46089	0.412353	0.509767	0.601912	0.670785	0.633815	0.587399	-2.94241
BA2525R	-2.57759	118853	23403.2	1.86507	23403.2	0.225577	2.05201	1.69788	2.00486	2.02214	2.01953	2.4414	2.25443	2.02747	2.57974	-1.79582	2.17392	-1.67887	2.42137	1.84199	2.58595	2.49068	2.43273	2.13987	2.15322	2.21167	2.00758	2.52098	2.50794	0.703805	0.703805	-1.83655	-1.83655	118853	0.225577	-1.58416	0.703805	1.74484	1.76553	0.225577	0.703805	-1.58416	1.9641	2.07447	2.10014	2.21077	2.17255	2.1238	-1.56513
BA2876R	-3.07308	120310	23778.7	0.495694	23778.7	-0.141075	0.644553	0.549696	0.718763	0.789333	0.827887	1.02465	0.907823	0.859424	1.09693	-3.18873	0.937613	-2.84736	1.03582	0.828961	1.10681	1.07514	1.05901	0.958172	0.970069	0.994819	0.902483	1.09174	1.08983	-0.744794	-0.744794	-3.38971	-3.38971	120310	-0.141075	-3.08973	-0.744794	0.433225	0.586231	-0.141075	-0.744794	-3.08973	0.761094	0.85337	0.923998	0.995174	0.961337	0.918592	-2.63136
BA2357R	-2.47703	108964	20197.7	0.976371	20197.7	-0.129052	1.07745	0.986718	1.18875	1.28756	1.34365	1.56048	1.42277	1.38813	1.64214	-2.62976	1.47762	-2.29179	1.57962	1.37516	1.65508	1.62445	1.61033	1.51294	1.52796	1.55402	1.45434	1.64337	1.64261	-0.18645	-0.18645	-2.83689	-2.83689	108964	-0.129052	-2.376	-0.18645	0.853248	1.03093	-0.129052	-0.18645	-2.376	1.25599	1.37248	1.47066	1.5555	1.51285	1.45894	-2.07537
BA2546R	-2.52776	105597	20130.5	0.833562	20130.5	-0.301592	0.977317	0.892156	1.10313	1.20956	1.26909	1.49542	1.35082	1.31568	1.58116	-2.69466	1.40927	-2.36734	1.51621	1.30043	1.59489	1.56296	1.5482	1.44559	1.46117	1.48868	1.3838	1.58284	1.58207	-0.55714	-0.55714	-2.89525	-2.89525	105597	-0.301592	-2.57295	-0.55714	0.720261	0.937935	-0.301592	-0.55714	-2.57295	1.17635	1.29872	1.40116	1.48965	1.44531	1.38916	-2.14458
BA2742R	-2.44629	101514	19507.2	1.16026	19507.2	-0.178829	1.26233	1.08194	1.33218	1.41241	1.45374	1.75702	1.5907	1.48974	1.865	-2.43353	1.60569	-2.18666	1.765	1.41794	1.87698	1.82213	1.7922	1.62089	1.63664	1.67585	1.53259	1.8466	1.84171	-0.417539	-0.417539	-2.58711	-2.58711	101514	-0.178829	-2.14067	-0.417539	1.01802	1.13668	-0.178829	-0.417539	-2.14067	1.36978	1.49363	1.57592	1.67673	1.63183	1.57502	-2.01825
BA2316R	-1.72697	95489.7	18053.8	1.54393	18053.8	-0.137868	1.63908	1.42693	1.72863	1.82867	1.88077	2.23926	2.04091	1.92562	2.36718	-1.93772	2.06341	-1.71546	2.25025	1.8456	2.3817	2.31778	2.28319	2.08417	2.10319	2.14915	1.98061	2.34678	2.34127	-0.346979	-0.346979	-2.06869	-2.06869	95489.7	-0.137868	-1.59725	-0.346979	1.35487	1.4931	-0.137868	-0.346979	-1.59725	1.77791	1.92805	2.02994	2.1503	2.09616	2.02757	-1.56716
BA2421R	-1.97837	104340	19072.3	1.00191	19072.3	-0.243636	1.16419	1.06654	1.30363	1.42425	1.49281	1.74395	1.58195	1.54669	1.83933	-2.43027	1.65117	-2.10558	1.7681	1.53598	1.8549	1.82035	1.80481	1.69489	1.71271	1.74271	1.62748	1.84248	1.84192	-0.54006	-0.54006	-2.6301	-2.6301	104340	-0.243636	-2.33627	-0.54006	0.870923	1.11832	-0.243636	-0.54006	-2.33627	1.38747	1.5261	1.6446	1.74433	1.69373	1.62974	-1.8982
BA2087R	-3.57789	119701	22398	-0.352924	22398	-0.583626	-0.24311	-0.180657	-0.103899	-0.00676305	0.0536473	0.10928	0.0388073	0.09734	0.140191	-4.09	0.131447	-3.6075	0.137915	0.160404	0.151764	0.158251	0.167106	0.183204	0.193709	0.197473	0.175467	0.166204	0.170829	-1.78606	-1.78606	-4.3876	-4.3876	119701	-0.583626	-3.99864	-1.78606	-0.382412	-0.164818	-0.583626	-1.78606	-3.99864	-0.0155286	0.0609088	0.154415	0.199159	0.169376	0.132143	-3.36513
BA2910R	-2.96764	104415	20431.6	1.15696	20431.6	-0.0432648	1.25011	1.04498	1.28109	1.33622	1.36197	1.66427	1.50947	1.38719	1.76902	-2.54356	1.49911	-2.31522	1.66436	1.29427	1.77842	1.7191	1.68526	1.50069	1.51433	1.55446	1.41016	1.74261	1.73622	-0.147764	-0.147764	-2.68297	-2.68297	104415	-0.0432648	-2.21386	-0.147764	1.0345	1.09665	-0.0432648	-0.147764	-2.21386	1.29426	1.40161	1.46148	1.55491	1.51598	1.46674	-2.14851
BA2148R	-3.48968	116494	21616.2	0.134482	21616.2	-0.141728	0.337137	0.315358	0.444639	0.529929	0.580034	0.713945	0.616761	0.618258	0.768524	-3.49253	0.677482	-3.09934	0.734651	0.631406	0.779503	0.765165	0.760521	0.713523	0.72508	0.740494	0.679263	0.778112	0.779271	-0.593152	-0.593152	-3.73497	-3.73497	116494	-0.141728	-3.56575	-0.593152	0.110957	0.342678	-0.141728	-0.593152	-3.56575	0.509938	0.597087	0.680585	0.741041	0.70822	0.666956	-2.84724
BA2063R	-3.05056	125893	24921.5	0.814439	24921.5	-0.1221	1.01701	0.824171	1.04253	1.09081	1.1124	1.39525	1.2521	1.13402	1.4929	-2.82994	1.238	-2.57385	1.39398	1.04234	1.50128	1.44484	1.41238	1.23657	1.24886	1.28669	1.15124	1.46671	1.46043	-0.505134	-0.505134	-2.96673	-2.96673	125893	-0.1221	-2.7894	-0.505134	0.749281	0.871661	-0.1221	-0.505134	-2.7894	1.05137	1.14901	1.20065	1.28647	1.25136	1.20687	-2.40038
BA2329R	-3.48339	104106	19792.7	-0.387568	19792.7	-0.550149	-0.33726	-0.225701	-0.145921	-0.0175989	0.0627162	0.10111	0.0241986	0.11976	0.130166	-4.08091	0.152996	-3.57718	0.141394	0.216619	0.144879	0.161464	0.17794	0.223588	0.23627	0.236548	0.223868	0.169371	0.176544	-1.81059	-1.81059	-4.40309	-4.40309	104106	-0.550149	-3.88101	-1.81059	-0.453938	-0.209649	-0.550149	-1.81059	-3.88101	-0.0250681	0.0674846	0.188523	0.238252	0.202342	0.1574	-3.29482
BA3178R	-4.71327	115684	22357	-0.789091	22357	-0.541271	-0.731107	-0.656777	-0.627323	-0.559046	-0.515846	-0.494942	-0.538365	-0.485144	-0.476793	-4.71802	-0.467315	-4.23385	-0.472248	-0.432247	-0.468283	-0.460231	-0.45165	-0.428575	-0.421516	-0.420954	-0.428714	-0.455304	-0.451416	-1.92465	-1.92465	-5.01295	-5.01295	115684	-0.541271	-4.52676	-1.92465	-0.787508	-0.652294	-0.541271	-1.92465	-4.52676	-0.562476	-0.514317	-0.448531	-0.42072	-0.440791	-0.465562	-3.98584
BA2072R	-3.79068	108553	20807.6	-0.656153	20807.6	-0.630844	-0.583143	-0.453319	-0.391841	-0.266684	-0.187824	-0.171115	-0.23761	-0.132387	-0.149676	-4.35648	-0.106986	-3.84058	-0.130811	-0.0290497	-0.135464	-0.114134	-0.0949425	-0.0362345	-0.0244646	-0.0269651	-0.0297765	-0.107897	-0.100152	-2.10851	-2.10851	-4.69008	-4.69008	108553	-0.630844	-4.23089	-2.10851	-0.699694	-0.441343	-0.630844	-2.10851	-4.23089	-0.271014	-0.18588	-0.0686183	-0.025243	-0.058568	-0.100215	-3.54578
BA3029R	-2.31006	102488	19819.2	1.72402	19819.2	0.0967726	1.8394	1.57215	1.86653	1.92783	1.95505	2.3282	2.14155	1.98293	2.45605	-1.87907	2.11984	-1.69771	2.32581	1.8616	2.46655	2.39166	2.34846	2.11709	2.13313	2.18276	2.00498	2.4202	2.41172	0.348996	0.348996	-1.9751	-1.9751	102488	0.0967726	-1.55023	0.348996	1.56594	1.63688	0.0967726	0.348996	-1.55023	1.87559	2.004	2.07063	2.183	2.13726	2.07919	-1.5533
BA2733R	-4.58939	116823	22699.9	-0.979762	22699.9	-0.669659	-0.909861	-0.801817	-0.758174	-0.657565	-0.59337	-0.574189	-0.632227	-0.547811	-0.55343	-4.77745	-0.525094	-4.27145	-0.540933	-0.46428	-0.541318	-0.525411	-0.510454	-0.466565	-0.456491	-0.457596	-0.463058	-0.519507	-0.513259	-2.36799	-2.36799	-5.09106	-5.09106	116823	-0.669659	-4.63042	-2.36799	-0.995967	-0.794209	-0.669659	-2.36799	-4.63042	-0.661249	-0.591505	-0.494295	-0.456285	-0.484855	-0.520258	-3.99932
BA2995R	-1.89527	105769	20480.5	1.84362	20480.5	0.146082	1.95251	1.72612	2.00965	2.08496	2.12093	2.46147	2.28383	2.1537	2.57938	-1.74333	2.28129	-1.52691	2.4646	2.05596	2.59059	2.52585	2.48927	2.28732	2.30321	2.34783	2.18638	2.5523	2.54561	0.614694	0.614694	-1.86296	-1.86296	105769	0.146082	-1.41601	0.614694	1.6785	1.78863	0.146082	0.614694	-1.41601	2.03639	2.16567	2.24123	2.34809	2.30281	2.24512	-1.34915
BA2069R	-1.42627	92804.4	17288.7	1.47353	17288.7	-0.213204	1.62451	1.48919	1.75739	1.87689	1.94272	2.2333	2.05611	1.9953	2.34089	-1.93822	2.11257	-1.64615	2.25395	1.96271	2.35641	2.31187	2.28998	2.14984	2.16833	2.20393	2.06974	2.33658	2.33443	-0.256706	-0.256706	-2.11632	-2.11632	92804.4	-0.213204	-1.79673	-0.256706	1.31534	1.54816	-0.213204	-0.256706	-1.79673	1.83468	1.9813	2.09746	2.20551	2.15294	2.08623	-1.46608
BA2100R	-3.7496	105542	20988.8	-0.11269	20988.8	-0.0951808	-0.0712373	-0.0673195	0.0441986	0.131412	0.183238	0.300949	0.208837	0.22218	0.351754	-3.90369	0.276293	-3.49438	0.324133	0.243948	0.363118	0.352623	0.350522	0.315187	0.326553	0.339981	0.285715	0.364847	0.366705	-1.29569	-1.29569	-4.15721	-4.15721	105542	-0.0951808	-3.60541	-1.29569	-0.182403	-0.0447164	-0.0951808	-1.29569	-3.60541	0.113661	0.197374	0.282284	0.3398	0.307506	0.267097	-3.23894
BA2681R	-0.806603	95050.3	18133.5	2.31863	18133.5	-0.0799293	2.42268	2.13636	2.50368	2.60792	2.65999	3.09455	2.86333	2.70662	3.24552	-1.07333	2.87086	-0.912023	3.10084	2.59386	3.26079	3.18057	3.13593	2.8855	2.90683	2.96291	2.75853	3.21454	3.20672	0.306664	0.306664	-1.1686	-1.1686	95050.3	-0.0799293	-0.700661	0.306664	2.08629	2.2181	-0.0799293	0.306664	-0.700661	2.54658	2.71828	2.82512	2.96489	2.90419	2.82697	-0.785219
BA2248R	-2.86629	110429	20880.3	0.769774	20880.3	-0.238897	0.788599	0.699775	0.906863	1.01198	1.07226	1.30125	1.15412	1.12012	1.3886	-2.89422	1.21495	-2.54568	1.32244	1.10873	1.40274	1.37062	1.35605	1.25392	1.27011	1.29769	1.1921	1.39092	1.3903	-0.861546	-0.861546	-3.08582	-3.08582	110429	-0.238897	-2.42553	-0.861546	0.613554	0.74448	-0.238897	-0.861546	-2.42553	0.978936	1.10236	1.20833	1.29918	1.25318	1.19524	-2.34799
BA2832R	-3.48245	104820	19183.9	0.279278	19183.9	-0.533913	0.311912	0.260425	0.419643	0.508762	0.55959	0.737849	0.619471	0.599141	0.807512	-3.46334	0.67363	-3.09724	0.756389	0.594183	0.819407	0.795219	0.784668	0.706687	0.719713	0.741254	0.658705	0.811504	0.811383	-1.44863	-1.44863	-3.68103	-3.68103	104820	-0.533913	-3.08766	-1.44863	0.168939	0.294373	-0.533913	-1.44863	-3.08766	0.48338	0.582701	0.669973	0.742369	0.705257	0.658543	-2.90458
BA2308R	-1.29277	92171.3	17285	1.87164	17285	0.0534701	1.98233	1.79932	2.10929	2.23489	2.30437	2.6456	2.44337	2.3614	2.76927	-1.52597	2.49758	-1.25559	2.6652	2.31529	2.78612	2.73247	2.70541	2.53619	2.55714	2.59905	2.44143	2.76078	2.75766	0.148444	0.148444	-1.67292	-1.67292	92171.3	0.0534701	-1.23224	0.148444	1.67188	1.86796	0.0534701	0.148444	-1.23224	2.18569	2.35036	2.47745	2.60155	2.54206	2.46666	-1.08992
BA2413R	-1.47101	92461.6	17300.1	1.69657	17300.1	-0.0134385	1.83343	1.65792	1.95958	2.08334	2.15183	2.48655	2.28755	2.20796	2.6084	-1.68459	2.34162	-1.41257	2.5062	2.16304	2.62511	2.57245	2.54593	2.37981	2.40043	2.44164	2.28677	2.60037	2.59735	-0.0427973	-0.0427973	-1.83503	-1.83503	92461.6	-0.0134385	-1.46536	-0.0427973	1.51434	1.72452	-0.0134385	-0.0427973	-1.46536	2.03525	2.19682	2.32198	2.44406	2.38546	2.31126	-1.24822
BA2701R	-2.02494	108763	20039.9	1.11154	20039.9	-0.216118	1.17012	1.04621	1.29575	1.41113	1.47618	1.75097	1.58053	1.52839	1.85336	-2.4266	1.64033	-2.11433	1.77201	1.50378	1.86879	1.82819	1.80877	1.67986	1.6981	1.73152	1.60463	1.85183	1.85029	-0.76604	-0.76604	-2.60922	-2.60922	108763	-0.216118	-2.02917	-0.76604	0.932817	1.1008	-0.216118	-0.76604	-2.02917	1.3715	1.51272	1.62853	1.73334	1.68153	1.61607	-1.92689
BA2634R	-3.20106	120853	22478.1	0.297162	22478.1	-0.383909	0.292261	0.260718	0.419094	0.520611	0.58009	0.744808	0.626619	0.625612	0.8106	-3.45206	0.697877	-3.06225	0.768157	0.638875	0.823678	0.806046	0.800094	0.740282	0.754174	0.773163	0.697786	0.821636	0.822926	-1.44218	-1.44218	-3.68528	-3.68528	120853	-0.383909	-2.95822	-1.44218	0.161299	0.294609	-0.383909	-1.44218	-2.95822	0.496468	0.601655	0.701247	0.77449	0.735027	0.685364	-2.8319
BA2677R	-3.30085	101235	18782.5	-0.0179909	18782.5	-0.413828	0.0169403	0.075651	0.188927	0.310276	0.384448	0.473084	0.378416	0.438331	0.517486	-3.71196	0.487577	-3.25547	0.508096	0.504698	0.531886	0.535176	0.543101	0.548659	0.562081	0.569697	0.532289	0.546325	0.551313	-1.4531	-1.4531	-4.00022	-4.00022	101235	-0.413828	-3.41632	-1.4531	-0.113853	0.0991639	-0.413828	-1.4531	-3.41632	0.295929	0.395704	0.511092	0.571053	0.532997	0.485241	-2.99278
BA2937R	-2.04078	97332.1	17638.5	1.36168	17638.5	-0.208395	1.42628	1.27348	1.53297	1.63661	1.69287	1.98709	1.81463	1.73906	2.09433	-2.19484	1.85539	-1.91748	2.00276	1.69233	2.10847	2.06034	2.03559	1.88449	1.90193	1.9387	1.8017	2.08485	2.08171	-0.329555	-0.329555	-2.36073	-2.36073	97332.1	-0.208395	-1.81078	-0.329555	1.18493	1.33042	-0.208395	-0.329555	-1.81078	1.5945	1.73187	1.8351	1.94017	1.89054	1.82768	-1.7452
BA2600R	-2.6806	113126	20894	0.739045	20894	-0.094235	0.751274	0.656968	0.845759	0.932994	0.982193	1.19561	1.06366	1.02186	1.27562	-3.00064	1.10847	-2.65786	1.21167	1.00117	1.28756	1.25538	1.23987	1.13829	1.15235	1.17851	1.07958	1.27386	1.27254	-0.844665	-0.844665	-3.20583	-3.20583	113126	-0.094235	-2.52286	-0.844665	0.597808	0.697839	-0.094235	-0.844665	-2.52286	0.902256	1.01003	1.09827	1.17934	1.13938	1.08901	-2.45701
BA2019R	-2.25032	100570	18104.3	1.46469	18104.3	-0.165216	1.70607	1.42867	1.74022	1.80847	1.83935	2.23892	2.03674	1.87035	2.37665	-1.95384	2.01717	-1.78625	2.23691	1.74319	2.3884	2.30878	2.26304	2.01596	2.03342	2.08655	1.89611	2.3396	2.33075	-0.37692	-0.37692	-2.04467	-2.04467	100570	-0.165216	-1.93693	-0.37692	1.34219	1.49718	-0.165216	-0.37692	-1.93693	1.75339	1.89212	1.96613	2.0876	2.03773	1.97454	-1.68229
BA2412R	-3.04173	115533	22252.3	0.154718	22252.3	-0.487277	0.188343	0.139554	0.312439	0.415117	0.474891	0.663262	0.533717	0.521269	0.737073	-3.51878	0.601889	-3.15353	0.685637	0.52532	0.750718	0.728059	0.719129	0.643252	0.658056	0.680323	0.593367	0.745451	0.746127	-1.84612	-1.84612	-3.75176	-3.75176	115533	-0.487277	-3.1463	-1.84612	0.0314151	0.176721	-0.487277	-1.84612	-3.1463	0.388213	0.499784	0.601915	0.681985	0.639906	0.58701	-2.93827
BA2334R	-3.43606	104621	18642	0.180857	18642	-0.433648	0.183131	0.16464	0.314658	0.419679	0.482546	0.638042	0.520937	0.530568	0.702218	-3.55021	0.600341	-3.14745	0.663681	0.555227	0.71588	0.701115	0.697344	0.647707	0.661984	0.679329	0.609204	0.716442	0.718391	-1.55425	-1.55425	-3.7935	-3.7935	104621	-0.433648	-3.09702	-1.55425	0.0560836	0.196639	-0.433648	-1.55425	-3.09702	0.397333	0.503157	0.608267	0.681374	0.640812	0.589975	-2.94317
BA2050R	-2.65657	97560.9	17658.8	0.783988	17658.8	-0.253917	0.844747	0.788487	0.979956	1.09231	1.15794	1.35502	1.21862	1.20873	1.43234	-2.829	1.2936	-2.45672	1.37982	1.21871	1.44672	1.42353	1.41473	1.33955	1.35535	1.37803	1.28876	1.44169	1.44255	-0.751223	-0.751223	-3.05167	-3.05167	97560.9	-0.253917	-2.502	-0.751223	0.648376	0.830162	-0.253917	-0.751223	-2.502	1.06356	1.18431	1.29558	1.38013	1.33525	1.27868	-2.25455
BA3230R	-1.27027	102241	20149.3	1.6414	20149.3	-0.29721	1.83402	1.57059	1.90231	1.99443	2.04036	2.44198	2.22878	2.08207	2.58147	-1.72378	2.23338	-1.54718	2.44653	1.97557	2.59549	2.52098	2.4794	2.24568	2.26526	2.31733	2.12783	2.5524	2.54508	-0.549141	-0.549141	-1.84325	-1.84325	102241	-0.29721	-1.62948	-0.549141	1.48048	1.64434	-0.29721	-0.549141	-1.62948	1.93851	2.09435	2.1906	2.31943	2.26368	2.19293	-1.42082
BA2953R	-2.91738	109194	20733	0.268098	20733	-0.172025	0.336569	0.357938	0.479417	0.585271	0.649512	0.753649	0.659733	0.697061	0.800203	-3.43617	0.749291	-2.9947	0.782068	0.744003	0.812959	0.810197	0.813645	0.800671	0.813241	0.823341	0.778318	0.821607	0.825157	-0.947772	-0.947772	-3.71431	-3.71431	109194	-0.172025	-3.19893	-0.947772	0.185893	0.383957	-0.172025	-0.947772	-3.19893	0.569078	0.6633	0.765695	0.824897	0.789295	0.744536	-2.73954
BA2731R	-4.51543	117067	22339.3	-1.07155	22339.3	-0.479112	-1.10071	-0.914144	-0.902495	-0.778074	-0.696651	-0.740846	-0.782635	-0.640433	-0.737817	-4.94071	-0.635427	-4.35665	-0.695638	-0.50529	-0.723826	-0.688284	-0.660077	-0.556399	-0.545949	-0.556983	-0.53034	-0.685974	-0.676046	-2.31812	-2.31812	-5.29582	-5.29582	117067	-0.479112	-4.56809	-2.31812	-1.12063	-0.913938	-0.479112	-2.31812	-4.56809	-0.774118	-0.703311	-0.585126	-0.555609	-0.585118	-0.621607	-4.04105
BA2294R	-4.2164	98371.8	18387.9	-0.685948	18387.9	-0.514722	-0.638745	-0.583409	-0.511167	-0.42005	-0.362954	-0.296053	-0.370677	-0.321054	-0.260904	-4.48861	-0.28362	-4.02355	-0.269064	-0.266296	-0.249222	-0.246166	-0.239478	-0.234437	-0.223712	-0.217939	-0.24651	-0.237222	-0.23311	-2.42345	-2.42345	-4.78341	-4.78341	98371.8	-0.514722	-4.26072	-2.42345	-0.724397	-0.569101	-0.514722	-2.42345	-4.26072	-0.429522	-0.354475	-0.263721	-0.21626	-0.246727	-0.284514	-3.80657
BA2418R	-3.03456	106161	19867.4	0.808503	19867.4	-0.353353	0.865721	0.720642	0.931681	1.00467	1.04345	1.29865	1.15505	1.07676	1.38982	-2.89917	1.17531	-2.6117	1.30661	1.02332	1.40069	1.35649	1.33283	1.19254	1.20651	1.23911	1.11898	1.37726	1.37371	-0.949872	-0.949872	-3.07698	-3.07698	106161	-0.353353	-2.51909	-0.949872	0.679958	0.766978	-0.353353	-0.949872	-2.51909	0.969272	1.07752	1.15348	1.24072	1.20095	1.15074	-2.44506
BA2816R	-1.44768	96693.8	17398.9	1.8209	17398.9	0.168643	1.93713	1.76856	2.0425	2.14625	2.2017	2.50422	2.32991	2.2474	2.61266	-1.67824	2.36653	-1.41188	2.51867	2.19463	2.62643	2.57657	2.55054	2.39346	2.41088	2.4487	2.3079	2.60126	2.59773	0.572002	0.572002	-1.84205	-1.84205	96693.8	0.168643	-1.39973	0.572002	1.64742	1.8292	0.168643	0.572002	-1.39973	2.10224	2.24198	2.34383	2.44993	2.40045	2.33752	-1.21537
BA2814R	-4.95289	113606	21773.1	-0.935164	21773.1	-0.744904	-0.873733	-0.861494	-0.791768	-0.731242	-0.695523	-0.600082	-0.672643	-0.668555	-0.557349	-4.81952	-0.626576	-4.41011	-0.583713	-0.659519	-0.54854	-0.559985	-0.563737	-0.600416	-0.591936	-0.580139	-0.625678	-0.549715	-0.548836	-2.631	-2.631	-5.06939	-5.06939	113606	-0.744904	-4.59477	-2.631	-0.952924	-0.848774	-0.744904	-2.631	-4.59477	-0.744188	-0.684832	-0.625041	-0.580581	-0.604855	-0.634874	-4.20305
BA2631R	-3.6619	102721	20377.9	-0.200285	20377.9	-0.524459	-0.167638	-0.10051	-0.0131625	0.0939893	0.160157	0.223106	0.145254	0.207899	0.257156	-3.97058	0.246145	-3.49837	0.254416	0.274513	0.269842	0.276818	0.286335	0.302143	0.313643	0.318184	0.292555	0.285574	0.290604	-1.62961	-1.62961	-4.26784	-4.26784	102721	-0.524459	-3.71088	-1.62961	-0.264439	-0.0823841	-0.524459	-1.62961	-3.71088	0.0839277	0.168469	0.270585	0.320027	0.287403	0.246547	-3.24181
BA2023R	-4.14606	110753	21078.3	-0.58123	21078.3	-0.354294	-0.547924	-0.480963	-0.41543	-0.324776	-0.268687	-0.214804	-0.281973	-0.228272	-0.183976	-4.41646	-0.195468	-3.95536	-0.1868	-0.172812	-0.172788	-0.167623	-0.159877	-0.147818	-0.137909	-0.13354	-0.156695	-0.159682	-0.155425	-1.80769	-1.80769	-4.71175	-4.71175	110753	-0.354294	-4.1371	-1.80769	-0.627313	-0.468551	-0.354294	-1.80769	-4.1371	-0.333482	-0.262753	-0.175992	-0.133226	-0.161359	-0.19638	-3.68575
BA2375R	-1.53481	97273.2	18150.9	1.74824	18150.9	0.0723037	1.8945	1.68197	1.98136	2.0787	2.12909	2.47781	2.28582	2.17247	2.60091	-1.70303	2.30653	-1.47727	2.48771	2.09347	2.61474	2.55305	2.51953	2.32605	2.34441	2.38901	2.22521	2.58092	2.57555	0.172457	0.172457	-1.83948	-1.83948	97273.2	0.0723037	-1.48804	0.172457	1.57953	1.74812	0.0723037	0.172457	-1.48804	2.02895	2.17542	2.27374	2.39024	2.33804	2.27173	-1.30913
BA2485R	-3.40873	96125.5	17354.8	-0.381263	17354.8	-0.535584	-0.312211	-0.183375	-0.0906616	0.0584693	0.152041	0.194677	0.106234	0.218548	0.227574	-3.98107	0.256542	-3.45706	0.241548	0.332833	0.244608	0.264491	0.284027	0.339113	0.353833	0.353754	0.340288	0.273478	0.2819	-1.97877	-1.97877	-4.30387	-4.30387	96125.5	-0.535584	-3.8263	-1.97877	-0.459497	-0.164651	-0.535584	-1.97877	-3.8263	0.0499723	0.157454	0.298547	0.355921	0.314249	0.262083	-3.18065
BA2455R	-3.69317	99502.7	19260.3	-0.150583	19260.3	-0.305657	-0.0913705	-0.0681029	0.0302454	0.119744	0.174033	0.268084	0.184807	0.214301	0.311009	-3.93224	0.260486	-3.4962	0.292609	0.251506	0.322266	0.318024	0.319922	0.303776	0.314718	0.324384	0.282741	0.328529	0.33136	-1.51842	-1.51842	-4.20475	-4.20475	99502.7	-0.305657	-3.71093	-1.51842	-0.204759	-0.0478539	-0.305657	-1.51842	-3.71093	0.105609	0.185774	0.272983	0.325211	0.294154	0.255312	-3.2614
BA2025R	-1.76451	96923.7	17752.4	1.53684	17752.4	-0.0196471	1.68959	1.54532	1.7974	1.90048	1.95681	2.23501	2.07028	2.00272	2.33652	-1.95055	2.11341	-1.6538	2.25117	1.96333	2.35023	2.3057	2.2831	2.14365	2.16052	2.1949	2.06618	2.32891	2.32621	0.218991	0.218991	-2.1235	-2.1235	96923.7	-0.0196471	-1.79406	0.218991	1.39717	1.60092	-0.0196471	0.218991	-1.79406	1.86031	1.9939	2.09599	2.1965	2.14854	2.0877	-1.47376
BA2636R	-2.99387	118094	23164.8	0.212675	23164.8	-0.480393	0.278102	0.212028	0.381479	0.47155	0.52354	0.712594	0.588556	0.564632	0.784674	-3.47759	0.643472	-3.11369	0.730363	0.558519	0.796887	0.771816	0.760819	0.678033	0.691785	0.714441	0.627096	0.788665	0.788533	-1.82233	-1.82233	-3.70494	-3.70494	118094	-0.480393	-3.19655	-1.82233	0.113773	0.248816	-0.480393	-1.82233	-3.19655	0.444856	0.548757	0.6398	0.716187	0.677115	0.627972	-2.91325
BA2325R	-3.83494	124074	24481.2	-0.427145	24481.2	-0.464844	-0.419387	-0.375507	-0.27993	-0.178962	-0.116811	-0.0293277	-0.115636	-0.0710798	0.0134488	-4.23084	-0.0250012	-3.77676	0.000244793	-0.0199633	0.0261116	0.025768	0.0307063	0.0263382	0.0382916	0.0466737	0.00836082	0.0364192	0.0402988	-1.91271	-1.91271	-4.50527	-4.50527	124074	-0.464844	-3.86482	-1.91271	-0.504153	-0.356423	-0.464844	-1.91271	-3.86482	-0.192562	-0.106297	-0.00754258	0.0472659	0.0133657	-0.0289376	-3.51388
BA2169R	-1.64734	103312	19239	2.10602	19239	0.0537434	2.21682	1.91337	2.25555	2.33092	2.36529	2.79037	2.57575	2.39939	2.93571	-1.40354	2.55611	-1.25295	2.78866	2.26587	2.94804	2.86416	2.81599	2.55579	2.57445	2.63058	2.42877	2.89662	2.88731	0.399587	0.399587	-1.48051	-1.48051	103312	0.0537434	-1.02005	0.399587	1.90475	1.98911	0.0537434	0.399587	-1.02005	2.27135	2.42163	2.50225	2.63149	2.57832	2.51071	-1.1271
BA2156R	-5.77005	120040	24330.7	-2.25979	24330.7	-1.08751	-2.22627	-1.9439	-2.03031	-1.92268	-1.84836	-2.00708	-1.99434	-1.79999	-2.04252	-6.21343	-1.83684	-5.55607	-1.96106	-1.62621	-2.03113	-1.97182	-1.92975	-1.75566	-1.74988	-1.77595	-1.69554	-1.97797	-1.96516	-3.73716	-3.73716	-6.6343	-6.6343	120040	-1.08751	-6.14354	-3.73716	-2.19737	-1.96544	-1.08751	-3.73716	-6.14354	-1.90154	-1.86982	-1.77014	-1.77394	-1.79024	-1.80978	-5.22745
BA2511R	-2.2431	108667	20889.6	1.37493	20889.6	-0.0182537	1.52229	1.29511	1.56591	1.63309	1.66484	2.00469	1.82926	1.69493	2.12311	-2.19823	1.82121	-1.98093	2.00636	1.59371	2.13396	2.06756	2.02988	1.82472	1.84027	1.88514	1.72359	2.09412	2.08707	-0.141484	-0.141484	-2.31858	-2.31858	108667	-0.0182537	-1.98287	-0.141484	1.24185	1.35431	-0.0182537	-0.141484	-1.98287	1.58536	1.70909	1.7796	1.88521	1.84088	1.78467	-1.82941
BA2939R	-2.48252	98885.4	18630	0.851255	18630	-0.056376	0.863713	0.81679	1.00802	1.1269	1.19728	1.3879	1.25139	1.25147	1.46398	-2.79793	1.33543	-2.40793	1.41583	1.27176	1.47901	1.4587	1.45208	1.38668	1.40303	1.4244	1.33887	1.47667	1.47821	-0.629999	-0.629999	-3.02387	-3.02387	98885.5	-0.056376	-2.36428	-0.629999	0.698672	0.858191	-0.056376	-0.629999	-2.36428	1.09838	1.22248	1.34078	1.42608	1.37974	1.32136	-2.18827
BA2168R	-2.79207	119755	21202.6	0.605382	21202.6	-0.382844	0.65926	0.563327	0.776557	0.882113	0.942459	1.18091	1.02922	0.99062	1.27107	-3.00544	1.08882	-2.67125	1.20137	0.975324	1.28542	1.25158	1.23595	1.12734	1.14388	1.17277	1.06246	1.27252	1.27169	-1.31582	-1.31582	-3.20184	-3.20184	119755	-0.382844	-2.59517	-1.31582	0.45092	0.609554	-0.382844	-1.31582	-2.59517	0.848034	0.974037	1.08095	1.1745	1.12749	1.06828	-2.4779
BA2505R	-2.06941	111657	20170.6	0.944757	20170.6	-0.185817	0.978614	0.934371	1.14225	1.27486	1.35341	1.5527	1.40662	1.41348	1.63183	-2.62175	1.50251	-2.23095	1.58348	1.44094	1.64824	1.62937	1.62413	1.56023	1.57793	1.59984	1.51088	1.64813	1.65032	-0.764405	-0.764405	-2.85488	-2.85488	111657	-0.185817	-2.20174	-0.764405	0.772903	0.979986	-0.185817	-0.764405	-2.20174	1.24502	1.38052	1.51118	1.60244	1.5523	1.489	-2.00277
BA2707R	-1.73176	108280	19847.5	1.43736	19847.5	-0.0619025	1.55108	1.37734	1.65475	1.75909	1.81499	2.13069	1.94931	1.86144	2.2443	-2.0533	1.98536	-1.7907	2.14516	1.80427	2.25862	2.20591	2.17829	2.01237	2.03044	2.07019	1.92263	2.2318	2.22799	-0.289972	-0.289972	-2.20716	-2.20716	108280	-0.0619025	-1.76371	-0.289972	1.26314	1.43825	-0.0619025	-0.289972	-1.76371	1.71355	1.85665	1.96073	2.07119	2.01984	1.95468	-1.60563
BA2871R	-1.73555	109357	20530.5	1.47938	20530.5	-0.0769549	1.53166	1.4025	1.65846	1.77334	1.8371	2.1112	1.94313	1.88805	2.2121	-2.07428	1.99939	-1.76712	2.13129	1.85969	2.22697	2.1862	2.16637	2.03643	2.05418	2.08758	1.961	2.20941	2.20765	-0.0918926	-0.0918926	-2.25195	-2.25195	109357	-0.0769549	-1.65603	-0.0918926	1.29089	1.45881	-0.0769549	-0.0918926	-1.65603	1.73309	1.87355	1.98605	2.089	2.0386	1.97463	-1.55671
BA2655R	-2.4007	109000	21631.9	1.08819	21631.9	-0.0812634	1.2646	1.09549	1.33363	1.4117	1.45231	1.73751	1.58017	1.48747	1.83909	-2.45629	1.59711	-2.19839	1.74605	1.4224	1.8506	1.79975	1.77216	1.61312	1.62822	1.66494	1.53032	1.82279	1.81839	-0.233101	-0.233101	-2.62015	-2.62015	109000	-0.0812634	-2.38805	-0.233101	0.993056	1.1476	-0.0812634	-0.233101	-2.38805	1.37126	1.48977	1.56987	1.66557	1.62262	1.56826	-2.00421
BA2227R	-3.90235	107373	21702	-0.339125	21702	-0.512089	-0.232282	-0.163397	-0.0802944	0.024648	0.0894201	0.150536	0.0744041	0.136084	0.184176	-4.04983	0.173429	-3.57845	0.18171	0.200945	0.19669	0.203437	0.212722	0.228184	0.239438	0.243969	0.218717	0.212097	0.217028	-1.5143	-1.5143	-4.34054	-4.34054	107373	-0.512089	-3.97711	-1.5143	-0.369949	-0.146515	-0.512089	-1.5143	-3.97711	0.0147767	0.0971803	0.197036	0.245461	0.213509	0.173533	-3.31139
BA2125R	-2.2678	91492.1	18193.5	1.46917	18193.5	-0.194083	1.59106	1.38409	1.65558	1.73556	1.77579	2.10435	1.92796	1.81159	2.22007	-2.09019	1.93588	-1.85792	2.11021	1.72779	2.23206	2.17111	2.13736	1.94795	1.96428	2.00686	1.85197	2.1972	2.19137	-0.0861325	-0.0861325	-2.22333	-2.22333	91492.2	-0.194083	-1.87143	-0.0861325	1.33204	1.44383	-0.194083	-0.0861325	-1.87143	1.68944	1.81928	1.9015	2.00803	1.96148	1.90245	-1.71274
BA2523R	-1.61638	86260.8	16441.9	1.35509	16441.9	-0.094771	1.45533	1.38226	1.61816	1.75206	1.82929	2.0626	1.90297	1.88877	2.15309	-2.10846	1.98905	-1.75376	2.09158	1.89795	2.16961	2.14182	2.131	2.0416	2.05993	2.08673	1.98138	2.16299	2.1638	-0.180358	-0.180358	-2.32189	-2.32189	86260.9	-0.094771	-1.88844	-0.180358	1.19569	1.43405	-0.094771	-0.180358	-1.88844	1.71717	1.86052	1.99011	2.08876	2.03674	1.97086	-1.5421
BA2603R	-3.37911	106057	21019.4	-0.0590179	21019.4	-0.543603	0.0149929	0.0437808	0.157835	0.26166	0.324372	0.425588	0.333262	0.370548	0.471302	-3.76541	0.421275	-3.32907	0.453242	0.415563	0.483942	0.481358	0.484777	0.471101	0.48332	0.493349	0.448994	0.4926	0.496111	-1.63018	-1.63018	-4.04294	-4.04294	106057	-0.543603	-3.58481	-1.63018	-0.124212	0.0679858	-0.543603	-1.63018	-3.58481	0.246436	0.337793	0.437339	0.495104	0.460409	0.41684	-3.08583
BA2808R	-2.60952	107798	21118.5	0.865584	21118.5	0.0568748	0.860709	0.816476	1.00252	1.11922	1.18832	1.37535	1.24138	1.24152	1.45052	-2.81755	1.32407	-2.4258	1.40351	1.26099	1.46537	1.44523	1.43863	1.37438	1.39047	1.41158	1.32725	1.46299	1.46449	-0.318551	-0.318551	-3.03784	-3.03784	107798	0.0568748	-2.32166	-0.318551	0.70958	0.856383	0.0568748	-0.318551	-2.32166	1.09099	1.21265	1.32883	1.41278	1.36718	1.30978	-2.18555
BA2482R	-5.7932	115608	22972.3	-2.01066	22972.3	-1.1536	-1.95239	-1.81093	-1.83076	-1.75899	-1.71173	-1.74231	-1.7682	-1.67951	-1.73915	-5.95085	-1.67847	-5.43851	-1.71508	-1.59976	-1.73004	-1.70867	-1.69163	-1.63168	-1.62551	-1.63175	-1.61622	-1.70679	-1.70068	-3.93599	-3.93599	-6.2904	-6.2904	115608	-1.1536	-5.85648	-3.93599	-1.96446	-1.81802	-1.1536	-3.93599	-5.85648	-1.75412	-1.71702	-1.64839	-1.63099	-1.64863	-1.66993	-5.18538
BA2822R	-1.24232	98181.7	19654.1	1.71111	19654.1	-0.155382	1.82318	1.62554	1.92849	2.03723	2.09478	2.44061	2.2447	2.14305	2.56406	-1.72494	2.27785	-1.49864	2.4543	2.07508	2.57906	2.52029	2.48909	2.30393	2.32316	2.36692	2.20504	2.54836	2.54381	-0.0675246	-0.0675246	-1.87765	-1.87765	98181.7	-0.155382	-1.44836	-0.0675246	1.52309	1.69259	-0.155382	-0.0675246	-1.44836	1.98785	2.14102	2.24947	2.36859	2.31389	2.24444	-1.31921
BA2594R	-1.32815	96649.7	18189.3	2.01215	18189.3	0.0589442	2.10975	1.88537	2.19345	2.28879	2.33704	2.69347	2.50023	2.37888	2.81819	-1.49117	2.51499	-1.27709	2.70168	2.29241	2.83156	2.7674	2.7321	2.53114	2.54925	2.59502	2.42753	2.79552	2.78962	0.440668	0.440668	-1.62065	-1.62065	96649.7	0.0589442	-1.13952	0.440668	1.81459	1.95366	0.0589442	0.440668	-1.13952	2.23767	2.38439	2.47923	2.59602	2.54449	2.47885	-1.10613
BA2747R	-2.51017	103769	19659.7	1.16819	19659.7	-0.0522939	1.19587	1.05756	1.28595	1.37585	1.42493	1.68585	1.53338	1.46557	1.78051	-2.51103	1.56879	-2.21232	1.69934	1.42364	1.79298	1.75051	1.72865	1.59456	1.61006	1.64269	1.52094	1.77217	1.7694	-0.374095	-0.374095	-2.68642	-2.68642	103769	-0.0522939	-2.04243	-0.374095	1.00421	1.10754	-0.0522939	-0.374095	-2.04243	1.33835	1.45937	1.55047	1.64374	1.59968	1.54395	-2.01815
BA2561R	-4.0273	113093	23189.8	-0.288458	23189.8	-0.589659	-0.19582	-0.226726	-0.118532	-0.0546065	-0.0177709	0.114155	0.0259127	0.0110681	0.167072	-4.09796	0.0660668	-3.7151	0.128314	0.00710057	0.176148	0.157608	0.149524	0.0906238	0.100371	0.116609	0.0548067	0.170031	0.169919	-1.81595	-1.81595	-4.33631	-4.33631	113093	-0.589659	-3.95063	-1.81595	-0.316507	-0.204406	-0.589659	-1.81595	-3.95063	-0.072946	-0.00130226	0.0628545	0.116923	0.0891354	0.0544207	-3.50621
BA2567R	-2.26184	116465	22262.9	1.04385	22262.9	0.0260881	1.16898	1.0249	1.24763	1.33003	1.37453	1.633	1.48491	1.41192	1.72614	-2.56223	1.51315	-2.26419	1.64431	1.36467	1.7378	1.69435	1.67155	1.53499	1.54978	1.58238	1.46146	1.71559	1.71242	-0.268523	-0.268523	-2.74216	-2.74216	116465	0.0260881	-2.34216	-0.268523	0.925999	1.07371	0.0260881	-0.268523	-2.34216	1.29305	1.40859	1.49281	1.58323	1.5412	1.48802	-2.06512
BA2906R	-4.88845	105724	20366.5	-1.15331	20366.5	-0.651945	-1.05866	-0.999851	-0.93464	-0.848368	-0.79514	-0.724134	-0.79856	-0.75627	-0.687049	-4.92535	-0.718106	-4.48295	-0.697976	-0.711867	-0.675586	-0.675072	-0.670245	-0.673585	-0.6633	-0.656059	-0.68874	-0.665695	-0.662105	-2.92762	-2.92762	-5.2082	-5.2082	105724	-0.651945	-4.82463	-2.92762	-1.16322	-0.988104	-0.651945	-2.92762	-4.82463	-0.858488	-0.787213	-0.70268	-0.655695	-0.684995	-0.721237	-4.24268
BA2956R	-2.54498	103140	20114.3	0.931378	20114.3	-0.0307243	1.03408	0.970621	1.1705	1.28259	1.3468	1.55076	1.41318	1.39635	1.62954	-2.64071	1.48358	-2.28964	1.57507	1.39783	1.64367	1.61859	1.60835	1.52631	1.54193	1.56595	1.47228	1.63702	1.63748	-0.173672	-0.173672	-2.85457	-2.85457	103140	-0.0307243	-2.41842	-0.173672	0.806107	1.01395	-0.0307243	-0.173672	-2.41842	1.25195	1.37352	1.48184	1.56693	1.5226	1.46651	-2.03782
BA2474R	-2.7009	98616	18572.5	0.777037	18572.5	-0.279072	0.819394	0.720035	0.928566	1.02694	1.08224	1.31648	1.17058	1.1265	1.40437	-2.87079	1.22182	-2.54457	1.33451	1.10479	1.4177	1.3829	1.36624	1.25527	1.27081	1.29951	1.19082	1.40323	1.40191	-1.02342	-1.02342	-3.06928	-3.06928	98616	-0.279072	-2.48019	-1.02342	0.630764	0.765336	-0.279072	-1.02342	-2.48019	0.993455	1.11314	1.21148	1.30093	1.25674	1.20098	-2.35716
BA2737R	-4.43484	126830	24466.6	-0.670439	24466.6	-0.605145	-0.608311	-0.571825	-0.509056	-0.438626	-0.395508	-0.330238	-0.393305	-0.36381	-0.298011	-4.54677	-0.330307	-4.10646	-0.30958	-0.330672	-0.28883	-0.290319	-0.287578	-0.294953	-0.28644	-0.27971	-0.309243	-0.2823	-0.279706	-2.10421	-2.10421	-4.82298	-4.82298	126831	-0.605145	-4.32079	-2.10421	-0.693707	-0.559882	-0.605145	-2.10421	-4.32079	-0.448254	-0.388068	-0.319242	-0.27959	-0.30379	-0.333841	-3.85505
BA2110R	-3.82549	108239	20859.1	-0.349339	20859.1	-0.504532	-0.347893	-0.297292	-0.20584	-0.104739	-0.0424759	0.0348151	-0.0470842	0.00300241	0.0730918	-4.15872	0.0454257	-3.70268	0.0636461	0.0583365	0.0854977	0.0881959	0.0948663	0.0973237	0.108866	0.11571	0.0825169	0.0978499	0.102119	-1.93603	-1.93603	-4.4482	-4.4482	108239	-0.504532	-3.79546	-1.93603	-0.427239	-0.278438	-0.504532	-1.93603	-3.79546	-0.116511	-0.0324616	0.0654584	0.117294	0.0845412	0.0435991	-3.45229
BA2992R	-4.89399	112704	22737.7	-1.41104	22737.7	-0.613793	-1.32745	-1.13833	-1.16191	-1.06513	-1.00124	-1.07485	-1.09103	-0.958435	-1.08465	-5.28036	-0.968096	-4.71688	-1.03738	-0.837844	-1.07404	-1.03755	-1.01024	-0.903941	-0.897085	-0.910715	-0.872114	-1.03835	-1.02937	-2.42734	-2.42734	-5.65206	-5.65206	112704	-0.613793	-5.26571	-2.42734	-1.37186	-1.14575	-0.613793	-2.42734	-5.26571	-1.05645	-1.01198	-0.922847	-0.910043	-0.92941	-0.953177	-4.38957
BA2220R	-3.63486	112172	21928.5	0.043012	21928.5	-0.35115	0.274042	0.272707	0.380096	0.461008	0.509248	0.613653	0.530886	0.54548	0.657765	-3.59621	0.593755	-3.1788	0.633964	0.569322	0.667895	0.659779	0.65874	0.63034	0.640644	0.651969	0.605241	0.670384	0.672261	-0.777329	-0.777329	-3.85418	-3.85418	112172	-0.35115	-3.80054	-0.777329	0.0564984	0.295602	-0.35115	-0.777329	-3.80054	0.445546	0.52295	0.601648	0.653219	0.623951	0.587177	-2.93519
BA2772R	-3.14654	102608	20312.6	0.436531	20312.6	-0.42901	0.505537	0.469405	0.621618	0.71445	0.768125	0.925946	0.815567	0.809224	0.988614	-3.27393	0.877348	-2.89254	0.946651	0.816995	1.00042	0.981854	0.974866	0.914302	0.926988	0.945342	0.873346	0.9966	0.99735	-0.978028	-0.978028	-3.50783	-3.50783	102608	-0.42901	-3.03486	-0.978028	0.34823	0.502156	-0.42901	-0.978028	-3.03486	0.691319	0.788759	0.878566	0.946495	0.910434	0.864947	-2.67187
BA2935R	-3.41904	107975	21152.6	0.159868	21152.6	-0.385263	0.212658	0.166122	0.316419	0.403272	0.45368	0.620162	0.507487	0.492991	0.685515	-3.58153	0.563514	-3.20332	0.639018	0.493729	0.697154	0.675859	0.667074	0.597934	0.61068	0.630486	0.553732	0.6912	0.691476	-1.50009	-1.50009	-3.80903	-3.80903	107975	-0.385263	-3.28399	-1.50009	0.0692637	0.198139	-0.385263	-1.50009	-3.28399	0.379338	0.475227	0.561946	0.631452	0.595225	0.549709	-2.99386
BA2260R	-4.72409	118821	22576.9	-1.1763	22576.9	-0.76654	-1.1001	-0.98688	-0.947167	-0.846074	-0.781364	-0.763877	-0.821924	-0.73546	-0.743002	-4.96819	-0.713268	-4.45543	-0.73005	-0.650064	-0.730718	-0.714517	-0.699275	-0.653927	-0.643785	-0.645108	-0.649766	-0.708558	-0.70221	-2.7858	-2.7858	-5.28114	-5.28114	118821	-0.76654	-4.84167	-2.7858	-1.18675	-0.980427	-0.76654	-2.7858	-4.84167	-0.849424	-0.779984	-0.681965	-0.643972	-0.672743	-0.70832	-4.19429
BA2948R	-1.73179	115591	22085.8	1.84217	22085.8	-0.0769192	1.88901	1.66555	1.94993	2.02869	2.06743	2.40407	2.22624	2.1023	2.52044	-1.78919	2.22926	-1.57424	2.40815	2.01149	2.53199	2.46954	2.43457	2.23875	2.25499	2.29866	2.13978	2.49569	2.48949	0.390535	0.390535	-1.92431	-1.92431	115591	-0.0769192	-1.28896	0.390535	1.64553	1.72877	-0.0769192	0.390535	-1.28896	1.98092	2.11238	2.1924	2.29976	2.25354	2.19468	-1.39215
BA2524R	-3.30416	119920	23054.7	-0.0506091	23054.7	-0.273069	0.0313775	0.0999785	0.190305	0.299528	0.366598	0.425406	0.349932	0.414718	0.45792	-3.77417	0.451953	-3.30308	0.457989	0.482675	0.470473	0.478446	0.488543	0.508277	0.519628	0.52359	0.499896	0.486825	0.491968	-1.03581	-1.03581	-4.0713	-4.0713	119920	-0.273069	-3.60181	-1.03581	-0.109415	0.118592	-0.273069	-1.03581	-3.60181	0.288889	0.373768	0.476109	0.524307	0.492191	0.451815	-3.00136
BA2928R	-4.93133	114906	21778.3	-1.08314	21778.3	-0.63433	-1.00798	-0.89788	-0.894067	-0.824233	-0.779182	-0.793384	-0.822899	-0.748143	-0.786636	-5.01018	-0.742064	-4.50545	-0.768478	-0.678498	-0.77826	-0.761402	-0.747397	-0.69927	-0.693117	-0.69738	-0.688563	-0.758912	-0.753704	-2.24555	-2.24555	-5.33344	-5.33344	114906	-0.63433	-4.88821	-2.24555	-1.05996	-0.898992	-0.63433	-2.24555	-4.88821	-0.822582	-0.782043	-0.716251	-0.696791	-0.714298	-0.735778	-4.24282
BA2302R	-1.94698	105894	19896	1.30083	19896	-0.0841361	1.40981	1.25262	1.52111	1.6307	1.69114	1.99556	1.81564	1.74084	2.10726	-2.18986	1.86198	-1.90456	2.01352	1.69712	2.12232	2.07315	2.04821	1.89507	1.91362	1.95143	1.81001	2.09873	2.09573	-0.406761	-0.406761	-2.34635	-2.34635	105894	-0.0841361	-1.90538	-0.406761	1.13307	1.31118	-0.0841361	-0.406761	-1.90538	1.58671	1.7311	1.84217	1.9525	1.89981	1.83317	-1.72428
BA2595R	-3.58088	103696	19806.6	-0.217801	19806.6	-0.124737	-0.151891	-0.0846365	0.00965467	0.124179	0.195631	0.265115	0.180823	0.247603	0.302966	-3.93007	0.289745	-3.4486	0.299956	0.320305	0.316721	0.323579	0.333582	0.351064	0.363732	0.368776	0.340523	0.333274	0.338648	-1.35432	-1.35432	-4.22121	-4.22121	103696	-0.124737	-3.73254	-1.35432	-0.279031	-0.0655948	-0.124737	-1.35432	-3.73254	0.112386	0.204058	0.315432	0.369768	0.333926	0.289143	-3.17635
BA2651R	-3.67407	114036	22675.6	-0.00702557	22675.6	-0.300568	0.0552827	0.0270093	0.145086	0.218517	0.261462	0.395037	0.302173	0.294748	0.448696	-3.8141	0.351982	-3.41897	0.411871	0.298902	0.458681	0.442213	0.435804	0.382119	0.392784	0.408681	0.346843	0.454884	0.455394	-1.40504	-1.40504	-4.05533	-4.05533	114036	-0.300568	-3.55114	-1.40504	-0.0661846	0.0517672	-0.300568	-1.40504	-3.55114	0.199439	0.278436	0.351903	0.409288	0.378958	0.340976	-3.19702
BA2619R	-1.646	102163	20362.8	2.38033	20362.8	-0.03031	2.52687	2.19063	2.54201	2.60239	2.62575	3.068	2.85427	2.65215	3.21648	-1.14077	2.81188	-1.01817	3.05945	2.49391	3.22698	3.13555	3.0818	2.79892	2.8163	2.87554	2.66472	3.16844	3.15735	0.955179	0.955179	-1.19341	-1.19341	102163	-0.03031	-0.856236	0.955179	2.19735	2.26876	-0.03031	0.955179	-0.856236	2.54058	2.68442	2.7487	2.87619	2.82655	2.76314	-0.900716
BA3013R	-3.02223	108250	20544.5	0.279737	20544.5	-0.287353	0.357704	0.427981	0.527458	0.645481	0.718482	0.77682	0.697613	0.77096	0.809153	-3.41688	0.80926	-2.92809	0.811194	0.849397	0.822454	0.832884	0.844908	0.871427	0.883581	0.886651	0.864868	0.841281	0.847074	-0.682638	-0.682638	-3.71853	-3.71853	108250	-0.287353	-3.23376	-0.682638	0.207979	0.449422	-0.287353	-0.682638	-3.23376	0.635132	0.72669	0.838174	0.88887	0.854488	0.811187	-2.64998
BA2405R	-2.22804	116238	21895.4	1.47703	21895.4	-0.297447	1.52338	1.3022	1.57932	1.65415	1.69042	2.03051	1.85171	1.72357	2.14878	-2.16896	1.851	-1.94964	2.03352	1.62795	2.16029	2.09594	2.05972	1.85821	1.8743	1.91885	1.75756	2.12254	2.116	-0.431945	-0.431945	-2.29332	-2.29332	116238	-0.297447	-1.66359	-0.431945	1.2876	1.36324	-0.297447	-0.431945	-1.66359	1.60654	1.73541	1.81223	1.9198	1.87391	1.81563	-1.79763
BA2735R	-1.29834	96430.6	17266.2	1.47344	17266.2	0.309527	1.55873	1.47305	1.71404	1.84476	1.92002	2.15993	1.99929	1.97844	2.25181	-2.00265	2.08097	-1.6693	2.18807	1.98166	2.26808	2.23856	2.2265	2.13155	2.14992	2.17779	2.06872	2.26	2.26046	0.334552	0.334552	-2.22372	-2.22372	96430.6	0.309527	-1.69898	0.334552	1.29878	1.52599	0.309527	0.334552	-1.69898	1.80849	1.95191	2.07944	2.1792	2.12716	2.06126	-1.42078
BA2856R	-3.64924	112420	22344.1	-0.339001	22344.1	-0.339856	-0.206816	-0.165475	-0.0731079	0.0230054	0.0820121	0.159578	0.0806692	0.125236	0.197224	-4.04022	0.167024	-3.58942	0.187078	0.175648	0.208924	0.210295	0.21589	0.215749	0.226796	0.233828	0.200474	0.219711	0.223562	-1.46798	-1.46798	-4.32539	-4.32539	112420	-0.339856	-4.03603	-1.46798	-0.357918	-0.146443	-0.339856	-1.46798	-4.03603	0.0106699	0.0917203	0.184668	0.234704	0.203413	0.164227	-3.3204
BA2377R	-2.35503	111832	21187.8	0.987198	21187.8	0.0513417	1.07454	0.981736	1.16866	1.25323	1.29999	1.50665	1.38027	1.33738	1.58387	-2.6889	1.42096	-2.35593	1.52201	1.31391	1.5951	1.56326	1.54765	1.44771	1.46096	1.48648	1.39045	1.58104	1.57953	0.00442711	0.00442711	-2.89883	-2.89883	111832	0.0513417	-2.39978	0.00442711	0.872523	1.02236	0.0513417	0.00442711	-2.39978	1.22306	1.32684	1.40965	1.48693	1.44926	1.40159	-2.13052
BA2499R	-2.15377	113314	21664.2	1.1493	21664.2	-0.425606	1.24657	1.08971	1.33519	1.42588	1.47435	1.75772	1.59539	1.51489	1.8592	-2.4264	1.62554	-2.15179	1.76905	1.46191	1.87187	1.8244	1.79939	1.64856	1.66458	1.70033	1.5678	1.84753	1.84402	-0.672159	-0.672159	-2.60039	-2.60039	113314	-0.425606	-2.13007	-0.672159	1.00101	1.14404	-0.425606	-0.672159	-2.13007	1.38599	1.51248	1.60372	1.70228	1.65667	1.59887	-1.97684
BA2463R	-2.8887	133324	26661.2	0.92926	26661.2	-0.305825	1.09472	0.87817	1.11933	1.17028	1.19242	1.50916	1.35057	1.21513	1.61937	-2.71049	1.33108	-2.49273	1.50793	1.10949	1.62845	1.56366	1.52627	1.3275	1.34099	1.38363	1.23166	1.58829	1.58092	-0.494042	-0.494042	-2.82944	-2.82944	133325	-0.305825	-2.54526	-0.494042	0.831669	0.930228	-0.305825	-0.494042	-2.54526	1.12601	1.23291	1.28756	1.38274	1.3442	1.29542	-2.3185
BA3023R	-3.11513	113416	22286.9	0.207326	22286.9	-0.216499	0.340403	0.369337	0.486011	0.592358	0.656934	0.752967	0.662724	0.704432	0.796991	-3.44539	0.753975	-2.99964	0.782243	0.754569	0.80964	0.808638	0.813152	0.805908	0.818206	0.827239	0.785992	0.819488	0.823275	-0.735564	-0.735564	-3.71969	-3.71969	113416	-0.216499	-3.38679	-0.735564	0.156045	0.394128	-0.216499	-0.735564	-3.38679	0.576965	0.669448	0.771442	0.828504	0.793675	0.749858	-2.72646
BA2901R	-3.03498	109600	20424.4	0.00884972	20424.4	-0.344685	0.0985415	0.16799	0.26592	0.383345	0.456341	0.518347	0.436991	0.509074	0.552526	-3.66564	0.548712	-3.18391	0.552927	0.586868	0.566061	0.575536	0.587086	0.61127	0.62369	0.627306	0.60363	0.584376	0.590098	-1.11457	-1.11457	-3.97452	-3.97452	109600	-0.344685	-3.53249	-1.11457	-0.0509629	0.188871	-0.344685	-1.11457	-3.53249	0.372751	0.464854	0.577216	0.629395	0.59427	0.550166	-2.91168
BA2275R	-2.54476	109796	21873.8	0.821131	21873.8	-0.401117	0.931519	0.842719	1.03621	1.12712	1.17737	1.38752	1.25679	1.21712	1.4655	-2.80179	1.30274	-2.4798	1.40351	1.196	1.47735	1.44661	1.43179	1.33195	1.34571	1.37149	1.27379	1.46462	1.46346	-0.573895	-0.573895	-3.01651	-3.01651	109796	-0.401117	-2.61087	-0.573895	0.714776	0.885243	-0.401117	-0.573895	-2.61087	1.09684	1.20544	1.29321	1.3729	1.33375	1.28412	-2.2558
BA2387R	-3.20282	98211.7	19173.5	0.638043	19173.5	-0.0916066	0.67894	0.657486	0.798057	0.892276	0.948037	1.0847	0.98264	0.9904	1.1402	-3.11869	1.05184	-2.71285	1.10724	1.01141	1.15195	1.1392	1.13591	1.09296	1.10536	1.12046	1.0592	1.15241	1.15408	-0.315906	-0.315906	-3.362	-3.362	98211.8	-0.0916066	-2.78878	-0.315906	0.541009	0.687883	-0.0916066	-0.315906	-2.78878	0.871838	0.966198	1.05837	1.122	1.08681	1.04247	-2.47618
BA2962R	-2.10815	96773	18295.3	0.897836	18295.3	-0.283764	1.02786	0.964552	1.18783	1.31905	1.39521	1.62232	1.46533	1.45388	1.71166	-2.55138	1.55182	-2.19277	1.65168	1.46461	1.72822	1.70125	1.69096	1.60443	1.62257	1.64879	1.54576	1.72222	1.72316	-0.761696	-0.761696	-2.76435	-2.76435	96773	-0.283764	-2.40524	-0.761696	0.760755	1.013	-0.283764	-0.761696	-2.40524	1.2854	1.42524	1.55338	1.65059	1.59908	1.53403	-1.98233
BA2195R	-1.72509	105367	20151.9	1.55655	20151.9	-0.135942	1.65842	1.4966	1.76177	1.86469	1.9206	2.21539	2.04371	1.96674	2.32165	-1.97034	2.08325	-1.68909	2.23028	1.91992	2.33548	2.28756	2.26285	2.11214	2.12954	2.16613	2.02946	2.3118	2.30861	0.0441879	0.0441879	-2.13514	-2.13514	105367	-0.135942	-1.68222	0.0441879	1.39165	1.55528	-0.135942	0.0441879	-1.68222	1.82219	1.96008	2.06304	2.16783	2.11842	2.0557	-1.50408
BA2688R	-2.68092	121888	24382.3	0.775634	24382.3	-0.253029	0.966012	0.819997	1.0307	1.10255	1.14051	1.39201	1.25143	1.1731	1.48179	-2.81254	1.27023	-2.51948	1.40018	1.11943	1.49232	1.44837	1.42476	1.2866	1.30024	1.33238	1.21408	1.46877	1.46515	-0.617545	-0.617545	-2.98839	-2.98839	121888	-0.253029	-2.80215	-0.617545	0.707887	0.866135	-0.253029	-0.617545	-2.80215	1.067	1.17365	1.24771	1.3332	1.29438	1.24528	-2.32431
BA2787R	-3.2487	125932	24425.2	-0.00507296	24425.2	-0.293264	0.0180695	0.0406575	0.157698	0.26158	0.324808	0.42966	0.335785	0.371728	0.476748	-3.76058	0.424254	-3.33141	0.45823	0.416461	0.489556	0.486372	0.489526	0.474972	0.487544	0.498027	0.451808	0.497933	0.501422	-1.19079	-1.19079	-4.03811	-4.03811	125932	-0.293264	-3.39721	-1.19079	-0.0996641	0.0652972	-0.293264	-1.19079	-3.39721	0.245318	0.338357	0.439681	0.49916	0.463553	0.418894	-3.05065
BA2420R	-2.79822	98219.1	19336.8	0.521905	19336.8	-0.316176	0.619757	0.553631	0.741219	0.842759	0.90055	1.1041	0.970099	0.945606	1.18257	-3.08497	1.03083	-2.73446	1.12502	0.939173	1.19587	1.16855	1.15658	1.06819	1.08299	1.10746	1.01337	1.18686	1.1867	-1.18894	-1.18894	-3.30105	-3.30105	98219.2	-0.316176	-2.89819	-1.18894	0.418888	0.594042	-0.316176	-1.18894	-2.89819	0.813189	0.927083	1.02625	1.10851	1.06644	1.01337	-2.52557
BA2756R	-2.82753	107757	21193.1	0.483271	21193.1	-0.325265	0.543525	0.585566	0.715323	0.837043	0.910137	1.00984	0.912455	0.963206	1.05679	-3.18604	1.01594	-2.73932	1.04364	1.02147	1.07077	1.07103	1.07686	1.07383	1.08716	1.09628	1.05387	1.08262	1.08699	-0.559	-0.559	-3.45853	-3.45853	107757	-0.325265	-2.93703	-0.559	0.381682	0.613062	-0.325265	-0.559	-2.93703	0.820352	0.922839	1.03603	1.09723	1.05946	1.01176	-2.45551
BA2122R	-1.61368	112834	21592.1	1.46253	21592.1	-0.0207419	1.54179	1.43902	1.65373	1.75357	1.8097	2.02697	1.89026	1.85412	2.1061	-2.15844	1.94363	-1.81617	2.0441	1.84028	2.11851	2.08891	2.07515	1.9781	1.99287	2.01856	1.91963	2.10717	2.10641	0.313081	0.313081	-2.37605	-2.37605	112834	-0.0207419	-1.8497	0.313081	1.3183	1.48734	-0.0207419	0.313081	-1.8497	1.7217	1.83976	1.93718	2.02098	1.97909	1.9258	-1.59219
BA2053R	-3.13107	117902	22804.2	0.168846	22804.2	-0.385402	0.336743	0.29192	0.438335	0.521362	0.568824	0.72578	0.620258	0.605559	0.786666	-3.46741	0.672167	-3.1121	0.743497	0.603932	0.797477	0.777599	0.769277	0.703558	0.715393	0.734185	0.661398	0.791872	0.792093	-1.0379	-1.0379	-3.71251	-3.71251	117902	-0.385402	-3.46642	-1.0379	0.123463	0.323479	-0.385402	-1.0379	-3.46642	0.498457	0.589279	0.669941	0.734895	0.701278	0.658879	-2.8616
BA2080R	-4.34839	115382	22047.1	-0.990947	22047.1	-0.530391	-0.893074	-0.737294	-0.708207	-0.590382	-0.514428	-0.532454	-0.581727	-0.461598	-0.522169	-4.73176	-0.44888	-4.18269	-0.491434	-0.346293	-0.508797	-0.480817	-0.457692	-0.377337	-0.366915	-0.373958	-0.360427	-0.477035	-0.468497	-2.2095	-2.2095	-5.07269	-5.07269	115383	-0.530391	-4.68085	-2.2095	-0.997736	-0.732983	-0.530391	-2.2095	-4.68085	-0.589901	-0.517557	-0.406146	-0.372716	-0.40218	-0.438748	-3.87642
BA2081R	-1.83086	95209	17367.1	1.16321	17367.1	-0.290545	1.28467	1.16151	1.41156	1.52663	1.59114	1.86242	1.69418	1.64275	1.96298	-2.31053	1.75309	-1.99914	1.88264	1.61856	1.9781	1.9382	1.91909	1.79186	1.80976	1.84262	1.71778	1.96139	1.95986	-0.826023	-0.826023	-2.50098	-2.50098	95209.1	-0.290545	-2.11157	-0.826023	1.0118	1.21662	-0.290545	-0.826023	-2.11157	1.48759	1.62757	1.74175	1.84477	1.79391	1.72952	-1.8266
BA2354R	-3.89071	99247.1	19399.6	-0.471324	19399.6	-0.534399	-0.416356	-0.378974	-0.290285	-0.199093	-0.143126	-0.059621	-0.140235	-0.101847	-0.0202199	-4.24722	-0.0588304	-3.81038	-0.0343652	-0.0575169	-0.00866165	-0.00928687	-0.00507559	-0.0127565	-0.00181422	0.00633729	-0.0305066	0.000532969	0.0040146	-2.17061	-2.17061	-4.53937	-4.53937	99247.1	-0.534399	-4.0386	-2.17061	-0.518405	-0.360617	-0.534399	-2.17061	-4.0386	-0.211082	-0.132184	-0.0427445	0.0080157	-0.0230631	-0.0618199	-3.57719
BA3273R	-3.6683	119038	23493.4	-0.146315	23493.4	-0.0529851	0.0304762	0.0186719	0.143397	0.231427	0.283347	0.418387	0.318764	0.322841	0.474943	-3.79156	0.383184	-3.39384	0.441263	0.337332	0.486574	0.472181	0.46774	0.421016	0.433001	0.44882	0.386122	0.485663	0.486999	-1.18409	-1.18409	-4.02995	-4.02995	119038	-0.0529851	-3.81195	-1.18409	-0.173842	0.0440188	-0.0529851	-1.18409	-3.81195	0.21094	0.2995	0.385946	0.448221	0.414194	0.371586	-3.12771
BA2893R	-2.41016	99734	18670.6	1.01132	18670.6	-0.0472164	1.08325	1.02097	1.2242	1.34081	1.4084	1.61269	1.4726	1.46059	1.69218	-2.57686	1.54863	-2.21127	1.63844	1.46873	1.70681	1.68263	1.67329	1.5951	1.61129	1.63486	1.54215	1.70126	1.70204	-0.263679	-0.263679	-2.79173	-2.79173	99734	-0.0472164	-2.27438	-0.263679	0.869442	1.06517	-0.0472164	-0.263679	-2.27438	1.31012	1.43537	1.54934	1.63624	1.59034	1.53231	-1.97963
BA2044R	-2.43687	89559.9	16868.1	0.696158	16868.1	-0.254966	0.818179	0.757149	0.955413	1.06837	1.13339	1.34007	1.19975	1.18365	1.42048	-2.83678	1.27167	-2.4809	1.36418	1.18675	1.43492	1.4093	1.3989	1.31547	1.33136	1.35561	1.26112	1.42813	1.4286	-0.958277	-0.958277	-3.06168	-3.06168	89560	-0.254966	-2.70269	-0.958277	0.58504	0.800246	-0.254966	-0.958277	-2.70269	1.03822	1.16079	1.27089	1.35731	1.31215	1.25515	-2.27748
BA2489R	-1.98663	118199	22711.7	1.26496	22711.7	-0.263488	1.3858	1.24113	1.47256	1.56001	1.60709	1.86841	1.71776	1.64617	1.96264	-2.32597	1.74871	-2.02856	1.88048	1.60114	1.97454	1.93095	1.90822	1.77197	1.78703	1.81969	1.69829	1.95241	1.94929	-0.180284	-0.180284	-2.50441	-2.50441	118199	-0.263488	-2.09865	-0.180284	1.13542	1.29224	-0.263488	-0.180284	-2.09865	1.52255	1.64188	1.72932	1.82096	1.77817	1.72388	-1.8386
BA2720R	-3.41281	140595	27711.5	0.681744	27711.5	-0.100658	0.848036	0.745503	0.901112	0.958359	0.989503	1.17281	1.06806	1.01588	1.2393	-3.05712	1.08772	-2.71794	1.18127	0.982315	1.2476	1.21646	1.20014	1.10329	1.11383	1.13703	1.05108	1.23163	1.22935	0.217228	0.217228	-3.24981	-3.24981	140595	-0.100658	-2.98069	0.217228	0.646141	0.779237	-0.100658	0.217228	-2.98069	0.931981	1.01334	1.07298	1.13734	1.10738	1.06957	-2.47552
BA2908R	-1.72433	98718	19242.5	1.23044	19242.5	-0.354305	1.31679	1.22171	1.47305	1.60576	1.68161	1.94063	1.77	1.74077	2.03912	-2.22841	1.84974	-1.89702	1.96744	1.73697	2.05592	2.02237	2.00793	1.89937	1.91841	1.94888	1.83071	2.04529	2.04528	-0.63968	-0.63968	-2.42829	-2.42829	98718	-0.354305	-1.9487	-0.63968	1.05596	1.277	-0.354305	-0.63968	-1.9487	1.56782	1.71652	1.84618	1.95131	1.89724	1.82879	-1.69456
BA2054R	-3.50324	108991	21310.5	-0.254405	21310.5	-0.497234	-0.220466	-0.156518	-0.0651018	0.0430336	0.109583	0.178041	0.0975668	0.157698	0.214144	-4.01348	0.198046	-3.54766	0.209653	0.22211	0.226992	0.232729	0.241531	0.253904	0.265639	0.270978	0.242541	0.241942	0.246826	-1.79758	-1.79758	-4.311	-4.311	108991	-0.497234	-3.74822	-1.79758	-0.323569	-0.13769	-0.497234	-1.79758	-3.74822	0.0319228	0.118272	0.221223	0.272295	0.239033	0.197365	-3.28255
BA2872R	-1.61871	107037	20912.9	1.33325	20912.9	-0.364774	1.49472	1.31369	1.60248	1.71134	1.76984	2.10013	1.90992	1.81852	2.21881	-2.06604	1.9482	-1.82702	2.11494	1.75913	2.23389	2.17911	2.15045	1.9768	1.99578	2.03736	1.88285	2.20619	2.20229	-0.569219	-0.569219	-2.22752	-2.22752	107037	-0.364774	-1.92698	-0.569219	1.17612	1.3775	-0.364774	-0.569219	-1.92698	1.66444	1.81413	1.92341	2.03932	1.98536	1.91697	-1.64594
BA2526R	-3.73771	118958	23312.6	-0.104012	23312.6	-0.476053	0.00318243	0.0175505	0.125863	0.216691	0.270984	0.378225	0.28917	0.311348	0.425705	-3.83469	0.36206	-3.4009	0.402386	0.341806	0.437145	0.429667	0.429564	0.403728	0.414986	0.426589	0.378388	0.441159	0.443525	-1.44478	-1.44478	-4.08534	-4.08534	118958	-0.476053	-3.69485	-1.44478	-0.151183	0.0398094	-0.476053	-1.44478	-3.69485	0.200599	0.284279	0.371798	0.427233	0.395221	0.355093	-3.1628
BA2041R	-3.98435	114848	22781.3	-0.378024	22781.3	-0.244905	-0.251646	-0.206425	-0.129743	-0.0433084	0.00987053	0.0774947	0.0069752	0.048733	0.112002	-4.13446	0.0856558	-3.68046	0.10347	0.0950511	0.12274	0.123834	0.128901	0.129878	0.139844	0.146111	0.116621	0.132489	0.13599	-1.37405	-1.37405	-4.41248	-4.41248	114848	-0.244905	-4.0929	-1.37405	-0.388306	-0.191423	-0.244905	-1.37405	-4.0929	-0.0542186	0.0175622	0.101281	0.146175	0.117923	0.0826884	-3.40921
BA2902R	-2.3487	100118	19024.8	1.37836	19024.8	0.11536	1.53791	1.3909	1.62706	1.71624	1.76402	2.0324	1.87821	1.80367	2.12944	-2.16561	1.90917	-1.88485	2.04542	1.75522	2.14168	2.09667	2.07311	1.93232	1.94773	1.98159	1.85599	2.11879	2.11554	0.480847	0.480847	-2.3337	-2.3337	100118	0.11536	-2.02626	0.480847	1.25975	1.44259	0.11536	0.480847	-2.02626	1.67733	1.79924	1.8881	1.98224	1.93842	1.88286	-1.6738
BA2541R	-3.03126	101908	19723.8	0.272007	19723.8	-0.660896	0.347081	0.296574	0.46406	0.561264	0.617707	0.798353	0.674745	0.661551	0.868623	-3.38683	0.738235	-3.01172	0.818403	0.665348	0.881403	0.859348	0.850515	0.77704	0.791029	0.812184	0.729634	0.87586	0.876374	-1.83119	-1.83119	-3.62088	-3.62088	101908	-0.660896	-3.14995	-1.83119	0.173571	0.333107	-0.660896	-1.83119	-3.14995	0.535956	0.642184	0.738711	0.814639	0.774841	0.724753	-2.83238
BA2094R	-4.25928	121294	23563.6	-0.440832	23563.6	-0.808838	-0.335594	-0.405575	-0.273271	-0.214113	-0.181466	-0.00312448	-0.110058	-0.154448	0.0653367	-4.2164	-0.0843801	-3.8692	0.00718457	-0.18372	0.0747015	0.0441317	0.0285413	-0.0666862	-0.0559079	-0.0328311	-0.117728	0.059946	0.0580252	-2.41005	-2.41005	-4.42238	-4.42238	121294	-0.808838	-4.04034	-2.41005	-0.482609	-0.378321	-0.808838	-2.41005	-4.04034	-0.238155	-0.159152	-0.0974945	-0.0326181	-0.0634388	-0.101885	-3.70025
BA2769R	-3.4825	119949	23123.3	-0.148306	23123.3	-0.342863	-0.137454	-0.0672371	0.0153682	0.121936	0.188462	0.241821	0.168536	0.236472	0.272472	-3.95731	0.271625	-3.46938	0.273885	0.30859	0.284961	0.294291	0.305289	0.329146	0.340458	0.343488	0.322883	0.302285	0.307647	-1.37494	-1.37494	-4.25751	-4.25751	119949	-0.342863	-3.60598	-1.37494	-0.225256	-0.0501611	-0.342863	-1.37494	-3.60598	0.112707	0.195356	0.297822	0.344976	0.312977	0.272912	-3.19202
BA2843R	-1.94067	102315	21027.3	1.1986	21027.3	0.139725	1.31695	1.26834	1.45622	1.56745	1.63164	1.80767	1.68351	1.6805	1.87564	-2.38143	1.75787	-2.0039	1.83203	1.69378	1.88896	1.8707	1.86445	1.8022	1.81674	1.8366	1.75717	1.88669	1.88797	0.297627	0.297627	-2.61922	-2.61922	102315	0.139725	-2.24506	0.297627	1.09301	1.30987	0.139725	0.297627	-2.24506	1.5404	1.65538	1.76121	1.8381	1.7969	1.74457	-1.73636
BA2592R	-1.85972	108312	21314	1.38778	21314	-0.0648442	1.51183	1.37094	1.63026	1.74177	1.80361	2.0882	1.91665	1.85368	2.19276	-2.09587	1.96836	-1.80391	2.10742	1.81915	2.2076	2.16372	2.14197	2.00361	2.02159	2.05658	1.92468	2.18774	2.18549	-0.0183931	-0.0183931	-2.26747	-2.26747	108312	-0.0648442	-1.88554	-0.0183931	1.23824	1.42782	-0.0648442	-0.0183931	-1.88554	1.70027	1.84132	1.9525	2.0579	2.00683	1.94214	-1.5922
BA2497R	-2.99765	104083	19707.7	0.239972	19707.7	-0.476755	0.383569	0.350133	0.513287	0.617042	0.677634	0.849133	0.727042	0.724017	0.918339	-3.33855	0.798601	-2.95523	0.873126	0.736582	0.931714	0.912055	0.905049	0.841374	0.855596	0.875428	0.797327	0.928397	0.929468	-1.35841	-1.35841	-3.57315	-3.57315	104083	-0.476755	-3.27215	-1.35841	0.165428	0.385014	-0.476755	-1.35841	-3.27215	0.592174	0.700006	0.801468	0.876838	0.836396	0.785514	-2.74925
BA2718R	-6.31211	121006	24788.4	-2.7568	24788.4	-1.06723	-2.68161	-2.29906	-2.44444	-2.32031	-2.23242	-2.48445	-2.43982	-2.17667	-2.54802	-6.6955	-2.24252	-5.94706	-2.42703	-1.94379	-2.53572	-2.45109	-2.39261	-2.14186	-2.13716	-2.17694	-2.05063	-2.46316	-2.44609	-3.80868	-3.80868	-7.16796	-7.16796	121007	-1.06723	-6.80451	-3.80868	-2.64407	-2.33401	-1.06723	-3.80868	-6.80451	-2.28703	-2.26626	-2.15296	-2.17472	-2.18786	-2.20323	-5.5641
BA2575R	-4.2158	116402	22956.9	-0.995135	22956.9	-0.776468	-0.910443	-0.794314	-0.741317	-0.630458	-0.56063	-0.537665	-0.601304	-0.51136	-0.515048	-4.72926	-0.485959	-4.22895	-0.50192	-0.423449	-0.501996	-0.485014	-0.46909	-0.423551	-0.412735	-0.413565	-0.420757	-0.478617	-0.471931	-2.62081	-2.62081	-5.05323	-5.05323	116402	-0.776468	-4.63819	-2.62081	-1.01692	-0.784544	-0.776468	-2.62081	-4.63819	-0.634968	-0.558197	-0.453446	-0.412238	-0.442915	-0.481099	-3.94503
BA2096R	-2.96833	107899	21436.5	0.64562	21436.5	-0.232527	0.738814	0.651059	0.829331	0.911102	0.956563	1.15976	1.03509	0.993089	1.23602	-3.03927	1.07522	-2.7094	1.17473	0.969881	1.24721	1.2159	1.20057	1.10166	1.11476	1.13999	1.04511	1.2335	1.23206	-0.637476	-0.637476	-3.24707	-3.24707	107899	-0.232527	-2.81286	-0.637476	0.553924	0.689536	-0.232527	-0.637476	-2.81286	0.881906	0.982957	1.06426	1.14063	1.10335	1.05632	-2.49236
BA2593R	-2.65305	118304	25511	1.42544	25511	-0.390941	1.44604	1.22883	1.4849	1.54654	1.57522	1.89359	1.73023	1.60257	2.00338	-2.32869	1.72045	-2.0905	1.89367	1.50589	2.01319	1.95107	1.91563	1.72235	1.73663	1.77861	1.62751	1.97565	1.96894	-0.167486	-0.167486	-2.44445	-2.44445	118304	-0.390941	-1.83272	-0.167486	1.26532	1.2852	-0.390941	-0.167486	-1.83272	1.50199	1.61721	1.68132	1.77928	1.73851	1.68667	-1.93167
BA2620R	-1.4197	99873.6	18515.6	1.70603	18515.6	-0.137247	1.7845	1.57277	1.88528	1.9953	2.05435	2.41462	2.21082	2.1045	2.54289	-1.75292	2.24478	-1.52162	2.42803	2.03536	2.55844	2.49734	2.46496	2.27265	2.29282	2.33818	2.17006	2.52651	2.5218	-0.343784	-0.343784	-1.89429	-1.89429	99873.6	-0.137247	-1.35282	-0.343784	1.49567	1.64203	-0.137247	-0.343784	-1.35282	1.94424	2.10282	2.21606	2.34047	2.28315	2.21053	-1.36944
BA2629R	-2.00084	96309.8	17545.8	1.61073	17545.8	0.0535881	1.72351	1.52063	1.79739	1.88384	1.92818	2.25677	2.07784	1.9669	2.37296	-1.93673	2.09235	-1.69657	2.26489	1.88873	2.38557	2.326	2.29339	2.10817	2.12508	2.16735	2.01281	2.35226	2.34685	0.0802627	0.0802627	-2.07227	-2.07227	96309.9	0.0535881	-1.63624	0.0802627	1.44748	1.58145	0.0535881	0.0802627	-1.63624	1.8371	1.97145	2.05972	2.16817	2.12004	2.05898	-1.53801
BA2870R	-2.45342	100636	18398.2	0.689401	18398.2	-0.54351	0.822566	0.783973	0.961417	1.0706	1.13356	1.30763	1.18381	1.18136	1.37627	-2.875	1.25721	-2.4988	1.33138	1.19468	1.38962	1.37065	1.36401	1.30065	1.31497	1.33476	1.25626	1.38681	1.38798	-0.927438	-0.927438	-3.11582	-3.11582	100636	-0.54351	-2.77104	-0.927438	0.590683	0.822947	-0.54351	-0.927438	-2.77104	1.04503	1.15709	1.26091	1.33684	1.29615	1.24462	-2.28865
BA2423R	-2.49331	121515	23079.7	0.921133	23079.7	-0.0568426	0.922642	0.831626	1.02206	1.11159	1.16199	1.36861	1.23952	1.20219	1.4454	-2.83011	1.28682	-2.48446	1.38501	1.18479	1.45722	1.42746	1.41336	1.31756	1.33142	1.3565	1.26096	1.44522	1.44424	-0.435142	-0.435142	-3.03934	-3.03934	121515	-0.0568426	-2.31159	-0.435142	0.768249	0.873277	-0.0568426	-0.435142	-2.31159	1.0814	1.1893	1.27821	1.35753	1.31817	1.26838	-2.25681
BA2682R	-2.5123	102388	18106.3	0.516306	18106.3	-0.25979	0.53512	0.547171	0.709562	0.840831	0.919971	1.0624	0.940871	0.978871	1.12424	-3.1148	1.04809	-2.6833	1.09681	1.03074	1.14003	1.13329	1.1355	1.11015	1.12604	1.14033	1.0784	1.14829	1.15217	-1.18039	-1.18039	-3.37907	-3.37907	102388	-0.25979	-2.71524	-1.18039	0.369959	0.582099	-0.25979	-1.18039	-2.71524	0.81872	0.938845	1.06581	1.14221	1.09722	1.04055	-2.44357
BA2276R	-1.68884	113688	21576.4	1.44883	21576.4	-0.457273	1.48302	1.32048	1.57971	1.67713	1.72947	2.02146	1.853	1.77292	2.12581	-2.15858	1.88737	-1.87997	2.03379	1.72212	2.13904	2.09095	2.06583	1.91307	1.92982	1.96627	1.83061	2.11473	2.11132	-0.583416	-0.583416	-2.33211	-2.33211	113688	-0.457273	-1.69299	-0.583416	1.26172	1.37824	-0.457273	-0.583416	-1.69299	1.63584	1.76911	1.86641	1.96864	1.92099	1.86048	-1.71425
BA2348R	-3.64771	130513	25051.5	-0.100435	25051.5	-0.383339	-0.0941515	-0.0866812	0.0207322	0.107914	0.160445	0.266702	0.179539	0.19984	0.312665	-3.9348	0.250145	-3.51933	0.289788	0.228696	0.323784	0.316761	0.316772	0.290978	0.302097	0.313588	0.265571	0.327905	0.330254	-1.30739	-1.30739	-4.20084	-4.20084	130513	-0.383339	-3.51248	-1.30739	-0.188792	-0.064251	-0.383339	-1.30739	-3.51248	0.0920104	0.173995	0.25963	0.314406	0.28286	0.243346	-3.25174
BA2709R	-3.84231	120488	22878.7	-0.611398	22878.7	-0.656988	-0.530122	-0.427362	-0.365301	-0.256243	-0.187992	-0.159916	-0.223744	-0.139727	-0.136723	-4.35386	-0.113008	-3.85997	-0.125592	-0.0562706	-0.12416	-0.108784	-0.0940344	-0.0528081	-0.0421723	-0.0424089	-0.0515449	-0.102358	-0.0960624	-1.9993	-1.9993	-4.67407	-4.67407	120488	-0.656988	-4.21961	-1.9993	-0.647471	-0.415126	-0.656988	-1.9993	-4.21961	-0.261806	-0.18463	-0.0822323	-0.0410433	-0.0711723	-0.108836	-3.57085
BA2789R	-3.39768	105018	20703.4	0.122936	20703.4	-0.689481	0.167305	0.155614	0.304035	0.409441	0.47158	0.622764	0.508306	0.518484	0.685333	-3.57099	0.586369	-3.16933	0.648117	0.541418	0.698708	0.684402	0.680715	0.631907	0.645665	0.662661	0.594199	0.699332	0.701231	-1.71513	-1.71513	-3.81204	-3.81204	105018	-0.689481	-3.27749	-1.71513	0.0235003	0.187224	-0.689481	-1.71513	-3.27749	0.387523	0.491456	0.593642	0.664407	0.625264	0.576047	-2.95778
BA2694R	-2.38236	105514	20865.4	1.06422	20865.4	-0.266528	1.14694	1.00246	1.23703	1.32805	1.37761	1.64837	1.49078	1.41879	1.74651	-2.54237	1.52539	-2.24792	1.66136	1.37373	1.75926	1.71468	1.69161	1.55091	1.56679	1.60072	1.47443	1.73712	1.7341	-0.627553	-0.627553	-2.71644	-2.71644	105514	-0.266528	-2.24487	-0.627553	0.926818	1.05398	-0.266528	-0.627553	-2.24487	1.28969	1.41367	1.50619	1.60231	1.55712	1.49997	-2.07137
BA2538R	-1.29399	112180	20674	1.81417	20674	0.0547167	1.94523	1.71177	2.02838	2.12672	2.17724	2.54943	2.34695	2.22139	2.68025	-1.63325	2.36372	-1.41725	2.55843	2.13308	2.69445	2.62756	2.59093	2.38191	2.40109	2.44885	2.2739	2.65711	2.65105	-0.0108476	-0.0108476	-1.75469	-1.75469	112180	0.0547167	-1.3283	-0.0108476	1.6198	1.78166	0.0547167	-0.0108476	-1.3283	2.07359	2.22653	2.32699	2.44987	2.39532	2.32604	-1.25475
BA2583R	-1.19933	111840	20067.5	2.03101	20067.5	0.0228125	2.11618	1.90245	2.21084	2.31426	2.36844	2.71706	2.52314	2.41454	2.83955	-1.46492	2.54947	-1.22979	2.72808	2.34121	2.85374	2.79375	2.76146	2.5723	2.5911	2.63515	2.47239	2.82149	2.81651	0.400239	0.400239	-1.60243	-1.60243	111840	0.0228125	-1.0504	0.400239	1.81993	1.97114	0.0228125	0.400239	-1.0504	2.26418	2.41533	2.5191	2.63693	2.58352	2.51555	-1.05289
BA2415R	-3.28743	121518	23506.4	-0.461168	23506.4	-0.658017	-0.395119	-0.282002	-0.201623	-0.0709533	0.0113313	0.0470414	-0.0300997	0.0698995	0.074747	-4.12729	0.10285	-3.62202	0.0878991	0.171362	0.0897245	0.108238	0.126011	0.175962	0.188922	0.188564	0.177429	0.115893	0.123461	-1.93301	-1.93301	-4.46086	-4.46086	121518	-0.658017	-3.95698	-1.93301	-0.523467	-0.265387	-0.658017	-1.93301	-3.95698	-0.077844	0.0163644	0.140696	0.190947	0.154287	0.10842	-3.32439
BA2722R	-2.7501	113194	21617.6	0.45967	21617.6	-0.624943	0.628595	0.55865	0.761543	0.874789	0.940629	1.15659	1.01115	0.992096	1.24005	-3.01991	1.08375	-2.67378	1.18058	0.994337	1.25489	1.22792	1.21686	1.12884	1.14538	1.17071	1.07196	1.24748	1.24788	-1.27556	-1.27556	-3.23898	-3.23898	113194	-0.624943	-2.98616	-1.27556	0.367497	0.602939	-0.624943	-1.27556	-2.98616	0.843885	0.969801	1.08311	1.17321	1.12621	1.06702	-2.46648
BA2806R	-2.94684	106072	19519.8	0.510223	19519.8	-0.384742	0.558084	0.524918	0.694238	0.803715	0.868343	1.03857	0.914558	0.917772	1.10681	-3.14828	0.993085	-2.75851	1.06394	0.937449	1.12069	1.10343	1.09813	1.04012	1.05493	1.07406	0.997303	1.11961	1.12124	-1.07376	-1.07376	-3.38583	-3.38583	106072	-0.384742	-2.80771	-1.07376	0.387253	0.561653	-0.384742	-1.07376	-2.80771	0.77885	0.891212	0.999127	1.07622	1.03417	0.981228	-2.5422
BA2221R	-2.43108	117259	21918.7	0.736748	21918.7	-0.327911	0.773696	0.717206	0.910393	1.023	1.08839	1.28509	1.14939	1.13886	1.36167	-2.89674	1.22372	-2.53428	1.30979	1.14707	1.37594	1.35306	1.34434	1.26893	1.28461	1.30736	1.21779	1.37105	1.37191	-0.86591	-0.86591	-3.12552	-3.12552	117259	-0.327911	-2.50072	-0.86591	0.588801	0.759329	-0.327911	-0.86591	-2.50072	0.993967	1.11463	1.22498	1.30907	1.26459	1.20842	-2.29979
BA3025R	-5.86322	122028	24826.9	-2.06263	24826.9	-0.929593	-2.02248	-1.76248	-1.8384	-1.73671	-1.66684	-1.80915	-1.80026	-1.62123	-1.8405	-6.02195	-1.65328	-5.38696	-1.76617	-1.46162	-1.82965	-1.77509	-1.73632	-1.5776	-1.57194	-1.59539	-1.52357	-1.78043	-1.76854	-3.23817	-3.23817	-6.42691	-6.42691	122028	-0.929593	-5.93922	-3.23817	-2.00293	-1.78158	-0.929593	-3.23817	-5.93922	-1.71788	-1.68606	-1.59189	-1.59351	-1.6095	-1.62872	-5.04832
BA2514R	-2.773	110234	20994.6	0.477306	20994.6	-0.347513	0.565066	0.519366	0.686677	0.785815	0.843256	1.01758	0.897233	0.887533	1.08629	-3.17006	0.962515	-2.80282	1.03971	0.893976	1.099	1.07806	1.06995	1.00206	1.0159	1.03625	0.956578	1.09421	1.09487	-0.983066	-0.983066	-3.40667	-3.40667	110234	-0.347513	-2.95173	-0.983066	0.380154	0.555474	-0.347513	-0.983066	-2.95173	0.760212	0.866085	0.962995	1.03738	0.998088	0.948555	-2.57324
BA2520R	-1.64534	116183	21595.7	1.48139	21595.7	-0.0303065	1.57492	1.47406	1.71511	1.83639	1.90535	2.14921	1.99126	1.95937	2.2403	-2.03656	2.06148	-1.69398	2.17274	1.95196	2.25544	2.22352	2.20943	2.10572	2.12322	2.1519	2.04078	2.24466	2.24439	0.141071	0.141071	-2.2333	-2.2333	116183	-0.0303065	-1.72038	0.141071	1.31051	1.52744	-0.0303065	0.141071	-1.72038	1.80011	1.93832	2.05661	2.15397	2.10434	2.04133	-1.46604
BA2441R	-1.29031	96800.7	18613.6	2.01266	18613.6	0.0769944	2.13553	1.90634	2.22952	2.33542	2.3907	2.76385	2.55769	2.43822	2.89537	-1.41296	2.58208	-1.19834	2.77492	2.35632	2.91032	2.845	2.80965	2.60453	2.62439	2.67189	2.49702	2.87478	2.8692	0.368861	0.368861	-1.53761	-1.53761	96800.7	0.0769944	-1.11308	0.368861	1.81333	1.97798	0.0769944	0.368861	-1.11308	2.28216	2.44063	2.54822	2.67363	2.61713	2.54536	-1.03338
BA2153R	-0.460793	90348.5	17537.3	2.42765	17537.3	-0.0180652	2.5509	2.23862	2.63162	2.74144	2.79683	3.26378	3.01546	2.84692	3.42562	-0.895017	3.02332	-0.743562	3.26982	2.72713	3.44197	3.35601	3.30821	3.03965	3.06268	3.12276	2.90355	3.39242	3.38407	0.0792492	0.0792492	-0.9794	-0.9794	90348.5	-0.0180652	-0.557405	0.0792492	2.18499	2.3263	-0.0180652	0.0792492	-0.557405	2.6759	2.85984	2.97496	3.12541	3.05991	2.97671	-0.644416
BA2479R	-2.63655	120523	23717.7	1.50602	23717.7	0.162305	1.68381	1.4067	1.66233	1.687	1.6914	2.03527	1.87804	1.70237	2.14906	-2.19489	1.82334	-2.01325	2.02208	1.56001	2.15523	2.0798	2.03439	1.80136	1.81313	1.86037	1.69445	2.10484	2.0949	0.419921	0.419921	-2.29207	-2.29207	120523	0.162305	-2.02889	0.419921	1.41437	1.46307	0.162305	0.419921	-2.02889	1.63951	1.73625	1.76657	1.8598	1.82614	1.78325	-1.86457
BA2657R	-4.09249	118679	22731.8	-0.460423	22731.8	-0.725965	-0.384123	-0.385887	-0.282318	-0.203811	-0.157064	-0.0410272	-0.129673	-0.121601	0.00797779	-4.24238	-0.0696372	-3.83741	-0.0216197	-0.104655	0.0185333	0.00725748	0.00431681	-0.0346675	-0.0240085	-0.0106504	-0.0640715	0.0190214	0.0205076	-2.13894	-2.13894	-4.49994	-4.49994	118680	-0.725965	-4.03593	-2.13894	-0.505428	-0.36443	-0.725965	-2.13894	-4.03593	-0.219911	-0.142142	-0.0642649	-0.00941764	-0.0397824	-0.0776949	-3.62081
BA2932R	-2.61541	91302.6	17347.8	0.692087	17347.8	-0.580884	0.790244	0.665823	0.901452	1.00558	1.06349	1.33706	1.17091	1.11052	1.4388	-2.83739	1.22	-2.53848	1.35441	1.07642	1.45333	1.4105	1.38924	1.2532	1.27044	1.3044	1.17701	1.43394	1.43174	-1.57266	-1.57266	-3.02107	-3.02107	91302.6	-0.580884	-2.60281	-1.57266	0.556128	0.717182	-0.580884	-1.57266	-2.60281	0.967401	1.09995	1.20518	1.30659	1.25749	1.19558	-2.39254
BA2123R	-3.82244	116854	23285.3	-0.306891	23285.3	-0.38523	-0.190171	-0.116584	-0.0458041	0.0527377	0.114044	0.158588	0.0928297	0.157994	0.185645	-4.04381	0.188889	-3.56984	0.18874	0.225124	0.197222	0.206836	0.21756	0.241874	0.252131	0.254542	0.237021	0.213976	0.219075	-1.28029	-1.28029	-4.34616	-4.34616	116854	-0.38523	-3.9931	-1.28029	-0.323891	-0.102244	-0.38523	-1.28029	-3.9931	0.0449382	0.119624	0.213382	0.255752	0.226699	0.190366	-3.27813
BA2844R	-5.14766	112670	21860.6	-1.5238	21860.6	-0.680262	-1.46575	-1.28467	-1.30065	-1.20136	-1.13565	-1.19383	-1.21904	-1.09093	-1.19779	-5.39574	-1.0947	-4.83682	-1.15608	-0.97283	-1.18641	-1.1526	-1.12667	-1.02902	-1.0212	-1.03283	-1.00162	-1.15204	-1.14322	-2.79447	-2.79447	-5.75901	-5.75901	112670	-0.680262	-5.28652	-2.79447	-1.50166	-1.29056	-0.680262	-2.79447	-5.28652	-1.19428	-1.14418	-1.05021	-1.03164	-1.05378	-1.08088	-4.53168
BA2660R	-2.72368	104742	19781.1	0.432816	19781.1	-0.431751	0.496862	0.46432	0.641999	0.756506	0.823314	1.003	0.873128	0.87415	1.07491	-3.17543	0.95333	-2.801	1.02934	0.890684	1.08935	1.07055	1.06441	1.00073	1.01602	1.03658	0.954733	1.08758	1.08911	-1.33392	-1.33392	-3.41618	-3.41618	104742	-0.431751	-2.88815	-1.33392	0.307873	0.502697	-0.431751	-1.33392	-2.88815	0.730097	0.847114	0.957941	1.03828	0.994837	0.940065	-2.57372
BA2836R	-3.10581	102307	19451.1	0.281423	19451.1	-0.222819	0.333298	0.322853	0.469552	0.575823	0.639294	0.784724	0.672462	0.687334	0.84567	-3.4075	0.753788	-2.99621	0.811576	0.715973	0.859118	0.846448	0.843938	0.801758	0.815664	0.831624	0.766392	0.861033	0.863243	-1.21398	-1.21398	-3.65521	-3.65521	102307	-0.222819	-3.11401	-1.21398	0.180923	0.353951	-0.222819	-1.21398	-3.11401	0.554057	0.658053	0.762594	0.832788	0.793338	0.743799	-2.76758
BA3027R	-2.56536	116741	22060.9	0.974479	22060.9	-0.0701575	1.05706	0.918137	1.12883	1.20419	1.24415	1.49199	1.35166	1.27792	1.58075	-2.70729	1.3743	-2.41285	1.50129	1.22767	1.59154	1.54915	1.52659	1.39233	1.40607	1.43765	1.32102	1.56937	1.56607	-0.3911	-0.3911	-2.8902	-2.8902	116741	-0.0701575	-2.37513	-0.3911	0.848852	0.964306	-0.0701575	-0.3911	-2.37513	1.16898	1.27683	1.35317	1.43848	1.39939	1.3499	-2.21199
BA2714R	-3.04633	101455	19729.8	0.389832	19729.8	-0.515029	0.466184	0.39325	0.56654	0.654291	0.704109	0.901004	0.775044	0.743629	0.976095	-3.28712	0.824395	-2.93944	0.917714	0.730593	0.988063	0.959771	0.946676	0.855785	0.869369	0.893349	0.802136	0.977227	0.976503	-1.40799	-1.40799	-3.50757	-3.50757	101455	-0.515029	-3.03472	-1.40799	0.292174	0.430817	-0.515029	-1.40799	-3.03472	0.626741	0.730253	0.817999	0.895079	0.856398	0.807713	-2.75706
BA2139R	-4.03604	121703	23813	-0.522955	23813	-0.619422	-0.498494	-0.481408	-0.373468	-0.279866	-0.223385	-0.109543	-0.204266	-0.181136	-0.0592938	-4.30605	-0.127279	-3.88785	-0.0845039	-0.150146	-0.0470258	-0.054645	-0.0546071	-0.0832239	-0.0712154	-0.0586668	-0.110739	-0.0424109	-0.0398227	-2.21112	-2.21112	-4.56877	-4.56877	121703	-0.619422	-3.96279	-2.21112	-0.59937	-0.459408	-0.619422	-2.21112	-3.96279	-0.296281	-0.209055	-0.116906	-0.0576597	-0.0918176	-0.134458	-3.64515
BA2251R	-5.17655	117445	23458.3	-1.55126	23458.3	-0.832517	-1.50468	-1.30594	-1.33026	-1.22671	-1.15775	-1.23611	-1.25452	-1.11123	-1.24758	-5.44346	-1.12132	-4.85363	-1.19719	-0.979882	-1.23614	-1.19592	-1.16597	-1.05134	-1.04381	-1.05866	-1.01703	-1.19697	-1.18713	-2.9981	-2.9981	-5.81591	-5.81591	117445	-0.832517	-5.32644	-2.9981	-1.52857	-1.3131	-0.832517	-2.9981	-5.32644	-1.21679	-1.16817	-1.07095	-1.05653	-1.07784	-1.10398	-4.54744
BA2952R	-5.53586	120132	23266.5	-1.74031	23266.5	-0.895872	-1.64832	-1.47913	-1.51488	-1.43912	-1.38869	-1.45224	-1.46461	-1.35515	-1.45955	-5.66897	-1.36491	-5.1212	-1.42173	-1.25729	-1.45069	-1.42137	-1.39932	-1.31346	-1.30808	-1.31918	-1.28696	-1.42179	-1.4145	-3.01287	-3.01287	-6.02032	-6.02032	120132	-0.895872	-5.64471	-3.01287	-1.68141	-1.48967	-0.895872	-3.01287	-5.64471	-1.43049	-1.39846	-1.32817	-1.31868	-1.33402	-1.35254	-4.84036
BA2440R	-1.83409	117255	21740.7	1.20631	21740.7	-0.193513	1.40769	1.28343	1.52497	1.63214	1.69155	1.95298	1.79343	1.73918	2.04926	-2.23208	1.84494	-1.92196	1.97142	1.71056	2.06327	2.0238	2.00447	1.87914	1.8959	1.92785	1.80706	2.04594	2.04411	-0.178986	-0.178986	-2.41784	-2.41784	117255	-0.193513	-2.20826	-0.178986	1.09138	1.33663	-0.193513	-0.178986	-2.20826	1.59412	1.72642	1.83178	1.92941	1.88179	1.82141	-1.71508
BA2036R	-2.62512	102356	18898.3	0.923532	18898.3	-0.309914	1.01436	0.898214	1.12935	1.23416	1.2924	1.55345	1.39372	1.3392	1.65107	-2.63974	1.44449	-2.32495	1.57217	1.30952	1.66526	1.62492	1.60512	1.47811	1.49483	1.52709	1.40577	1.64741	1.64549	-0.803025	-0.803025	-2.81326	-2.81326	102356	-0.309914	-2.34313	-0.803025	0.776421	0.948248	-0.309914	-0.803025	-2.34313	1.19662	1.32653	1.43058	1.52824	1.48064	1.42049	-2.14509
BA2828R	-3.12014	109009	20185.9	0.0584035	20185.9	-0.372883	0.128657	0.145585	0.282039	0.396893	0.466345	0.590911	0.483498	0.518025	0.645567	-3.59522	0.578693	-3.16267	0.621252	0.563567	0.659696	0.654022	0.656155	0.633496	0.647527	0.660213	0.605415	0.66734	0.670852	-1.5623	-1.5623	-3.86244	-3.86244	109009	-0.372883	-3.35745	-1.5623	-0.0353081	0.174569	-0.372883	-1.5623	-3.35745	0.377967	0.482695	0.594406	0.661875	0.622089	0.572123	-2.92179
BA2292R	-3.55248	116427	23029.5	0.121208	23029.5	-0.131295	0.290033	0.271731	0.386224	0.462725	0.507932	0.627268	0.539929	0.542501	0.675739	-3.57714	0.595572	-3.18473	0.645811	0.555329	0.685715	0.673585	0.669887	0.628643	0.639126	0.652843	0.598041	0.685131	0.686325	-0.614276	-0.614276	-3.83282	-3.83282	116427	-0.131295	-3.5982	-0.614276	0.107804	0.296093	-0.131295	-0.614276	-3.5982	0.445206	0.523432	0.599139	0.653708	0.623948	0.586607	-2.92311
BA2410R	-2.58446	95984.9	17841	0.840851	17841	-0.0955299	0.931507	0.859682	1.05551	1.16096	1.22155	1.42888	1.29175	1.26893	1.5087	-2.75862	1.3562	-2.40416	1.45095	1.26631	1.52238	1.49519	1.48354	1.39638	1.41176	1.43631	1.34133	1.51381	1.51381	-0.549405	-0.549405	-2.97306	-2.97306	95985	-0.0955299	-2.51257	-0.549405	0.719913	0.902202	-0.0955299	-0.549405	-2.51257	1.13063	1.24891	1.35306	1.43773	1.39407	1.33897	-2.19463
BA2051R	-3.83933	114370	21952.7	-0.371435	21952.7	-0.364962	-0.262103	-0.236251	-0.135519	-0.0429937	0.0128438	0.112344	0.0252811	0.0541771	0.157879	-4.09021	0.102789	-3.65977	0.138068	0.0899001	0.169631	0.164489	0.165956	0.146756	0.158083	0.16866	0.123777	0.175625	0.178447	-1.65359	-1.65359	-4.35628	-4.35628	114370	-0.364962	-3.97776	-1.65359	-0.410516	-0.215937	-0.364962	-1.65359	-3.97776	-0.0580792	0.0248581	0.114423	0.16899	0.136811	0.096577	-3.40692
BA2986R	-2.14531	101063	18705.4	1.14625	18705.4	-0.12814	1.25637	1.0887	1.35493	1.45666	1.51203	1.82425	1.64352	1.55837	1.9376	-2.35592	1.68096	-2.08291	1.83877	1.50425	1.95214	1.90006	1.87297	1.70915	1.72732	1.76665	1.6206	1.92597	1.92234	-0.792034	-0.792034	-2.51237	-2.51237	101063	-0.12814	-2.07096	-0.792034	0.985928	1.1469	-0.12814	-0.792034	-2.07096	1.41253	1.55338	1.65786	1.76826	1.71657	1.65128	-1.92643
BA2494R	-3.0307	119745	22876.7	0.66753	22876.7	-0.282002	0.828044	0.668527	0.885885	0.954079	0.988884	1.26052	1.11244	1.01955	1.35745	-2.94669	1.1229	-2.67424	1.26684	0.951827	1.36803	1.31815	1.29076	1.13466	1.14853	1.18398	1.05492	1.34013	1.33557	-0.885198	-0.885198	-3.10461	-3.10461	119745	-0.282002	-2.81329	-0.885198	0.577464	0.715575	-0.282002	-0.885198	-2.81329	0.916076	1.02415	1.09475	1.18433	1.14477	1.09481	-2.49681
BA2515R	-2.3112	107616	20322.2	0.895182	20322.2	-0.231221	0.952186	0.883911	1.08494	1.19533	1.25857	1.46493	1.32677	1.30761	1.54406	-2.71786	1.39525	-2.36852	1.48801	1.30776	1.55802	1.53225	1.52155	1.43724	1.45282	1.47707	1.38264	1.55074	1.55104	-0.632223	-0.632223	-2.94031	-2.94031	107616	-0.231221	-2.38088	-0.632223	0.751789	0.92786	-0.231221	-0.632223	-2.38088	1.16481	1.28602	1.39333	1.47855	1.43433	1.37839	-2.13693
BA2748R	-5.4777	117693	23219.5	-2.05575	23219.5	-0.874858	-2.02195	-1.741	-1.81777	-1.70417	-1.62646	-1.77928	-1.77108	-1.57561	-1.81233	-5.98186	-1.60945	-5.32942	-1.73148	-1.40016	-1.80036	-1.74136	-1.69926	-1.52589	-1.51949	-1.54496	-1.46714	-1.74696	-1.73402	-3.39316	-3.39316	-6.40338	-6.40338	117693	-0.874858	-5.89074	-3.39316	-2.00816	-1.76046	-0.874858	-3.39316	-5.89074	-1.68444	-1.64733	-1.54251	-1.54331	-1.56134	-1.58312	-4.9862
BA2970R	-1.7732	101295	18904.7	1.6651	18904.7	-0.108121	1.73714	1.49156	1.80032	1.88653	1.92975	2.3075	2.10694	1.96909	2.43995	-1.87173	2.11149	-1.67798	2.31297	1.86956	2.45327	2.38244	2.34301	2.12345	2.14197	2.19105	2.01272	2.41228	2.40533	-0.184061	-0.184061	-1.99016	-1.99016	101295	-0.108121	-1.4451	-0.184061	1.46995	1.55955	-0.108121	-0.184061	-1.4451	1.8336	1.97977	2.0707	2.19225	2.13951	2.07272	-1.54018
BA2622R	-2.25584	107520	20472.4	1.03374	20472.4	-0.16363	1.10109	0.964857	1.19731	1.29126	1.34263	1.60855	1.45176	1.38489	1.70527	-2.57747	1.49033	-2.2791	1.62267	1.34368	1.71828	1.67555	1.65369	1.51764	1.5336	1.56683	1.44268	1.69771	1.69506	-0.726111	-0.726111	-2.76023	-2.76023	107520	-0.16363	-2.22008	-0.726111	0.88277	1.01586	-0.16363	-0.726111	-2.22008	1.25341	1.37797	1.4726	1.56828	1.5229	1.46549	-2.09341
BA2839R	-2.89783	105298	20385.2	0.383397	20385.2	-0.211226	0.479244	0.489326	0.630677	0.743704	0.811268	0.938247	0.832145	0.861447	0.99361	-3.25664	0.922416	-2.83152	0.968188	0.90208	1.00724	0.999682	1.00048	0.974378	0.988037	1.00121	0.945297	1.01306	1.01612	-0.762426	-0.762426	-3.5134	-3.5134	105298	-0.211226	-3.08865	-0.762426	0.296999	0.519256	-0.211226	-0.762426	-3.08865	0.72372	0.827429	0.935556	1.00203	0.963313	0.914539	-2.5736
BA2052R	-1.25852	110278	21248	2.18666	21248	0.301364	2.28249	2.08317	2.36885	2.46248	2.51085	2.82799	2.65326	2.55195	2.93868	-1.36693	2.67461	-1.12205	2.83779	2.48226	2.95121	2.89632	2.86656	2.69369	2.71051	2.75068	2.60242	2.92133	2.91663	1.22456	1.22456	-1.51374	-1.51374	110278	0.301364	-1.00966	1.22456	2.00155	2.14686	0.301364	1.22456	-1.00966	2.41611	2.55323	2.64545	2.75161	2.70388	2.64296	-0.90254
BA2868R	-5.18441	115329	22878.1	-1.81072	22878.1	-0.799029	-1.76096	-1.48465	-1.54308	-1.41792	-1.33314	-1.47398	-1.47559	-1.27694	-1.50239	-5.67829	-1.3049	-5.01601	-1.4234	-1.09591	-1.48925	-1.43062	-1.3882	-1.21572	-1.20797	-1.2325	-1.15918	-1.43512	-1.42184	-3.10877	-3.10877	-6.09027	-6.09027	115329	-0.799029	-5.62388	-3.10877	-1.77387	-1.49988	-0.799029	-3.10877	-5.62388	-1.4004	-1.35224	-1.23608	-1.23058	-1.25239	-1.27903	-4.67527
BA2510R	-2.89718	122336	21979.5	0.683296	21979.5	-0.320351	0.693592	0.565407	0.762351	0.834895	0.873839	1.11375	0.976795	0.906832	1.20125	-3.0925	0.999931	-2.77566	1.12339	0.860369	1.21198	1.17026	1.14822	1.01834	1.03181	1.0624	0.949752	1.19022	1.18701	-1.24941	-1.24941	-3.27117	-3.27117	122336	-0.320351	-2.56273	-1.24941	0.536658	0.607953	-0.320351	-1.24941	-2.56273	0.801217	0.904951	0.979823	1.06297	1.0246	0.976234	-2.61121
BA2065R	-3.52253	100748	18684.3	-0.0745089	18684.3	-0.455135	-0.0474934	-0.0336385	0.0828755	0.180884	0.240124	0.354766	0.258346	0.284416	0.405111	-3.83402	0.338948	-3.40782	0.380414	0.320408	0.417566	0.410606	0.411249	0.385505	0.397854	0.409959	0.358914	0.422843	0.425622	-1.77567	-1.77567	-4.10365	-4.10365	100748	-0.455135	-3.49804	-1.77567	-0.161587	-0.00911577	-0.455135	-1.77567	-3.49804	0.164288	0.255132	0.351391	0.411659	0.376571	0.332662	-3.19172
BA2691R	-3.50179	118649	23299.8	-0.104509	23299.8	-0.362626	-0.0957434	-0.0477593	0.0406889	0.136241	0.19452	0.262464	0.188547	0.236744	0.295769	-3.93522	0.275	-3.48405	0.289251	0.288504	0.307086	0.310977	0.317873	0.32294	0.33341	0.339219	0.310126	0.319415	0.32352	-1.34915	-1.34915	-4.2304	-4.2304	118649	-0.362626	-3.5713	-1.34915	-0.18281	-0.0291255	-0.362626	-1.34915	-3.5713	0.125332	0.203463	0.293857	0.340534	0.310857	0.273576	-3.20128
BA2804R	-2.66148	107025	19670	0.614512	19670	-0.271378	0.666829	0.688547	0.846314	0.978488	1.05783	1.18984	1.07339	1.11632	1.24829	-2.99602	1.18197	-2.56437	1.22519	1.17097	1.26385	1.25921	1.26261	1.24394	1.25934	1.27234	1.21514	1.27344	1.27756	-0.548547	-0.548547	-3.25673	-3.25673	107025	-0.271378	-2.68045	-0.548547	0.482304	0.722361	-0.271378	-0.548547	-2.68045	0.95738	1.07516	1.2007	1.27392	1.23029	1.17523	-2.29567
BA2670R	-2.71385	106516	20284.9	0.474566	20284.9	-0.0159229	0.54993	0.51226	0.672963	0.772465	0.830745	0.992278	0.877236	0.875451	1.05589	-3.19272	0.946478	-2.81566	1.01496	0.888327	1.0685	1.05154	1.04583	0.988013	1.00161	1.02008	0.946433	1.06659	1.06785	-0.785285	-0.785285	-3.44297	-3.44297	106516	-0.0159229	-2.94403	-0.785285	0.374303	0.547125	-0.0159229	-0.785285	-2.94403	0.748345	0.852084	0.949677	1.02124	0.982713	0.934124	-2.56318
BA2675R	-3.52586	100547	19482.3	-0.237325	19482.3	-0.505881	-0.142977	-0.102644	0.0142126	0.128545	0.198423	0.302447	0.203215	0.24989	0.351312	-3.88361	0.30346	-3.43668	0.334327	0.30498	0.365412	0.364183	0.369119	0.360371	0.373863	0.383856	0.338623	0.376284	0.380474	-1.88012	-1.88012	-4.16109	-4.16109	100547	-0.505881	-3.75502	-1.88012	-0.30025	-0.0783254	-0.505881	-1.88012	-3.75502	0.112815	0.211905	0.322972	0.385584	0.347288	0.299354	-3.19913
BA2589R	-3.02028	121102	23591.2	0.359465	23591.2	-0.175535	0.51377	0.501328	0.632465	0.725365	0.780862	0.903202	0.807917	0.822782	0.9534	-3.29637	0.879304	-2.88403	0.926023	0.849466	0.964831	0.95558	0.954353	0.921359	0.933274	0.946367	0.89197	0.967613	0.969736	-0.436899	-0.436899	-3.55554	-3.55554	121102	-0.175535	-3.26501	-0.436899	0.314549	0.529858	-0.175535	-0.436899	-3.26501	0.706837	0.797321	0.888214	0.947926	0.914169	0.871627	-2.62075
BA2031R	-4.4376	107258	20740.8	-0.742311	20740.8	-0.641009	-0.682863	-0.60463	-0.558941	-0.476079	-0.424028	-0.391793	-0.4469	-0.38688	-0.369043	-4.59746	-0.362941	-4.11557	-0.365869	-0.326457	-0.358878	-0.349957	-0.340227	-0.317029	-0.308382	-0.306912	-0.31938	-0.343857	-0.339322	-2.12398	-2.12398	-4.9014	-4.9014	107258	-0.641009	-4.41885	-2.12398	-0.756662	-0.596151	-0.641009	-2.12398	-4.41885	-0.480887	-0.420257	-0.340658	-0.305586	-0.330184	-0.360699	-3.87558
BA2198R	-1.51974	90424.3	16386.7	1.77697	16386.7	0.0140683	1.92424	1.699	2.00788	2.10516	2.15523	2.51953	2.32057	2.19882	2.64815	-1.65845	2.33811	-1.44241	2.52865	2.11362	2.66222	2.59666	2.56085	2.35648	2.37534	2.42206	2.25098	2.62574	2.61984	0.0302586	0.0302586	-1.78648	-1.78648	90424.3	0.0140683	-1.44174	0.0302586	1.60319	1.76719	0.0140683	0.0302586	-1.44174	2.05351	2.2036	2.30282	2.42342	2.36974	2.30162	-1.2989
BA2066R	-4.96401	106424	20344.4	-1.32765	20344.4	-0.652273	-1.26606	-1.1203	-1.12329	-1.03592	-0.978774	-1.00971	-1.04101	-0.93952	-1.00571	-5.21645	-0.936258	-4.67772	-0.977629	-0.844765	-0.995385	-0.971001	-0.951404	-0.880647	-0.873219	-0.88057	-0.862747	-0.968863	-0.961859	-2.69232	-2.69232	-5.55712	-5.55712	106424	-0.652273	-5.09931	-2.69232	-1.30752	-1.12327	-0.652273	-2.69232	-5.09931	-1.03214	-0.983886	-0.900929	-0.879609	-0.900708	-0.926555	-4.41503
BA2344R	-1.2886	100589	19388.4	2.06068	19388.4	-0.102902	2.15997	1.94687	2.26385	2.37489	2.43392	2.79106	2.58967	2.48371	2.91765	-1.38978	2.62271	-1.15112	2.8043	2.41457	2.93283	2.87223	2.84002	2.64966	2.66946	2.71431	2.54814	2.90095	2.8962	0.415394	0.415394	-1.51959	-1.51959	100589	-0.102902	-1.03751	0.415394	1.85241	2.01738	-0.102902	0.415394	-1.03751	2.32374	2.48209	2.59395	2.71656	2.66026	2.5887	-0.988443
BA2459R	-0.39524	109443	20311.6	3.11969	20311.6	0.486552	3.28139	2.91466	3.3142	3.39146	3.42362	3.90828	3.67117	3.4571	4.07135	-0.282553	3.63413	-0.200436	3.90295	3.2915	4.08359	3.98542	3.92814	3.62521	3.64506	3.70948	3.47908	4.02158	4.00999	2.15444	2.15444	-0.329444	-0.329444	109443	0.486552	0.0556213	2.15444	2.88348	3.00368	0.486552	2.15444	0.0556213	3.3222	3.48768	3.56711	3.70937	3.65287	3.58052	-0.0368034
BA2229R	-1.48118	113554	21226.8	1.99532	21226.8	0.00543168	2.25355	1.99106	2.32525	2.41828	2.4641	2.8622	2.6519	2.50531	3.00073	-1.3346	2.65537	-1.14345	2.86773	2.39811	3.01443	2.93991	2.89823	2.66655	2.68575	2.73746	2.54963	2.97104	2.96362	0.627211	0.627211	-1.42348	-1.42348	113554	0.00543168	-1.33406	0.627211	1.84311	2.06485	0.00543168	0.627211	-1.33406	2.36159	2.51676	2.61138	2.73838	2.68368	2.61406	-0.988608
BA2559R	-1.99228	103502	19821.8	1.45081	19821.8	0.0682557	1.56953	1.44935	1.67605	1.7736	1.82715	2.0698	1.92352	1.87014	2.15856	-2.12097	1.96802	-1.81648	2.08632	1.84034	2.17116	2.13399	2.11553	1.99783	2.01307	2.04286	1.93054	2.15435	2.15244	0.589025	0.589025	-2.31384	-2.31384	103502	0.0682557	-1.90112	0.589025	1.31702	1.49936	0.0682557	0.589025	-1.90112	1.73787	1.85939	1.95438	2.04391	2.00062	1.94561	-1.58493
BA2093R	-0.799869	83230.9	15774.2	2.06216	15774.2	-0.058474	2.25622	2.04136	2.3723	2.49188	2.55556	2.92531	2.71496	2.60875	3.0569	-1.23669	2.75319	-1.01138	2.94027	2.54021	3.07302	3.01095	2.97818	2.78302	2.8038	2.8501	2.67825	3.04084	3.03615	0.25443	0.25443	-1.3773	-1.3773	83230.9	-0.058474	-1.16999	0.25443	1.8841	2.11507	-0.058474	0.25443	-1.16999	2.43888	2.60543	2.72453	2.85242	2.79334	2.71821	-0.859359
BA2000R	-2.66668	94676.2	18321.8	0.704815	18321.8	-0.294776	0.809216	0.759576	0.950335	1.065	1.13167	1.3262	1.19026	1.1829	1.4029	-2.85669	1.26718	-2.48951	1.35186	1.19386	1.41743	1.39508	1.38681	1.31359	1.32936	1.3518	1.26335	1.41313	1.41415	-0.749027	-0.749027	-3.08217	-3.08217	94676.2	-0.294776	-2.67178	-0.749027	0.590093	0.800967	-0.294776	-0.749027	-2.67178	1.0364	1.15753	1.26948	1.35363	1.30884	1.25232	-2.27146
BA2425R	-1.52503	99593.2	19447.7	2.07845	19447.7	-0.000828704	2.2036	1.92023	2.25718	2.34061	2.38047	2.79076	2.5788	2.41802	2.93181	-1.39859	2.57089	-1.22726	2.79206	2.29851	2.94478	2.8662	2.82163	2.57653	2.59544	2.64911	2.45502	2.89781	2.88953	0.340661	0.340661	-1.48889	-1.48889	99593.2	-0.000828704	-1.08575	0.340661	1.88665	1.99503	-0.000828704	0.340661	-1.08575	2.28303	2.43523	2.52275	2.65057	2.59671	2.52822	-1.09662
BA2905R	-1.022	102043	19666	1.86719	19666	0.0767913	2.01072	1.86214	2.14934	2.27663	2.34753	2.64931	2.46454	2.40429	2.75997	-1.52254	2.52704	-1.22996	2.67158	2.37502	2.77623	2.7316	2.70998	2.56865	2.58829	2.62475	2.48618	2.75703	2.75513	0.563146	0.563146	-1.69569	-1.69569	102043	0.0767913	-1.3339	0.563146	1.68914	1.92584	0.0767913	0.563146	-1.3339	2.23218	2.38814	2.51326	2.62675	2.57105	2.50029	-1.01987
BA2304R	-2.49779	110245	21402.2	0.755542	21402.2	-0.3657	0.829515	0.703221	0.926316	1.01936	1.07039	1.33064	1.17603	1.11222	1.42656	-2.85387	1.21552	-2.55406	1.34546	1.07298	1.43963	1.39751	1.37609	1.24301	1.25878	1.29143	1.16967	1.41953	1.41698	-1.05988	-1.05988	-3.03916	-3.03916	110245	-0.3657	-2.53421	-1.05988	0.6183	0.751749	-0.3657	-1.05988	-2.53421	0.98259	1.10467	1.19841	1.2927	1.24781	1.19113	-2.37272
BA2976R	-3.21672	105147	21124	-0.26972	21124	-0.432798	-0.128828	-0.093677	0.0313842	0.148538	0.219872	0.330788	0.227773	0.272517	0.381652	-3.84858	0.329057	-3.41336	0.36312	0.325972	0.396043	0.39406	0.398591	0.386645	0.400554	0.411417	0.362745	0.406618	0.410778	-1.90922	-1.90922	-4.13147	-4.13147	105147	-0.432798	-3.85551	-1.90922	-0.317789	-0.0674659	-0.432798	-1.90922	-3.85551	0.131478	0.234214	0.347779	0.412852	0.373428	0.32401	-3.15388
BA2386R	-2.29617	98005.9	17470.7	0.384982	17470.7	-0.140814	0.509172	0.565736	0.719732	0.871741	0.965006	1.07661	0.959167	1.03313	1.13017	-3.08952	1.09529	-2.62259	1.1195	1.11783	1.14776	1.15281	1.1632	1.17246	1.18932	1.19835	1.15249	1.16623	1.17253	-1.02209	-1.02209	-3.38394	-3.38394	98005.9	-0.140814	-3.00725	-1.02209	0.279332	0.598892	-0.140814	-1.02209	-3.00725	0.853048	0.980066	1.12565	1.20061	1.15296	1.09295	-2.3445
BA2035R	-3.2134	105341	20201	0.472577	20201	-0.704612	0.578799	0.460112	0.67554	0.765963	0.814933	1.07142	0.919338	0.854934	1.16603	-3.11895	0.956403	-2.83189	1.08541	0.812794	1.17886	1.13699	1.11551	0.981727	0.997026	1.02959	0.90863	1.15873	1.15611	-1.56253	-1.56253	-3.2993	-3.2993	105342	-0.704612	-2.89404	-1.56253	0.355633	0.506696	-0.704612	-1.56253	-2.89404	0.730102	0.848634	0.938542	1.03089	0.987249	0.932173	-2.65455
BA2760R	-2.25627	96131.7	17844.5	0.693744	17844.5	-0.00777683	0.81759	0.817151	0.993137	1.12711	1.20744	1.36374	1.23574	1.26748	1.43035	-2.80907	1.34196	-2.39512	1.3986	1.31455	1.44647	1.43683	1.43735	1.40385	1.42032	1.43647	1.36792	1.45288	1.45641	-0.370446	-0.370446	-3.06788	-3.06788	96131.7	-0.00777683	-2.69398	-0.370446	0.584952	0.855105	-0.00777683	-0.370446	-2.69398	1.10268	1.22806	1.35759	1.43813	1.39148	1.33267	-2.13639
BA2201R	-3.8323	110257	21574.6	-0.374497	21574.6	-0.518436	-0.31785	-0.228903	-0.156394	-0.0469582	0.0213722	0.0645779	-0.00608644	0.0701696	0.0931769	-4.13317	0.102093	-3.64034	0.0984545	0.148305	0.106002	0.117711	0.130319	0.16159	0.17278	0.174545	0.158477	0.125322	0.131138	-1.59358	-1.59358	-4.43717	-4.43717	110257	-0.518436	-3.93265	-1.59358	-0.422835	-0.214421	-0.518436	-1.59358	-3.93265	-0.0545065	0.0267331	0.130691	0.176084	0.144347	0.104686	-3.36968
BA2355R	-2.59382	109321	21479.8	0.732568	21479.8	-0.13533	0.910401	0.816347	1.01071	1.10022	1.14982	1.36699	1.23345	1.18944	1.44827	-2.82843	1.27745	-2.50166	1.38334	1.16524	1.46027	1.42716	1.411	1.3061	1.32013	1.34701	1.24577	1.4459	1.44443	-0.469897	-0.469897	-3.03134	-3.03134	109321	-0.13533	-2.80486	-0.469897	0.655972	0.858434	-0.13533	-0.469897	-2.80486	1.06869	1.17804	1.2659	1.34758	1.30767	1.25721	-2.2811
BA2113R	-1.40301	101659	18469.6	1.61472	18469.6	-0.170232	1.72178	1.60306	1.86413	1.98777	2.05668	2.3253	2.15646	2.11091	2.42446	-1.84803	2.22151	-1.54305	2.34761	2.09126	2.4399	2.40226	2.38461	2.26292	2.28105	2.31326	2.18998	2.42514	2.42404	0.0232319	0.0232319	-2.04176	-2.04176	101660	-0.170232	-1.57872	0.0232319	1.43527	1.66102	-0.170232	0.0232319	-1.57872	1.94812	2.09297	2.21192	2.31529	2.26383	2.19838	-1.3272
BA2155R	-5.1098	123821	24232.5	-1.51366	24232.5	-0.619134	-1.42987	-1.19992	-1.24143	-1.13047	-1.05523	-1.16564	-1.17343	-1.00476	-1.18587	-5.37804	-1.02436	-4.75103	-1.12106	-0.849102	-1.17398	-1.12528	-1.08958	-0.945633	-0.938151	-0.958018	-0.899721	-1.12818	-1.11683	-2.37431	-2.37431	-5.76397	-5.76397	123821	-0.619134	-5.35925	-2.37431	-1.47039	-1.21122	-0.619134	-2.37431	-5.35925	-1.11704	-1.07033	-0.965493	-0.956388	-0.977425	-1.00313	-4.41435
BA2955R	-3.00768	105171	19968.3	0.303629	19968.3	-0.310463	0.356419	0.336716	0.501174	0.614677	0.681783	0.847852	0.723637	0.732693	0.916161	-3.33779	0.807281	-2.94443	0.875645	0.756463	0.930581	0.914559	0.910244	0.856588	0.871614	0.890306	0.815019	0.930833	0.932802	-1.26851	-1.26851	-3.57811	-3.57811	105171	-0.310463	-3.02548	-1.26851	0.185431	0.371714	-0.310463	-1.26851	-3.02548	0.590029	0.703349	0.814284	0.891624	0.848955	0.795297	-2.71289
BA2502R	-2.49904	107304	21203.8	0.390012	21203.8	-0.343496	0.496207	0.518863	0.666834	0.792366	0.867938	0.990929	0.880956	0.923664	1.04519	-3.1865	0.985295	-2.75724	1.0242	0.97717	1.06	1.05672	1.06063	1.04483	1.05945	1.07141	1.01819	1.06998	1.07408	-0.973846	-0.973846	-3.46482	-3.46482	107304	-0.343496	-3.06509	-0.973846	0.298912	0.550865	-0.343496	-0.973846	-3.06509	0.772943	0.884427	1.00407	1.07324	1.03182	0.979569	-2.48663
BA2322R	-3.33549	103380	19981.5	0.00728191	19981.5	-0.42093	0.119185	0.136685	0.26505	0.372635	0.437033	0.556441	0.454966	0.484759	0.608858	-3.63249	0.542366	-3.21527	0.584822	0.523701	0.622099	0.615681	0.616919	0.592184	0.605228	0.617777	0.564484	0.628424	0.631517	-1.38085	-1.38085	-3.89961	-3.89961	103380	-0.42093	-3.52627	-1.38085	-0.0575438	0.163747	-0.42093	-1.38085	-3.52627	0.354524	0.452453	0.55559	0.619026	0.58199	0.535452	-2.96422
BA2376R	-4.73358	119107	24056.6	-1.09394	24056.6	-0.776034	-1.07858	-0.967643	-0.941832	-0.85435	-0.798568	-0.793727	-0.839679	-0.759515	-0.779354	-4.99893	-0.743955	-4.49788	-0.764493	-0.683246	-0.768823	-0.752194	-0.737542	-0.692676	-0.684357	-0.686694	-0.686482	-0.74782	-0.741982	-2.57819	-2.57819	-5.32142	-5.32142	119107	-0.776034	-4.73236	-2.57819	-1.11184	-0.963821	-0.776034	-2.57819	-4.73236	-0.855499	-0.798515	-0.715383	-0.685458	-0.709105	-0.738338	-4.22373
BA2020R	-4.61168	109750	22547	-0.842605	22547	-0.569143	-0.738793	-0.654768	-0.607722	-0.521596	-0.4681	-0.433223	-0.490374	-0.430134	-0.408608	-4.64357	-0.404605	-4.17582	-0.405361	-0.371135	-0.398029	-0.389636	-0.380141	-0.35826	-0.349364	-0.347226	-0.361977	-0.383079	-0.378524	-2.03031	-2.03031	-4.94115	-4.94115	109750	-0.569143	-4.59317	-2.03031	-0.837547	-0.646708	-0.569143	-2.03031	-4.59317	-0.527476	-0.464878	-0.383624	-0.34709	-0.372393	-0.403791	-3.89767
BA2226R	-4.03396	103941	20048.9	-0.655401	20048.9	-0.666616	-0.609903	-0.520251	-0.448979	-0.340211	-0.272477	-0.223304	-0.297061	-0.224025	-0.192219	-4.41327	-0.19017	-3.93195	-0.189814	-0.149559	-0.179159	-0.169013	-0.157353	-0.131536	-0.12017	-0.117341	-0.136921	-0.160812	-0.155187	-2.29033	-2.29033	-4.72066	-4.72066	103941	-0.666616	-4.19739	-2.29033	-0.705143	-0.506322	-0.666616	-2.29033	-4.19739	-0.348134	-0.266509	-0.162925	-0.115867	-0.148147	-0.188384	-3.67658
BA2200R	-2.44024	93625.8	17673.7	0.837551	17673.7	-0.182167	0.972258	0.905427	1.10523	1.2175	1.28276	1.48931	1.34919	1.33354	1.56944	-2.69253	1.42162	-2.32804	1.5134	1.33902	1.58383	1.55844	1.54827	1.4665	1.48255	1.50649	1.41279	1.5772	1.57772	-0.58671	-0.58671	-2.91221	-2.91221	93625.8	-0.182167	-2.57795	-0.58671	0.73182	0.949084	-0.182167	-0.58671	-2.57795	1.18735	1.31044	1.42181	1.50858	1.46303	1.40557	-2.12643
BA2121R	-3.53779	105246	20171.3	0.222514	20171.3	-0.579288	0.332401	0.237055	0.420908	0.502209	0.546787	0.768856	0.635176	0.583014	0.852149	-3.42912	0.671449	-3.11858	0.782799	0.550045	0.863817	0.827841	0.809688	0.695747	0.709407	0.737576	0.632774	0.847039	0.844988	-1.56012	-1.56012	-3.62361	-3.62361	105246	-0.579288	-3.23582	-1.56012	0.132482	0.276268	-0.579288	-1.56012	-3.23582	0.47105	0.575402	0.656792	0.738202	0.699247	0.650226	-2.92967
BA2944R	-4.9855	108619	21556	-1.15112	21556	-0.859107	-1.05705	-0.962789	-0.923673	-0.835755	-0.780188	-0.752878	-0.809093	-0.740707	-0.730444	-4.96119	-0.717484	-4.47342	-0.724485	-0.67356	-0.719495	-0.708341	-0.696933	-0.667774	-0.658695	-0.657905	-0.668439	-0.702187	-0.697073	-2.72355	-2.72355	-5.26358	-5.26358	108619	-0.859107	-4.89659	-2.72355	-1.14311	-0.956285	-0.859107	-2.72355	-4.89659	-0.839759	-0.777336	-0.69264	-0.65663	-0.68249	-0.714453	-4.22941
BA2033R	-1.92017	119600	22224.9	1.91253	22224.9	0.0478815	2.05753	1.7772	2.0749	2.1291	2.15092	2.52674	2.34362	2.17477	2.65411	-1.6857	2.31105	-1.51422	2.52127	2.04326	2.66346	2.58591	2.54055	2.30203	2.31715	2.36745	2.1883	2.61417	2.6049	0.75827	0.75827	-1.77711	-1.77711	119600	0.0478815	-1.39924	0.75827	1.75807	1.84295	0.0478815	0.75827	-1.39924	2.07624	2.20015	2.25779	2.36727	2.32416	2.26918	-1.36249
BA2867R	-2.11575	111391	21812.3	0.826254	21812.3	-0.23042	1.00272	0.94002	1.151	1.27426	1.34629	1.55726	1.41074	1.40192	1.63942	-2.62185	1.49339	-2.25254	1.58453	1.41446	1.65492	1.63103	1.62223	1.54393	1.56104	1.58511	1.48978	1.65033	1.65144	-0.590044	-0.590044	-2.84323	-2.84323	111391	-0.23042	-2.60689	-0.590044	0.723962	0.986225	-0.23042	-0.590044	-2.60689	1.24295	1.37467	1.49618	1.58724	1.53874	1.47746	-2.02323
BA2089R	-2.1797	106933	20687.5	1.04151	20687.5	-0.35219	1.20443	1.03575	1.30764	1.41129	1.4669	1.786	1.60224	1.51321	1.90191	-2.38723	1.63837	-2.14616	1.80096	1.45402	1.91662	1.86283	1.83463	1.66525	1.68354	1.7241	1.57396	1.88931	1.88543	-0.698026	-0.698026	-2.54595	-2.54595	106933	-0.35219	-2.2511	-0.698026	0.898901	1.09506	-0.35219	-0.698026	-2.2511	1.36603	1.50895	1.61326	1.72531	1.67325	1.6074	-1.95908
BA2224R	-2.60064	104233	20655	1.01174	20655	-0.124488	1.07206	0.94144	1.15344	1.23506	1.27921	1.52452	1.3822	1.31592	1.61306	-2.66908	1.41248	-2.37153	1.53593	1.27314	1.62454	1.58422	1.56325	1.43476	1.44905	1.47997	1.36496	1.60447	1.60172	-0.470054	-0.470054	-2.85824	-2.85824	104233	-0.124488	-2.31653	-0.470054	0.881209	0.988	-0.124488	-0.470054	-2.31653	1.20025	1.31183	1.39443	1.48125	1.44061	1.3892	-2.17253
BA2046R	-2.15747	107902	21151.4	1.27497	21151.4	-0.185494	1.44315	1.29066	1.53906	1.63546	1.68788	1.97047	1.80614	1.73131	2.07309	-2.22734	1.84265	-1.92947	1.98463	1.68529	2.08634	2.03963	2.01548	1.86961	1.8862	1.92148	1.79015	2.06305	2.05987	-0.217595	-0.217595	-2.38596	-2.38596	107902	-0.185494	-2.11676	-0.217595	1.15228	1.34516	-0.185494	-0.217595	-2.11676	1.59495	1.72532	1.82259	1.92286	1.87567	1.81591	-1.75466
BA2972R	-5.02502	112791	21919.6	-1.68047	21919.6	-0.620299	-1.65705	-1.38822	-1.45367	-1.3401	-1.26329	-1.4064	-1.40107	-1.21304	-1.43667	-5.60748	-1.24375	-4.96764	-1.35934	-1.04413	-1.42491	-1.36865	-1.32835	-1.16253	-1.1561	-1.18018	-1.10696	-1.3737	-1.36126	-2.74189	-2.74189	-6.0253	-6.0253	112791	-0.620299	-5.47366	-2.74189	-1.64853	-1.40505	-0.620299	-2.74189	-5.47366	-1.32223	-1.28306	-1.1797	-1.179	-1.19709	-1.21911	-4.61549
BA2978R	-2.99824	99568.1	19052.7	0.477562	19052.7	-0.334599	0.574209	0.458328	0.677511	0.775142	0.82969	1.08975	0.932025	0.874177	1.18733	-3.09199	0.978522	-2.79475	1.10735	0.840765	1.20129	1.16013	1.13971	1.01009	1.02658	1.05915	0.937197	1.18265	1.18053	-1.35088	-1.35088	-3.27729	-3.27729	99568.1	-0.334599	-2.83987	-1.35088	0.352871	0.505343	-0.334599	-1.35088	-2.83987	0.738412	0.863478	0.963289	1.06014	1.01322	0.954211	-2.61156
BA2829R	-2.39764	99996.7	19146.4	0.935961	19146.4	-0.213367	1.03218	0.903089	1.12856	1.22256	1.27468	1.53273	1.37866	1.31747	1.62728	-2.64867	1.42034	-2.3459	1.54762	1.28205	1.64036	1.59958	1.57906	1.44958	1.46551	1.49752	1.37747	1.6213	1.61899	-0.77251	-0.77251	-2.83946	-2.83946	99996.7	-0.213367	-2.39415	-0.77251	0.807571	0.952595	-0.213367	-0.77251	-2.39415	1.18609	1.30918	1.40502	1.49936	1.45408	1.3969	-2.16764
BA2851R	-2.42044	102361	19769.4	0.821292	19769.4	-0.334176	0.944558	0.82533	1.05745	1.16094	1.21822	1.48176	1.32134	1.26439	1.57953	-2.70244	1.37038	-2.3949	1.49942	1.23194	1.59364	1.55292	1.53278	1.40296	1.41965	1.45233	1.32947	1.57545	1.57344	-1.10602	-1.10602	-2.88558	-2.88558	102361	-0.334176	-2.50944	-1.10602	0.690241	0.875842	-0.334176	-1.10602	-2.50944	1.12335	1.25298	1.35581	1.45376	1.40627	1.34627	-2.21399
BA2587R	-3.68788	105544	20662.6	-0.488723	20662.6	-0.727809	-0.391724	-0.312778	-0.216112	-0.0955897	-0.0215864	0.050037	-0.0376649	0.031624	0.0890562	-4.13352	0.0749157	-3.67103	0.0856598	0.104087	0.103361	0.110593	0.120874	0.136921	0.149768	0.155273	0.125352	0.120608	0.126158	-2.1183	-2.1183	-4.4337	-4.4337	105544	-0.727809	-4.04335	-2.1183	-0.541386	-0.293093	-0.727809	-2.1183	-4.04335	-0.107155	-0.0125344	0.101214	0.156798	0.120328	0.0746476	-3.40201
BA2461R	-2.81182	114388	22280.2	0.380313	22280.2	-0.345707	0.458152	0.408049	0.578321	0.677652	0.735294	0.915444	0.791979	0.779945	0.98577	-3.27137	0.857122	-2.90365	0.937081	0.784346	0.998688	0.977005	0.968453	0.896767	0.910898	0.932038	0.849349	0.993536	0.994151	-1.24394	-1.24394	-3.50609	-3.50609	114388	-0.345707	-3.02127	-1.24394	0.277724	0.444871	-0.345707	-1.24394	-3.02127	0.651465	0.759086	0.857095	0.933435	0.893311	0.842761	-2.67581
BA2695R	-3.54144	125661	24872.7	-0.135203	24872.7	-0.399238	-0.0363662	-0.0117835	0.0994141	0.199577	0.260353	0.361367	0.270778	0.30534	0.407014	-3.8412	0.355798	-3.40346	0.38885	0.347894	0.419379	0.416086	0.418979	0.404287	0.416337	0.426524	0.381868	0.427289	0.430613	-1.34624	-1.34624	-4.10813	-4.10813	125661	-0.399238	-3.68463	-1.34624	-0.191824	0.011383	-0.399238	-1.34624	-3.68463	0.183952	0.273214	0.370369	0.427519	0.393348	0.350495	-3.13324
BA2623R	-2.20871	101234	18585.6	0.881781	18585.6	-0.322471	0.980362	0.899761	1.11478	1.23017	1.2968	1.52251	1.37274	1.34898	1.60897	-2.65217	1.44405	-2.30249	1.54617	1.3482	1.62388	1.59481	1.5825	1.48876	1.50561	1.53208	1.42927	1.61498	1.61509	-0.896731	-0.896731	-2.86784	-2.86784	101234	-0.322471	-2.40956	-0.896731	0.74316	0.946937	-0.322471	-0.896731	-2.40956	1.19754	1.32722	1.44193	1.53441	1.48656	1.42615	-2.10999
BA2024R	-2.32394	104132	19161.3	0.445373	19161.3	-0.28707	0.514298	0.528227	0.694135	0.829032	0.910301	1.0556	0.931137	0.970711	1.11863	-3.10759	1.04158	-2.68986	1.09099	1.02365	1.13488	1.12841	1.13092	1.10525	1.12154	1.13619	1.07265	1.14373	1.14779	-1.08811	-1.08811	-3.38367	-3.38367	104132	-0.28707	-2.85426	-1.08811	0.319327	0.5641	-0.28707	-1.08811	-2.85426	0.806688	0.929847	1.06007	1.1384	1.09226	1.03417	-2.43361
BA2426R	-3.17469	112401	20916.9	-0.0470065	20916.9	-0.476972	0.0475354	0.123824	0.227133	0.35262	0.430522	0.496445	0.409681	0.486722	0.533108	-3.6902	0.528943	-3.20355	0.533617	0.569469	0.547586	0.55759	0.569856	0.595558	0.608788	0.612697	0.58736	0.567071	0.573164	-1.31485	-1.31485	-3.99231	-3.99231	112401	-0.476972	-3.55676	-1.31485	-0.114941	0.145625	-0.476972	-1.31485	-3.55676	0.341294	0.439404	0.559156	0.614786	0.577347	0.530344	-2.93075
BA2271R	-3.24325	109610	21645	-0.124445	21645	-0.491791	-0.0403732	-0.000925553	0.13249	0.257128	0.332378	0.448212	0.340369	0.38757	0.501206	-3.73394	0.446781	-3.30094	0.482336	0.442515	0.516286	0.514445	0.519257	0.506616	0.52107	0.532509	0.481382	0.527526	0.531899	-1.74854	-1.74854	-4.00975	-4.00975	109610	-0.491791	-3.56136	-1.74854	-0.211672	0.0270527	-0.491791	-1.74854	-3.56136	0.239064	0.347336	0.466091	0.53393	0.492916	0.441379	-3.02937
BA3004R	-2.52102	104685	18866	0.810478	18866	-0.243017	0.863825	0.809553	1.00933	1.1281	1.19711	1.40009	1.25887	1.2502	1.47978	-2.78266	1.33807	-2.4164	1.42656	1.26075	1.4948	1.4714	1.46266	1.38597	1.40234	1.42576	1.33345	1.49014	1.49114	-0.74564	-0.74564	-3.00372	-3.00372	104685	-0.243017	-2.42159	-0.74564	0.660053	0.852916	-0.243017	-0.74564	-2.42159	1.09806	1.22404	1.34003	1.42749	1.38102	1.32235	-2.19454
BA2579R	-2.72975	118715	22608	1.04831	22608	-0.190521	1.16993	0.964783	1.19972	1.25371	1.27873	1.57803	1.42497	1.3033	1.68086	-2.62913	1.41383	-2.38852	1.57686	1.21057	1.69	1.63159	1.59817	1.41477	1.42814	1.46777	1.32513	1.65465	1.64832	-0.567913	-0.567913	-2.77358	-2.77358	118715	-0.190521	-2.36087	-0.567913	0.934354	1.0166	-0.190521	-0.567913	-2.36087	1.21247	1.31842	1.37676	1.46872	1.43058	1.38225	-2.23342
BA3010R	-2.17766	118921	22876.4	1.08534	22876.4	-0.455375	1.1551	1.01921	1.25645	1.3532	1.40581	1.6737	1.51539	1.44877	1.77105	-2.51525	1.55503	-2.21781	1.68808	1.40769	1.78417	1.74127	1.71934	1.58264	1.59869	1.63209	1.50727	1.76356	1.76091	-0.798548	-0.798548	-2.6938	-2.6938	118921	-0.455375	-2.15169	-0.798548	0.926871	1.07145	-0.455375	-0.798548	-2.15169	1.31505	1.44161	1.53749	1.63377	1.58811	1.53024	-2.03124
BA2662R	-2.59533	109716	21174.8	0.862411	21174.8	-0.339272	0.950795	0.866389	1.06134	1.15692	1.21045	1.42127	1.28792	1.25264	1.50084	-2.77453	1.33921	-2.43541	1.43942	1.23701	1.51327	1.48283	1.46857	1.37171	1.38601	1.4116	1.31426	1.50124	1.50032	-0.501761	-0.501761	-2.97989	-2.97989	109716	-0.339272	-2.51102	-0.501761	0.742148	0.908855	-0.339272	-0.501761	-2.51102	1.12627	1.23822	1.3312	1.41275	1.37208	1.32061	-2.22262
BA2674R	-1.6252	99414.9	19805.4	1.59943	19805.4	-0.370364	1.70387	1.4527	1.77755	1.87242	1.92053	2.31489	2.10286	1.96362	2.45287	-1.85793	2.11286	-1.66183	2.32093	1.86377	2.46727	2.39497	2.35495	2.12792	2.14762	2.19859	2.01271	2.42612	2.41926	-0.73417	-0.73417	-1.97205	-1.97205	99414.9	-0.370364	-1.53339	-0.73417	1.40733	1.52468	-0.370364	-0.73417	-1.53339	1.8177	1.97352	2.07273	2.20094	2.14481	2.07367	-1.54814
BA2280R	-2.88808	98109.6	18495.2	0.714976	18495.2	-0.415503	0.825738	0.701324	0.922771	1.01547	1.06626	1.32601	1.17158	1.10786	1.42186	-2.86125	1.21092	-2.56659	1.34074	1.06842	1.43493	1.39286	1.37146	1.23822	1.25395	1.28661	1.16491	1.41488	1.41233	-1.05996	-1.05996	-3.04228	-3.04228	98109.6	-0.415503	-2.64174	-1.05996	0.59459	0.749421	-0.415503	-1.05996	-2.64174	0.978942	1.10052	1.19391	1.28806	1.24325	1.18669	-2.39426
BA2512R	-4.49035	117229	23355.6	-0.822394	23355.6	-0.726851	-0.766218	-0.718478	-0.644937	-0.559523	-0.50728	-0.432051	-0.506899	-0.469084	-0.394565	-4.638	-0.429922	-4.19197	-0.407281	-0.427961	-0.383506	-0.38424	-0.380336	-0.387171	-0.377064	-0.369409	-0.403419	-0.374863	-0.371587	-2.42202	-2.42202	-4.91425	-4.91425	117229	-0.726851	-4.42155	-2.42202	-0.855803	-0.704336	-0.726851	-2.42202	-4.42155	-0.570315	-0.498318	-0.415505	-0.368628	-0.397428	-0.433237	-3.95142
BA2658R	-4.19213	114537	22310.3	-1.31309	22310.3	-0.447299	-1.28189	-1.00646	-1.03232	-0.88355	-0.784759	-0.904224	-0.924352	-0.718263	-0.92359	-5.08722	-0.735037	-4.43683	-0.846935	-0.527525	-0.907971	-0.849657	-0.806409	-0.635102	-0.624752	-0.647314	-0.583104	-0.851972	-0.837965	-2.42654	-2.42654	-5.50745	-5.50745	114538	-0.447299	-4.95064	-2.42654	-1.32339	-1.01441	-0.447299	-2.42654	-4.95064	-0.870205	-0.801061	-0.663158	-0.64555	-0.674632	-0.710568	-4.05949
BA2394R	-4.01323	111210	22599.5	-0.107331	22599.5	-0.394129	-0.0722144	-0.126115	0.00245919	0.0673715	0.103791	0.261584	0.162059	0.132872	0.32178	-3.94935	0.197066	-3.59115	0.273797	0.11574	0.331189	0.307699	0.29644	0.219051	0.229557	0.249478	0.174502	0.321732	0.320926	-1.72696	-1.72696	-4.17494	-4.17494	111210	-0.394129	-3.62244	-1.72696	-0.173316	-0.0990768	-0.394129	-1.72696	-3.62244	0.0454026	0.123938	0.189158	0.24994	0.219981	0.182428	-3.3748
BA2950R	-2.77241	112141	21232.5	0.245412	21232.5	-0.24344	0.313407	0.323148	0.461063	0.573764	0.642361	0.765989	0.660065	0.693707	0.819644	-3.41576	0.753916	-2.98277	0.795692	0.739935	0.833483	0.827989	0.830193	0.808661	0.822631	0.834991	0.781171	0.841048	0.844527	-1.24358	-1.24358	-3.68987	-3.68987	112141	-0.24344	-3.1708	-1.24358	0.151752	0.352857	-0.24344	-1.24358	-3.1708	0.554946	0.658938	0.769988	0.836922	0.797378	0.74772	-2.73611
BA2981R	-1.88972	111602	21313.1	1.63693	21313.1	0.0269839	1.81277	1.69753	1.92053	2.01601	2.06754	2.29965	2.16038	2.10846	2.38423	-1.90068	2.20202	-1.59564	2.31561	2.07817	2.39608	2.36031	2.34239	2.22936	2.24369	2.27223	2.16483	2.37965	2.37771	1.16354	1.16354	-2.09107	-2.09107	111602	0.0269839	-1.81347	1.16354	1.52233	1.74687	0.0269839	1.16354	-1.81347	1.98128	2.0983	2.18815	2.27293	2.23221	2.18022	-1.34366
BA2934R	-2.66217	122683	24885.4	0.585548	24885.4	-0.233568	0.726488	0.619237	0.8109	0.891897	0.936613	1.15763	1.02554	0.973176	1.23901	-3.04406	1.06133	-2.71236	1.17083	0.941921	1.25028	1.21514	1.19743	1.08606	1.09967	1.12724	1.02404	1.23384	1.23184	-0.872771	-0.872771	-3.24068	-3.24068	122683	-0.233568	-2.92361	-0.872771	0.503131	0.660874	-0.233568	-0.872771	-2.92361	0.860285	0.965536	1.0473	1.128	1.08933	1.04049	-2.5045
BA2539R	-2.76365	112740	22410.6	0.210301	22410.6	-0.263499	0.276244	0.325292	0.45563	0.585075	0.664419	0.763208	0.661067	0.722426	0.810458	-3.4161	0.776755	-2.96011	0.799842	0.792322	0.825665	0.829133	0.837493	0.842185	0.856705	0.865105	0.823648	0.840963	0.846254	-1.01104	-1.01104	-3.70674	-3.70674	112740	-0.263499	-3.20701	-1.01104	0.118331	0.353124	-0.263499	-1.01104	-3.20701	0.568865	0.677611	0.801815	0.86696	0.825879	0.774212	-2.66989
BA2249R	-3.60643	106804	20794.3	-0.0252924	20794.3	-0.517842	0.0745998	0.0315608	0.170245	0.250565	0.297218	0.45543	0.348504	0.333718	0.517441	-3.73933	0.400386	-3.36665	0.4724	0.332957	0.528461	0.508075	0.499561	0.432248	0.444254	0.463227	0.389919	0.522657	0.522873	-1.67319	-1.67319	-3.978	-3.978	106804	-0.517842	-3.57468	-1.67319	-0.0838695	0.0612536	-0.517842	-1.67319	-3.57468	0.228596	0.318126	0.398999	0.464825	0.430642	0.387787	-3.16641
BA2034R	-2.6035	103183	19784.5	0.815627	19784.5	-0.550609	0.908375	0.757359	1.01525	1.1194	1.17593	1.48183	1.30255	1.2226	1.59449	-2.69889	1.34318	-2.43329	1.49802	1.17117	1.60933	1.55839	1.5321	1.37218	1.39023	1.42897	1.28528	1.5842	1.58081	-1.32325	-1.32325	-2.85594	-2.85594	103183	-0.550609	-2.40428	-1.32325	0.658962	0.81316	-0.550609	-1.32325	-2.40428	1.07627	1.21597	1.32095	1.4302	1.37878	1.31388	-2.2711
BA2109R	-3.64253	121548	23583	-0.0382742	23583	-0.323562	-0.00650427	-0.00315982	0.106331	0.192288	0.243905	0.350933	0.264251	0.282663	0.396357	-3.85046	0.333019	-3.43862	0.373049	0.309695	0.407248	0.40011	0.39992	0.372839	0.383817	0.395405	0.347029	0.411107	0.413366	-1.20113	-1.20113	-4.11721	-4.11721	121548	-0.323562	-3.51092	-1.20113	-0.114725	0.0199903	-0.323562	-1.20113	-3.51092	0.176284	0.257806	0.342051	0.396429	0.365292	0.326233	-3.17284
BA2242R	-3.16828	96558.8	18257.3	0.255347	18257.3	-0.133247	0.323805	0.3204	0.472902	0.587838	0.656711	0.804265	0.687202	0.708574	0.866761	-3.38784	0.777219	-2.97076	0.833878	0.743501	0.88117	0.86989	0.868622	0.829893	0.844631	0.860568	0.79455	0.884917	0.887641	-1.22474	-1.22474	-3.63375	-3.63375	96558.8	-0.133247	-3.14638	-1.22474	0.155982	0.352598	-0.133247	-1.22474	-3.14638	0.565387	0.675632	0.788253	0.861667	0.819874	0.767377	-2.73476
BA2277R	-3.56179	98901.8	19253.1	-0.163158	19253.1	-0.535179	-0.0993061	-0.077106	0.0475548	0.156674	0.222745	0.34146	0.238332	0.271875	0.394332	-3.84519	0.329621	-3.41686	0.370584	0.31519	0.408023	0.40241	0.404377	0.381951	0.395383	0.407662	0.354968	0.415326	0.418697	-1.90239	-1.90239	-4.11352	-4.11352	98901.8	-0.535179	-3.63604	-1.90239	-0.237753	-0.0509577	-0.535179	-1.90239	-3.63604	0.139155	0.23824	0.344729	0.409405	0.371254	0.323474	-3.18852
BA2727R	-3.74206	106889	20968	-0.562095	20968	-0.423917	-0.490011	-0.408269	-0.32154	-0.202841	-0.127985	-0.0652354	-0.150083	-0.0736214	-0.0288492	-4.25191	-0.0330322	-3.75512	-0.0288784	0.00802858	-0.01439	-0.00450969	0.00765942	0.0326877	0.0457726	0.0496579	0.0247996	0.00498711	0.011054	-2.22072	-2.22072	-4.55458	-4.55458	106889	-0.423917	-4.09832	-2.22072	-0.610218	-0.390815	-0.423917	-2.22072	-4.09832	-0.212884	-0.119927	-0.00321498	0.0516322	0.0145715	-0.0315744	-3.50282
BA2132R	-3.03631	92968.4	18056.7	0.920455	18056.7	-0.0606964	1.02353	0.891621	1.09919	1.1768	1.21837	1.46531	1.32397	1.25325	1.55542	-2.74357	1.34953	-2.43911	1.47631	1.20642	1.56659	1.524	1.50158	1.36925	1.38323	1.41465	1.29875	1.54455	1.54135	-0.322192	-0.322192	-2.91248	-2.91248	92968.4	-0.0606964	-2.51145	-0.322192	0.814928	0.93648	-0.0606964	-0.322192	-2.51145	1.14161	1.25035	1.32911	1.4151	1.3753	1.32503	-2.26071
BA2618R	-2.19181	101483	19590.6	0.803405	19590.6	-0.507895	0.888106	0.798972	1.01588	1.126	1.18843	1.42147	1.27121	1.23755	1.50944	-2.74869	1.3341	-2.422	1.44248	1.22599	1.5238	1.49187	1.47741	1.37369	1.39008	1.41803	1.31078	1.51231	1.51177	-1.17966	-1.17966	-2.96569	-2.96569	101483	-0.507895	-2.49239	-1.17966	0.664506	0.846667	-0.507895	-1.17966	-2.49239	1.09267	1.21986	1.32814	1.42028	1.3737	1.31483	-2.2281
BA2521R	-2.76574	96358.9	18741.3	0.661564	18741.3	-0.385794	0.738316	0.653641	0.853784	0.954421	1.01144	1.23264	1.09119	1.05653	1.31649	-2.9505	1.14768	-2.61721	1.25197	1.0425	1.32993	1.29867	1.28426	1.18349	1.19882	1.22564	1.12329	1.31815	1.31742	-1.04587	-1.04587	-3.16029	-3.16029	96358.9	-0.385794	-2.68762	-1.04587	0.54115	0.697195	-0.385794	-1.04587	-2.68762	0.922893	1.04086	1.14064	1.22742	1.18382	1.12882	-2.42386
BA2846R	-3.22907	99711.9	19439	0.0996495	19439	-0.36905	0.160294	0.216682	0.339937	0.467936	0.546203	0.642998	0.541903	0.603201	0.690844	-3.54996	0.656213	-3.0779	0.679686	0.672424	0.705995	0.708616	0.716474	0.720487	0.734737	0.743096	0.702492	0.720572	0.7257	-1.29184	-1.29184	-3.82361	-3.82361	99712	-0.36905	-3.33039	-1.29184	0.0100666	0.242316	-0.36905	-1.29184	-3.33039	0.452202	0.558518	0.680595	0.744591	0.704182	0.653432	-2.8245
BA2885R	-2.05776	94561.7	17883.8	0.981523	17883.8	-0.211529	1.08885	0.977987	1.20961	1.31895	1.38063	1.63663	1.47673	1.42995	1.73284	-2.53893	1.53427	-2.21488	1.65685	1.40885	1.74746	1.70955	1.69153	1.57199	1.58911	1.6202	1.50223	1.73178	1.7304	-0.804792	-0.804792	-2.73401	-2.73401	94561.7	-0.211529	-2.31787	-0.804792	0.84265	1.02858	-0.211529	-0.804792	-2.31787	1.28226	1.41461	1.52391	1.62197	1.57332	1.51188	-2.04221
BA2639R	-4.61143	115763	22979.3	-1.44757	22979.3	-0.914458	-1.34611	-1.13301	-1.1459	-1.02654	-0.948323	-1.02433	-1.04991	-0.895558	-1.03285	-5.21796	-0.90269	-4.62869	-0.980208	-0.753372	-1.01994	-0.97804	-0.946387	-0.825408	-0.816674	-0.831731	-0.79039	-0.978326	-0.967772	-2.88406	-2.88406	-5.60086	-5.60086	115763	-0.914458	-5.25229	-2.88406	-1.42134	-1.13778	-0.914458	-2.88406	-5.25229	-1.0176	-0.958682	-0.848729	-0.829851	-0.854546	-0.88506	-4.31021
BA2775R	-4.13905	110422	21883	-0.248972	21883	-0.591628	-0.184727	-0.216933	-0.0865708	-0.00710186	0.0385614	0.195006	0.0893162	0.073987	0.258481	-4.01974	0.139752	-3.64126	0.213461	0.0709431	0.269547	0.247786	0.238467	0.170118	0.181869	0.201128	0.127751	0.262695	0.262683	-1.94656	-1.94656	-4.23645	-4.23645	110423	-0.591628	-3.76129	-1.94656	-0.316067	-0.190443	-0.591628	-1.94656	-3.76129	-0.0294382	0.0576008	0.13608	0.200931	0.167417	0.125488	-3.43526
BA2402R	-1.95019	93843.7	17760.8	1.16349	17760.8	-0.197894	1.25648	1.12576	1.38847	1.50963	1.57783	1.86839	1.68868	1.63261	1.97714	-2.30641	1.75076	-2.00302	1.89083	1.60592	1.99337	1.94976	1.92882	1.79198	1.81118	1.84659	1.71245	1.97485	1.97309	-0.7845	-0.7845	-2.48013	-2.48013	93843.8	-0.197894	-2.02578	-0.7845	0.993794	1.18298	-0.197894	-0.7845	-2.02578	1.46759	1.61614	1.73765	1.84814	1.7936	1.72471	-1.82747
BA2097R	-1.41792	106919	20556.1	1.86444	20556.1	0.0600063	1.95209	1.72294	2.02315	2.11252	2.15836	2.51129	2.3208	2.19897	2.63435	-1.67321	2.33338	-1.44643	2.51808	2.11361	2.64739	2.58371	2.54866	2.34927	2.36723	2.41243	2.24688	2.61147	2.60557	0.190321	0.190321	-1.80571	-1.80571	106919	0.0600063	-1.2962	0.190321	1.67725	1.78969	0.0600063	0.190321	-1.2962	2.06253	2.20568	2.29844	2.41407	2.36301	2.29816	-1.28814
BA2786R	-2.449	114373	21354.2	0.957133	21354.2	-0.336532	1.11037	1.0528	1.23944	1.34482	1.40525	1.59013	1.46397	1.4517	1.66133	-2.60816	1.53087	-2.23315	1.61216	1.45719	1.67429	1.65228	1.64358	1.57141	1.58575	1.60706	1.52341	1.66893	1.66952	-0.25032	-0.25032	-2.82769	-2.82769	114374	-0.336532	-2.5061	-0.25032	0.857523	1.09388	-0.336532	-0.25032	-2.5061	1.31737	1.43019	1.53137	1.60895	1.56823	1.5166	-2.0084
BA2399R	-1.57864	97864.2	18128	1.66971	18128	-0.241583	1.78062	1.5887	1.88446	1.99268	2.05084	2.38739	2.19492	2.09959	2.50774	-1.78764	2.23115	-1.53601	2.4012	2.03866	2.52269	2.46636	2.43676	2.25932	2.27844	2.32062	2.164	2.49376	2.4896	-0.258622	-0.258622	-1.93538	-1.93538	97864.2	-0.241583	-1.49433	-0.258622	1.48518	1.65431	-0.241583	-0.258622	-1.49433	1.94493	2.09622	2.20578	2.32299	2.2686	2.19961	-1.38504
BA2850R	-3.19752	117293	22016.7	0.329092	22016.7	-0.369697	0.338161	0.314377	0.480524	0.593554	0.660585	0.828416	0.703553	0.711627	0.896911	-3.36725	0.786894	-2.96743	0.855879	0.735114	0.911311	0.895161	0.890763	0.836343	0.851469	0.870309	0.79432	0.911471	0.913424	-1.32451	-1.32451	-3.59736	-3.59736	117293	-0.369697	-2.91851	-1.32451	0.191911	0.349775	-0.369697	-1.32451	-2.91851	0.56859	0.682477	0.793826	0.871737	0.828803	0.774813	-2.73363
BA2174R	-2.48832	108229	20882.7	0.74706	20882.7	-0.219068	0.817564	0.784548	0.965924	1.08352	1.15261	1.32691	1.19878	1.2051	1.39658	-2.85761	1.28306	-2.47097	1.35442	1.22781	1.41106	1.39441	1.38971	1.33307	1.34849	1.36788	1.28949	1.41094	1.41284	-0.584606	-0.584606	-3.0968	-3.0968	108229	-0.219068	-2.57505	-0.584606	0.618744	0.824075	-0.219068	-0.584606	-2.57505	1.05726	1.17595	1.28996	1.3697	1.32599	1.27077	-2.22386
BA2004R	-1.51073	105405	20037.7	1.82137	20037.7	-0.20704	1.90737	1.62758	1.96966	2.05983	2.10393	2.52506	2.30436	2.14477	2.67147	-1.65131	2.30246	-1.48615	2.52855	2.02706	2.68559	2.60564	2.56068	2.31159	2.33157	2.3866	2.18726	2.63855	2.63041	-0.326067	-0.326067	-1.74556	-1.74556	105405	-0.20704	-1.22345	-0.326067	1.60511	1.70313	-0.20704	-0.326067	-1.22345	2.0011	2.15995	2.25486	2.38814	2.33122	2.25901	-1.36665
BA3001R	-3.35592	97573.6	19045.9	0.103375	19045.9	-0.589685	0.18378	0.181784	0.327294	0.436799	0.50197	0.6456	0.532384	0.550922	0.706162	-3.54327	0.616971	-3.13365	0.67284	0.581878	0.719926	0.708354	0.70658	0.666104	0.680089	0.695783	0.631337	0.7229	0.725357	-1.62455	-1.62455	-3.79345	-3.79345	97573.6	-0.589685	-3.3544	-1.62455	0.0185488	0.212789	-0.589685	-1.62455	-3.3544	0.415812	0.520939	0.627336	0.697688	0.657929	0.607972	-2.91897
BA2311R	-3.62705	119256	22620.1	-0.291763	22620.1	-0.576115	-0.271448	-0.221422	-0.115067	-0.00273674	0.0663162	0.156291	0.0640451	0.116883	0.200156	-4.03612	0.16543	-3.57755	0.18834	0.17656	0.213875	0.215683	0.222368	0.222598	0.235512	0.243626	0.205014	0.22667	0.231216	-1.95171	-1.95171	-4.31763	-4.31763	119256	-0.576115	-3.68749	-1.95171	-0.382952	-0.199443	-0.576115	-1.95171	-3.68749	-0.0166596	0.0779013	0.186742	0.245207	0.208579	0.162739	-3.32229
BA2483R	-4.613	120078	23515	-0.665464	23515	-0.76684	-0.616832	-0.597094	-0.522998	-0.455662	-0.415812	-0.329803	-0.400256	-0.386274	-0.29125	-4.54769	-0.34651	-4.13031	-0.312007	-0.368381	-0.282218	-0.289395	-0.290437	-0.316539	-0.307956	-0.29793	-0.338271	-0.280029	-0.278409	-2.28388	-2.28388	-4.80809	-4.80809	120078	-0.76684	-4.28825	-2.28388	-0.697586	-0.582663	-0.76684	-2.28388	-4.28825	-0.4677	-0.405585	-0.340969	-0.297684	-0.322202	-0.352738	-3.89837
BA3040R	-1.72018	103628	20530.9	1.95298	20530.9	-0.0520574	2.07108	1.79917	2.11512	2.18891	2.22304	2.61252	2.41405	2.25596	2.74647	-1.58159	2.40011	-1.40957	2.61251	2.13664	2.7582	2.68185	2.63821	2.40174	2.41912	2.47045	2.2857	2.7118	2.70347	0.459894	0.459894	-1.68005	-1.68005	103628	-0.0520574	-1.25878	0.459894	1.774	1.86906	-0.0520574	0.459894	-1.25878	2.13422	2.27459	2.35181	2.47123	2.42169	2.35867	-1.26464
BA2837R	-1.8883	108676	20354.6	1.17337	20354.6	-0.188514	1.27369	1.19358	1.42605	1.55485	1.62958	1.8635	1.70517	1.68765	1.95345	-2.31434	1.78774	-1.95855	1.89104	1.69432	1.96964	1.94141	1.93018	1.83892	1.85711	1.88406	1.77821	1.96244	1.9631	-0.389363	-0.389363	-2.52227	-2.52227	108676	-0.188514	-2.05753	-0.389363	1.01599	1.24464	-0.188514	-0.389363	-2.05753	1.52012	1.66106	1.78805	1.88628	1.8347	1.76948	-1.73915
BA2724R	-2.63704	112479	21535.7	0.635543	21535.7	-0.291712	0.703347	0.653207	0.836024	0.944753	1.00802	1.19525	1.06519	1.05675	1.26898	-2.9969	1.13767	-2.6189	1.21962	1.06631	1.28279	1.26089	1.25264	1.18165	1.19672	1.21833	1.13326	1.27821	1.27909	-0.878908	-0.878908	-3.22014	-3.22014	112479	-0.291712	-2.6974	-0.878908	0.510308	0.692714	-0.291712	-0.878908	-2.6974	0.916984	1.0326	1.13911	1.21964	1.17687	1.1229	-2.39371
BA2911R	-2.89506	96781.3	19084.3	0.0772729	19084.3	-0.361073	0.127423	0.241773	0.342429	0.487733	0.578311	0.622973	0.53703	0.642675	0.654676	-3.55703	0.680634	-3.03979	0.667655	0.751078	0.670851	0.689605	0.708075	0.759623	0.773803	0.773993	0.759842	0.698193	0.70618	-1.2203	-1.2203	-3.87814	-3.87814	96781.3	-0.361073	-3.36213	-1.2203	-0.0111642	0.262864	-0.361073	-1.2203	-3.36213	0.478449	0.584297	0.720434	0.776077	0.73599	0.68558	-2.74352
BA2256R	-2.34875	109490	20608.2	1.0662	20608.2	-0.367267	1.16035	1.01996	1.26354	1.36379	1.41891	1.69671	1.532	1.46414	1.79846	-2.48674	1.57461	-2.20003	1.71261	1.42372	1.81229	1.76773	1.74511	1.60461	1.62151	1.6561	1.52675	1.79106	1.78838	-0.605752	-0.605752	-2.66171	-2.66171	109490	-0.367267	-2.18174	-0.605752	0.913413	1.07334	-0.367267	-0.605752	-2.18174	1.32427	1.45589	1.55705	1.65779	1.60972	1.54895	-2.01613
BA2821R	-2.75098	102234	20198.7	-0.139524	20198.7	-0.184865	-0.047439	0.167776	0.21368	0.37832	0.484069	0.430609	0.37835	0.556759	0.431787	-3.74485	0.564411	-3.13389	0.487096	0.728104	0.448789	0.494787	0.530844	0.66423	0.677273	0.6628	0.697426	0.496913	0.509444	-0.913441	-0.913441	-4.13297	-4.13297	102234	-0.184865	-3.71589	-0.913441	-0.189029	0.176972	-0.184865	-0.913441	-3.71589	0.381497	0.477453	0.628725	0.665314	0.628623	0.582516	-2.7678
BA2233R	-2.6719	96905.6	18520.9	0.479468	18520.9	-0.235406	0.558979	0.589693	0.746408	0.883798	0.966783	1.09621	0.977891	1.02785	1.1545	-3.08524	1.09353	-2.64173	1.13339	1.08926	1.17073	1.16803	1.17292	1.15938	1.17527	1.18767	1.13196	1.18232	1.18695	-0.84383	-0.84383	-3.3514	-3.3514	96905.6	-0.235406	-2.88161	-0.84383	0.365669	0.623205	-0.235406	-0.84383	-2.88161	0.863138	0.983854	1.11494	1.18951	1.14446	1.08769	-2.38095
BA2744R	-2.93925	102041	20401.2	0.935966	20401.2	-0.32323	1.05235	0.894871	1.11057	1.17834	1.21295	1.47697	1.33292	1.24329	1.57096	-2.73078	1.3437	-2.45305	1.48304	1.17918	1.58117	1.53281	1.5063	1.35565	1.36915	1.40335	1.27871	1.55409	1.54966	-0.561953	-0.561953	-2.8924	-2.8924	102041	-0.32323	-2.53123	-0.561953	0.837572	0.941963	-0.32323	-0.561953	-2.53123	1.1414	1.24759	1.31713	1.40412	1.36562	1.31691	-2.2879
BA2880R	-2.60827	115981	22438	0.279401	22438	-0.407842	0.32613	0.33666	0.473542	0.584646	0.651763	0.772625	0.66913	0.701771	0.824728	-3.4047	0.760538	-2.97966	0.801325	0.745896	0.838188	0.83292	0.83505	0.813417	0.826943	0.839066	0.786368	0.845594	0.848973	-1.28017	-1.28017	-3.68599	-3.68599	115981	-0.407842	-3.12733	-1.28017	0.183071	0.366429	-0.407842	-1.28017	-3.12733	0.566354	0.668225	0.776146	0.84117	0.80286	0.754652	-2.72781
BA2621R	-2.26463	119238	22871.7	1.17449	22871.7	-0.460625	1.24948	1.05919	1.32702	1.41449	1.45973	1.78193	1.60425	1.49886	1.89641	-2.41073	1.62226	-2.16214	1.79049	1.42442	1.90928	1.85168	1.82034	1.63944	1.6563	1.69778	1.54591	1.87763	1.87258	-0.891728	-0.891728	-2.55101	-2.55101	119238	-0.460625	-2.01803	-0.891728	1.00352	1.11795	-0.460625	-0.891728	-2.01803	1.36929	1.50239	1.5916	1.69909	1.65104	1.59016	-2.00616
BA3002R	-4.28857	111896	21923.9	-0.324757	21923.9	-0.807935	-0.224638	-0.262097	-0.134634	-0.0616689	-0.020592	0.136645	0.0335452	0.0114219	0.199159	-4.07592	0.076211	-3.71194	0.152084	0.000543795	0.209485	0.186413	0.175855	0.101825	0.112861	0.132622	0.0581886	0.201042	0.200571	-2.10109	-2.10109	-4.29441	-4.29441	111896	-0.807935	-3.90534	-2.10109	-0.374519	-0.235894	-0.807935	-2.10109	-3.90534	-0.0834564	-0.00097551	0.0703071	0.132963	0.101403	0.0618805	-3.5152
BA2993R	-3.03875	111538	21270.6	0.447016	21270.6	-0.420601	0.488982	0.40506	0.609399	0.715107	0.775639	1.00611	0.85752	0.823612	1.09448	-3.18604	0.91905	-2.8422	1.02758	0.811398	1.10887	1.07646	1.06175	0.958117	0.974418	1.00238	0.895534	1.09703	1.09643	-1.55256	-1.55256	-3.38031	-3.38031	111538	-0.420601	-2.796	-1.55256	0.304378	0.44884	-0.420601	-1.55256	-2.796	0.682049	0.805658	0.912037	1.00363	0.95728	0.898961	-2.64877
BA2301R	-4.65592	113964	22404.3	-1.12806	22404.3	-0.659109	-1.05757	-0.920848	-0.905666	-0.810239	-0.748573	-0.76586	-0.805796	-0.705824	-0.757418	-4.97055	-0.696547	-4.4418	-0.732276	-0.611028	-0.746308	-0.723215	-0.704133	-0.638087	-0.629643	-0.635521	-0.623744	-0.720061	-0.713009	-2.42259	-2.42259	-5.30642	-5.30642	113965	-0.659109	-4.87072	-2.42259	-1.11901	-0.919548	-0.659109	-2.42259	-4.87072	-0.808878	-0.75166	-0.66129	-0.63446	-0.658395	-0.687949	-4.15861
BA2852R	-2.16781	120552	23256.2	1.64426	23256.2	0.110285	1.81926	1.56446	1.83751	1.88957	1.91153	2.25599	2.08635	1.93495	2.37268	-1.96194	2.06044	-1.7538	2.25151	1.818	2.38165	2.31175	2.27106	2.05456	2.06881	2.11471	1.95065	2.3377	2.32953	0.433633	0.433633	-2.06894	-2.06894	120552	0.110285	-1.78445	0.433633	1.52323	1.62481	0.110285	0.433633	-1.78445	1.84125	1.95684	2.0132	2.11487	2.07427	2.02259	-1.59757
BA2133R	-3.30773	114614	22999.7	0.553013	22999.7	-0.0711602	0.693614	0.561712	0.737333	0.789186	0.814516	1.03915	0.919043	0.837163	1.11934	-3.18178	0.921757	-2.88554	1.04317	0.774625	1.12759	1.08482	1.06094	0.927617	0.938508	0.968326	0.860695	1.10295	1.09876	-0.591318	-0.591318	-3.35711	-3.35711	114614	-0.0711602	-3.0425	-0.591318	0.492424	0.599271	-0.0711602	-0.591318	-3.0425	0.75754	0.842953	0.895468	0.967655	0.936558	0.897259	-2.68508
BA2866R	-1.51837	96106.6	18037.9	1.58329	18037.9	-0.156908	1.7358	1.57703	1.86704	1.99017	2.05797	2.37572	2.18502	2.11283	2.49198	-1.79686	2.24032	-1.52316	2.39597	2.07215	2.50826	2.45887	2.4342	2.27804	2.29783	2.33694	2.1898	2.48554	2.48287	-0.105467	-0.105467	-1.95711	-1.95711	96106.6	-0.156908	-1.63225	-0.105467	1.41189	1.64094	-0.156908	-0.105467	-1.63225	1.94417	2.10044	2.22222	2.33889	2.28266	2.21135	-1.34078
BA2212R	-1.62064	103205	19419.5	1.7561	19419.5	-0.16073	1.85131	1.62227	1.92044	2.0074	2.05125	2.4065	2.2161	2.09032	2.53071	-1.77837	2.22485	-1.56154	2.41248	2.00055	2.54353	2.47817	2.44198	2.23831	2.25599	2.3018	2.13478	2.50616	2.49991	-0.0628983	-0.0628983	-1.90721	-1.90721	103205	-0.16073	-1.42553	-0.0628983	1.57354	1.68835	-0.16073	-0.0628983	-1.42553	1.95734	2.09864	2.18814	2.30326	2.25292	2.18899	-1.41731
BA2685R	-2.04792	103440	19672.9	1.48942	19672.9	-0.179424	1.62051	1.44856	1.69763	1.78111	1.82452	2.11283	1.95259	1.86154	2.21484	-2.07808	1.97261	-1.8146	2.12144	1.79891	2.22657	2.17615	2.14891	1.99021	2.00558	2.04229	1.90723	2.19926	2.195	0.084294	0.084294	-2.2423	-2.2423	103440	-0.179424	-1.85871	0.084294	1.35401	1.50384	-0.179424	0.084294	-1.85871	1.74034	1.86322	1.94693	2.04395	2.00018	1.94459	-1.64014
BA2273R	-2.04345	98978.8	18674.4	1.16454	18674.4	-0.0397194	1.27147	1.16346	1.3876	1.49233	1.55124	1.79355	1.64254	1.59826	1.88398	-2.38768	1.6973	-2.06556	1.81292	1.57824	1.89774	1.8623	1.84547	1.73316	1.74938	1.77873	1.66708	1.88318	1.88192	-0.226923	-0.226923	-2.58825	-2.58825	98978.8	-0.0397194	-2.1642	-0.226923	1.03267	1.21263	-0.0397194	-0.226923	-2.1642	1.4571	1.58345	1.68741	1.78023	1.73419	1.67594	-1.86157
BA2477R	-2.79636	94659.3	18221.3	0.424266	18221.3	-0.531244	0.520543	0.488107	0.674492	0.795389	0.865795	1.05578	0.91864	0.9193	1.13257	-3.12382	1.00281	-2.7508	1.08403	0.936515	1.14783	1.12721	1.12032	1.05253	1.06863	1.09043	1.00399	1.14538	1.14687	-1.40944	-1.40944	-3.35386	-3.35386	94659.3	-0.531244	-2.93949	-1.40944	0.307978	0.528047	-0.531244	-1.40944	-2.93949	0.767402	0.890616	1.00723	1.09194	1.04617	0.988479	-2.53749
BA2659R	-2.58288	104034	20485.3	0.563833	20485.3	-0.429291	0.656821	0.625515	0.801965	0.916844	0.984335	1.15639	1.02995	1.03563	1.22523	-3.02473	1.11226	-2.6386	1.18291	1.05743	1.23947	1.22279	1.21798	1.16109	1.17622	1.19541	1.11802	1.23912	1.24095	-1.03764	-1.03764	-3.26845	-3.26845	104034	-0.429291	-2.83671	-1.03764	0.456326	0.66403	-0.429291	-1.03764	-2.83671	0.891391	1.00755	1.1191	1.19754	1.1546	1.1004	-2.4096
BA2124R	-2.56246	101235	18776.2	0.744764	18776.2	-0.370103	0.84887	0.800092	0.991389	1.10591	1.17207	1.36488	1.23032	1.22271	1.4407	-2.82489	1.30609	-2.44931	1.39007	1.23297	1.455	1.43275	1.42444	1.35154	1.36704	1.38926	1.30177	1.45056	1.45152	-0.909383	-0.909383	-3.04591	-3.04591	101235	-0.370103	-2.62003	-0.909383	0.622738	0.84163	-0.370103	-0.909383	-2.62003	1.07735	1.19759	1.30799	1.39088	1.34685	1.29118	-2.2379
BA2363R	-1.47578	99200.2	19266.1	1.69701	19266.1	-0.106133	1.80023	1.60755	1.8971	1.99995	2.0548	2.38498	2.19802	2.10105	2.50264	-1.79335	2.22962	-1.54065	2.39759	2.03776	2.51689	2.46082	2.4311	2.25506	2.27348	2.31502	2.16116	2.48756	2.48322	-0.042356	-0.042356	-1.94333	-1.94333	99200.3	-0.106133	-1.49818	-0.042356	1.51951	1.67174	-0.106133	-0.042356	-1.49818	1.95287	2.09908	2.20312	2.3169	2.26452	2.19805	-1.37698
BA2369R	-1.96536	103771	20074.5	1.08679	20074.5	-0.143714	1.21169	1.15955	1.36104	1.48153	1.55149	1.74506	1.60842	1.60494	1.82071	-2.43565	1.68968	-2.0625	1.77183	1.62042	1.83539	1.81457	1.80735	1.73853	1.75455	1.77638	1.68935	1.83236	1.83368	-0.11867	-0.11867	-2.66701	-2.66701	103771	-0.143714	-2.28738	-0.11867	0.964604	1.20391	-0.143714	-0.11867	-2.28738	1.45235	1.57761	1.6937	1.77834	1.73291	1.67536	-1.82258
BA2534R	-2.28181	94105.9	18721.6	1.03869	18721.6	-0.202062	1.10343	1.03277	1.26526	1.40088	1.48033	1.71605	1.55269	1.54186	1.80788	-2.45898	1.64383	-2.09565	1.74602	1.55498	1.82514	1.79821	1.78819	1.69976	1.71881	1.7458	1.63908	1.8198	1.82098	-0.574004	-0.574004	-2.66469	-2.66469	94105.9	-0.202062	-2.14354	-0.574004	0.874732	1.0836	-0.202062	-0.574004	-2.14354	1.36627	1.51221	1.64693	1.74859	1.69451	1.62628	-1.88628
BA2400R	-3.10456	103459	19683.3	0.0487039	19683.3	-0.544443	0.106502	0.157834	0.276246	0.396677	0.469965	0.563562	0.467417	0.523302	0.608945	-3.6223	0.573883	-3.16444	0.597257	0.586485	0.623152	0.625196	0.632254	0.633603	0.646988	0.655215	0.615744	0.636518	0.641253	-1.57807	-1.57807	-3.90771	-3.90771	103459	-0.544443	-3.39063	-1.57807	-0.0406219	0.182827	-0.544443	-1.57807	-3.39063	0.381835	0.482226	0.596445	0.656961	0.619	0.571283	-2.9157
BA2762R	-2.95759	104282	19792.3	0.544353	19792.3	-0.369193	0.625674	0.552646	0.739761	0.838334	0.894874	1.09997	0.966114	0.939407	1.17861	-3.0889	1.02492	-2.74165	1.12005	0.93231	1.19174	1.16388	1.15156	1.06193	1.07675	1.10135	1.00679	1.18222	1.18194	-1.06311	-1.06311	-3.30356	-3.30356	104282	-0.369193	-2.8244	-1.06311	0.430858	0.593167	-0.369193	-1.06311	-2.8244	0.808891	0.921993	1.02039	1.10291	1.06078	1.00772	-2.53741
BA2312R	-2.40916	104688	20159.7	0.714754	20159.7	-0.383233	0.751982	0.67484	0.894819	1.01656	1.08717	1.32071	1.16397	1.14235	1.41061	-2.85415	1.24132	-2.50159	1.34619	1.14349	1.42651	1.39727	1.38517	1.28932	1.30708	1.33452	1.22765	1.41831	1.41869	-1.37289	-1.37289	-3.06427	-3.06427	104688	-0.383233	-2.45862	-1.37289	0.550434	0.722781	-0.383233	-1.37289	-2.45862	0.982867	1.11849	1.23993	1.33688	1.28644	1.22285	-2.30562
BA2813R	-1.97117	101231	19184	1.45629	19184	-0.101671	1.52272	1.35194	1.61093	1.70441	1.75464	2.05195	1.88264	1.79697	2.15827	-2.13375	1.91302	-1.86212	2.06383	1.7417	2.17135	2.12122	2.09479	1.93713	1.95394	1.99131	1.85268	2.14542	2.14165	-0.211823	-0.211823	-2.29745	-2.29745	101231	-0.101671	-1.75164	-0.211823	1.2875	1.4092	-0.101671	-0.211823	-1.75164	1.66212	1.79443	1.88978	1.99301	1.94523	1.8847	-1.69049
BA2211R	-1.84339	95112.4	17165.6	1.9036	17165.6	0.0124929	2.03084	1.76936	2.08761	2.16999	2.20982	2.59872	2.39625	2.24679	2.73397	-1.59578	2.39209	-1.40874	2.60188	2.13651	2.7467	2.67203	2.62993	2.39924	2.41745	2.4683	2.28448	2.70238	2.69463	0.29627	0.29627	-1.69201	-1.69201	95112.4	0.0124929	-1.2887	0.29627	1.72062	1.83944	0.0124929	0.29627	-1.2887	2.11513	2.26104	2.34687	2.46903	2.41713	2.35122	-1.27824
BA2171R	-1.67674	94522.1	17819.8	1.18545	17819.8	-0.106467	1.31053	1.26415	1.47937	1.61271	1.6901	1.89255	1.74686	1.74878	1.97259	-2.28057	1.83841	-1.90879	1.92297	1.76999	1.98859	1.96789	1.96128	1.89278	1.91003	1.93266	1.84189	1.98675	1.9885	-0.188168	-0.188168	-2.51324	-2.51324	94522.1	-0.106467	-2.13724	-0.188168	1.04611	1.31136	-0.106467	-0.188168	-2.13724	1.58175	1.71715	1.84416	1.93438	1.88548	1.82348	-1.66732
BA2746R	-3.19467	112239	21123	0.184111	21123	-0.505138	0.198498	0.182839	0.334564	0.440934	0.503965	0.657196	0.541459	0.551731	0.720303	-3.53389	0.620704	-3.13122	0.682952	0.575661	0.733813	0.719527	0.715938	0.667324	0.681347	0.698459	0.629256	0.734585	0.736543	-1.57848	-1.57848	-3.77804	-3.77804	112239	-0.505138	-3.12656	-1.57848	0.0617633	0.215223	-0.505138	-1.57848	-3.12656	0.418447	0.524064	0.628142	0.700027	0.660194	0.610113	-2.90933
BA2798R	-1.43342	98125.3	18184.8	1.83179	18184.8	-0.0978085	2.01105	1.79505	2.10402	2.20734	2.26159	2.61747	2.41971	2.308	2.74362	-1.56241	2.44533	-1.33174	2.62881	2.23288	2.75811	2.69584	2.66233	2.46818	2.48732	2.53241	2.36629	2.72441	2.71918	0.249583	0.249583	-1.69341	-1.69341	98125.4	-0.0978085	-1.43038	0.249583	1.66749	1.86351	-0.0978085	0.249583	-1.43038	2.15663	2.30921	2.41405	2.53422	2.47978	2.41064	-1.1791
BA2809R	-1.99414	100481	19941	1.24316	19941	-0.517286	1.34886	1.12778	1.42621	1.51978	1.56831	1.93172	1.7325	1.61102	2.05995	-2.2403	1.74956	-2.01873	1.93928	1.52553	2.07413	2.00899	1.97339	1.7677	1.78654	1.83329	1.66214	2.03805	2.03225	-1.21062	-1.21062	-2.37365	-2.37365	100481	-0.517286	-1.94701	-1.21062	1.07222	1.1938	-0.517286	-1.21062	-1.94701	1.46977	1.61731	1.71535	1.83597	1.78225	1.71432	-1.90554
BA2588R	-3.16849	98636.9	18744.9	0.327221	18744.9	-0.384314	0.3914	0.333538	0.505148	0.600648	0.655497	0.847106	0.719882	0.698379	0.921879	-3.34186	0.778717	-2.98601	0.867361	0.694091	0.93471	0.908978	0.897852	0.815023	0.829175	0.852255	0.763544	0.926471	0.926413	-1.43225	-1.43225	-3.56378	-3.56378	98636.9	-0.384314	-3.051	-1.43225	0.219323	0.370223	-0.384314	-1.43225	-3.051	0.573281	0.680407	0.775137	0.853424	0.81316	0.762536	-2.78747
BA2296R	-5.03441	108494	21105.2	-1.69711	21105.2	-0.778316	-1.65503	-1.41636	-1.45751	-1.34236	-1.26507	-1.37172	-1.38356	-1.21337	-1.38977	-5.56803	-1.23134	-4.94919	-1.32635	-1.05764	-1.37728	-1.3289	-1.29325	-1.15155	-1.14373	-1.16296	-1.10692	-1.33124	-1.31979	-3.11466	-3.11466	-5.96634	-5.96634	108494	-0.778316	-5.47327	-3.11466	-1.67011	-1.42773	-0.778316	-3.11466	-5.47327	-1.32896	-1.27971	-1.17222	-1.16118	-1.18326	-1.21025	-4.63449
BA2300R	-0.796443	103013	19878.5	2.33527	19878.5	-0.10378	2.42065	2.15976	2.52753	2.64778	2.7104	3.13371	2.90035	2.76418	3.28322	-1.03257	2.92728	-0.855075	3.14667	2.67088	3.30007	3.22544	3.18502	2.95233	2.97478	3.02867	2.83048	3.25926	3.25283	0.548559	0.548559	-1.13431	-1.13431	103013	-0.10378	-0.59848	0.548559	2.08282	2.24125	-0.10378	0.548559	-0.59848	2.58721	2.76697	2.88854	3.03049	2.96663	2.88546	-0.694132
BA2903R	-2.78447	122090	23800.9	1.03021	23800.9	-0.00594703	1.05751	0.905836	1.11148	1.17619	1.20964	1.46087	1.32374	1.23904	1.55053	-2.74837	1.33499	-2.46176	1.46754	1.17887	1.56036	1.5145	1.48943	1.3472	1.36021	1.39274	1.27401	1.53481	1.53067	0.0083886	0.0083886	-2.91762	-2.91762	122090	-0.00594703	-2.26171	0.0083886	0.893017	0.950553	-0.00594703	0.0083886	-2.26171	1.14062	1.2423	1.30965	1.39298	1.35593	1.30909	-2.25961
BA2473R	-3.92722	121646	25387.7	-0.302641	25387.7	-0.427295	-0.226327	-0.152621	-0.0965499	-0.0107796	0.0421078	0.0734794	0.0198323	0.0795168	0.0945884	-4.14161	0.103616	-3.66639	0.0998113	0.138626	0.104472	0.114205	0.124247	0.148929	0.157392	0.15869	0.146536	0.119872	0.124437	-1.23055	-1.23055	-4.44173	-4.44173	121646	-0.427295	-4.00294	-1.23055	-0.319113	-0.141535	-0.427295	-1.23055	-4.00294	-0.016718	0.0456802	0.125088	0.15932	0.135325	0.105256	-3.36753
BA2545R	-3.07384	115506	22389.8	0.0234816	22389.8	-0.614918	0.131503	0.136017	0.270234	0.374302	0.436206	0.563235	0.460103	0.482383	0.616736	-3.61991	0.541958	-3.21215	0.588997	0.514704	0.629577	0.621278	0.621107	0.588939	0.601845	0.615465	0.558536	0.634204	0.636877	-1.6358	-1.6358	-3.89074	-3.89074	115506	-0.614918	-3.49129	-1.6358	-0.0471588	0.164988	-0.614918	-1.6358	-3.49129	0.355626	0.453327	0.55333	0.61742	0.580767	0.534633	-2.96875
BA2840R	-1.85434	116611	20001.2	1.87702	20001.2	0.242669	2.05233	1.74188	2.05471	2.10474	2.1241	2.53339	2.33604	2.1475	2.67237	-1.66895	2.29495	-1.51677	2.52561	2.0011	2.68216	2.59627	2.5459	2.28295	2.29917	2.35422	2.15874	2.62711	2.6167	0.447667	0.447667	-1.74749	-1.74749	116611	0.242669	-1.41099	0.447667	1.72599	1.81074	0.242669	0.447667	-1.41099	2.04806	2.1777	2.23585	2.35427	2.308	2.24931	-1.40605
BA2528R	-2.95228	103598	20377	0.250526	20377	-0.445842	0.316317	0.29911	0.446404	0.547612	0.607262	0.754214	0.64386	0.652422	0.81392	-3.43	0.718354	-3.03435	0.777936	0.673722	0.826671	0.813114	0.809617	0.762059	0.775335	0.791772	0.725299	0.827355	0.829185	-1.47651	-1.47651	-3.68724	-3.68724	103598	-0.445842	-3.19473	-1.47651	0.160453	0.330987	-0.445842	-1.47651	-3.19473	0.52623	0.626938	0.725284	0.793626	0.755919	0.708451	-2.81002
BA3407R	-2.6801	116472	22862.3	0.551427	22862.3	-0.204803	0.674747	0.650167	0.803007	0.90365	0.962735	1.1089	1.00067	1.00749	1.16776	-3.08499	1.07316	-2.69239	1.13282	1.02776	1.18011	1.16634	1.1626	1.11598	1.12905	1.1453	1.07952	1.18031	1.182	-0.502094	-0.502094	-3.33491	-3.33491	116472	-0.204803	-2.97014	-0.502094	0.475909	0.68334	-0.204803	-0.502094	-2.97014	0.881418	0.982042	1.07911	1.14646	1.10942	1.06262	-2.43066
BA2240R	-3.34638	97457.3	19474.4	0.0636063	19474.4	-0.446263	0.165008	0.14342	0.289037	0.38786	0.446454	0.600254	0.486931	0.491261	0.663098	-3.58684	0.559356	-3.19286	0.623765	0.509563	0.676023	0.660255	0.655494	0.602475	0.616019	0.633534	0.563558	0.675217	0.676763	-1.5999	-1.5999	-3.83368	-3.83368	97457.3	-0.446263	-3.4554	-1.5999	-0.00233931	0.174497	-0.446263	-1.5999	-3.4554	0.365906	0.466767	0.564953	0.635346	0.596839	0.548551	-2.98498
BA2926R	-1.57554	92231.5	17878.1	1.48261	17878.1	-0.286309	1.59647	1.44992	1.72936	1.85123	1.91841	2.2228	2.03833	1.9724	2.33452	-1.94863	2.09498	-1.66688	2.24308	1.93611	2.3505	2.30393	2.28088	2.13284	2.15204	2.18939	2.04856	2.32959	2.32726	-0.41563	-0.41563	-2.11896	-2.11896	92231.5	-0.286309	-1.72016	-0.41563	1.30792	1.51155	-0.286309	-0.41563	-1.72016	1.80724	1.95917	2.07877	2.19142	2.13683	2.06757	-1.48725
BA2272R	-3.74211	104670	21670.5	0.0261264	21670.5	-0.458335	0.0764226	0.0457723	0.171301	0.248357	0.293166	0.433024	0.336048	0.327816	0.488633	-3.77036	0.3877	-3.38954	0.45018	0.331327	0.498987	0.48198	0.475324	0.41878	0.429853	0.446496	0.381698	0.495106	0.495638	-1.43472	-1.43472	-4.01304	-4.01304	104670	-0.458335	-3.51183	-1.43472	-0.0363573	0.0724189	-0.458335	-1.43472	-3.51183	0.228513	0.311335	0.387735	0.447542	0.416031	0.376501	-3.16653
BA2306R	-4.83207	116525	22981.5	-0.977542	22981.5	-0.906257	-0.921503	-0.828373	-0.785394	-0.696872	-0.641664	-0.61383	-0.669367	-0.6027	-0.591538	-4.82533	-0.579385	-4.34718	-0.585468	-0.538009	-0.580801	-0.570068	-0.559046	-0.531012	-0.522147	-0.521177	-0.532145	-0.563993	-0.559025	-2.48634	-2.48634	-5.12565	-5.12565	116525	-0.906257	-4.64122	-2.48634	-0.994645	-0.821001	-0.906257	-2.48634	-4.64122	-0.701437	-0.638949	-0.555736	-0.520383	-0.545628	-0.576969	-4.08286
BA2765R	-2.62151	117930	22784.9	0.593451	22784.9	-0.301314	0.681663	0.653764	0.812546	0.918445	0.981836	1.13393	1.01934	1.03024	1.19507	-3.05143	1.09893	-2.64244	1.15877	1.05732	1.20829	1.19515	1.19225	1.14672	1.1608	1.17722	1.10982	1.20973	1.21182	-0.623724	-0.623724	-3.3036	-3.3036	117930	-0.301314	-2.81844	-0.623724	0.495061	0.688808	-0.301314	-0.623724	-2.81844	0.896244	1.00301	1.10839	1.18006	1.14011	1.08979	-2.41326
BA2904R	-3.61266	110364	21142.7	-0.547263	21142.7	-0.485354	-0.435851	-0.308568	-0.253393	-0.133873	-0.0579843	-0.0510197	-0.110598	-0.00465852	-0.0339605	-4.24031	0.0165979	-3.71276	-0.0122688	0.0998311	-0.0205613	0.00225341	0.0221131	0.0857665	0.0968335	0.0929381	0.0952076	0.00744625	0.0151946	-1.84502	-1.84502	-4.57838	-4.57838	110364	-0.485354	-4.21789	-1.84502	-0.568037	-0.297615	-0.485354	-1.84502	-4.21789	-0.136881	-0.0570617	0.0555399	0.094816	0.0635422	0.0244568	-3.41866
BA2883R	-2.07516	98393.5	18517.6	1.26409	18517.6	-0.0702127	1.40774	1.25397	1.51476	1.61954	1.67673	1.97338	1.79925	1.72376	2.08196	-2.21464	1.8413	-1.93077	1.98994	1.67777	2.09633	2.04777	2.0229	1.87143	1.88916	1.92621	1.78809	2.0726	2.06947	-0.289927	-0.289927	-2.3731	-2.3731	98393.6	-0.0702127	-2.04138	-0.289927	1.11999	1.31084	-0.0702127	-0.289927	-2.04138	1.57672	1.71561	1.82076	1.92716	1.87675	1.81293	-1.75186
BA2726R	-4.14335	118679	23063.2	-0.549098	23063.2	-0.472355	-0.457838	-0.449304	-0.349597	-0.26811	-0.219558	-0.106225	-0.195058	-0.183022	-0.0567198	-4.31184	-0.131381	-3.90043	-0.0845607	-0.163548	-0.0457296	-0.0563884	-0.0587696	-0.094827	-0.0839853	-0.0708156	-0.123537	-0.0444531	-0.0427501	-2.03344	-2.03344	-4.56562	-4.56562	118679	-0.472355	-4.13714	-2.03344	-0.588571	-0.429478	-0.472355	-2.03344	-4.13714	-0.2844	-0.205932	-0.125863	-0.0706704	-0.101553	-0.140047	-3.66458
BA2234R	-3.14338	104464	19980.2	0.197846	19980.2	-0.521063	0.302397	0.277204	0.433065	0.535607	0.595409	0.758815	0.640828	0.640906	0.825427	-3.43179	0.712479	-3.04626	0.782967	0.654988	0.838586	0.820371	0.814158	0.754789	0.768592	0.787491	0.712897	0.836137	0.837354	-1.44219	-1.44219	-3.66847	-3.66847	104464	-0.521063	-3.26782	-1.44219	0.11217	0.310307	-0.521063	-1.44219	-3.26782	0.511811	0.616513	0.715886	0.788651	0.749383	0.699982	-2.83348
BA2228R	-2.55339	115138	22993	0.632124	22993	-0.282114	0.769818	0.715724	0.894303	0.996816	1.05607	1.23807	1.11356	1.10183	1.30869	-2.952	1.18005	-2.58703	1.26038	1.10721	1.32165	1.30002	1.29155	1.22052	1.23481	1.25597	1.17292	1.31658	1.31723	-0.665445	-0.665445	-3.1832	-3.1832	115138	-0.282114	-2.86335	-0.665445	0.547839	0.754631	-0.282114	-0.665445	-2.86335	0.969817	1.08021	1.18023	1.25729	1.21675	1.16552	-2.34233
BA2037R	-1.3006	95557.5	18071.5	1.43748	18071.5	-0.152738	1.61505	1.47449	1.76141	1.8938	1.96809	2.27486	2.08416	2.02739	2.3881	-1.88366	2.15281	-1.59683	2.29847	2.00101	2.40534	2.36111	2.34005	2.1977	2.21813	2.25523	2.11383	2.38725	2.3857	-0.453731	-0.453731	-2.06606	-2.06606	95557.5	-0.152738	-1.80546	-0.453731	1.27576	1.53795	-0.152738	-0.453731	-1.80546	1.84934	2.00955	2.14058	2.25777	2.19977	2.12629	-1.40472
BA2184R	-4.39566	113744	21898.4	-1.1464	21898.4	-0.717866	-1.1235	-0.891666	-0.899331	-0.764195	-0.675539	-0.761429	-0.789467	-0.615567	-0.772117	-4.95331	-0.623462	-4.33852	-0.711816	-0.454039	-0.757774	-0.710008	-0.67403	-0.535846	-0.52598	-0.543291	-0.495886	-0.710618	-0.69868	-2.43155	-2.43155	-5.34348	-5.34348	113744	-0.717866	-4.76421	-2.43155	-1.16778	-0.895098	-0.717866	-2.43155	-4.76421	-0.754611	-0.686888	-0.562109	-0.540964	-0.5688	-0.603327	-4.00226
BA3009R	-2.93093	110103	21632.6	-0.204354	21632.6	-0.185775	-0.160392	-0.00652301	0.0425782	0.174546	0.259497	0.240186	0.18669	0.318811	0.249218	-3.94074	0.333185	-3.37217	0.284202	0.448671	0.263462	0.295396	0.321463	0.41294	0.424434	0.415948	0.432566	0.298934	0.308412	-1.27913	-1.27913	-4.30489	-4.30489	110103	-0.185775	-3.75908	-1.27913	-0.254062	0.00360498	-0.185775	-1.27913	-3.75908	0.174538	0.257492	0.381964	0.418419	0.386059	0.345558	-3.05603
BA2842R	-2.74911	121717	23350.7	0.391921	23350.7	-0.345937	0.468768	0.454476	0.61296	0.724306	0.790108	0.939622	0.824693	0.83961	1.00088	-3.25166	0.908107	-2.84853	0.966739	0.867685	1.0145	1.00222	0.999907	0.956778	0.970906	0.987226	0.920204	1.01685	1.01916	-0.971551	-0.971551	-3.50102	-3.50102	121718	-0.345937	-3.00073	-0.971551	0.28425	0.488683	-0.345937	-0.971551	-3.00073	0.701498	0.809825	0.917001	0.988563	0.948508	0.897941	-2.58932
BA2442R	-3.19151	103547	20368.4	0.153688	20368.4	-0.365725	0.207327	0.210633	0.363131	0.482894	0.555182	0.701373	0.582235	0.60952	0.764267	-3.48566	0.678522	-3.06544	0.732846	0.650642	0.77929	0.769364	0.769236	0.734794	0.750038	0.765521	0.700562	0.784551	0.787686	-1.42327	-1.42327	-3.73604	-3.73604	103547	-0.365725	-3.21918	-1.42327	0.0506254	0.242861	-0.365725	-1.42327	-3.21918	0.460848	0.574166	0.692112	0.767076	0.723843	0.669598	-2.82806
BA2882R	-3.60319	118274	22460.7	-0.36155	22460.7	-0.521613	-0.316782	-0.270837	-0.171827	-0.0672126	-0.00277151	0.0833059	-0.00405476	0.0445318	0.125159	-4.10819	0.0905328	-3.65053	0.113076	0.0998394	0.138073	0.139275	0.145262	0.144013	0.156188	0.164047	0.127017	0.149748	0.153951	-1.96456	-1.96456	-4.39372	-4.39372	118274	-0.521613	-3.83321	-1.96456	-0.432325	-0.250394	-0.521613	-1.96456	-3.83321	-0.0802756	0.00832561	0.1103	0.165604	0.131067	0.0878973	-3.40291
BA2758R	-3.27952	114865	22689.6	0.369749	22689.6	-0.338028	0.442996	0.339462	0.518934	0.593205	0.633953	0.851579	0.722806	0.667641	0.932011	-3.35256	0.753613	-3.0247	0.863161	0.632379	0.942872	0.907131	0.888821	0.775327	0.788374	0.815958	0.713465	0.925623	0.923376	-1.29926	-1.29926	-3.5462	-3.5462	114865	-0.338028	-3.05138	-1.29926	0.271734	0.378053	-0.338028	-1.29926	-3.05138	0.56278	0.662275	0.738317	0.816801	0.779627	0.732842	-2.83713
BA2705R	-3.41286	122444	22900.6	0.111201	22900.6	-0.416897	0.247674	0.195375	0.352162	0.440358	0.491253	0.667048	0.549854	0.53107	0.73582	-3.53647	0.604994	-3.16487	0.68605	0.528094	0.747725	0.72434	0.71433	0.639023	0.65213	0.673274	0.591868	0.740445	0.74047	-1.39081	-1.39081	-3.75532	-3.75532	122444	-0.416897	-3.4118	-1.39081	0.0429103	0.228683	-0.416897	-1.39081	-3.4118	0.415091	0.513908	0.60188	0.674128	0.636851	0.590004	-2.95003
BA2570R	-2.04024	115631	22327.3	0.621696	22327.3	-0.33734	0.752597	0.802998	0.960328	1.11078	1.20305	1.3076	1.19495	1.27033	1.35636	-2.86594	1.32972	-2.38986	1.34856	1.35651	1.37324	1.38062	1.39215	1.40609	1.42241	1.43014	1.38843	1.39289	1.39935	-0.674419	-0.674419	-3.16161	-3.16161	115631	-0.33734	-2.80293	-0.674419	0.517324	0.837988	-0.33734	-0.674419	-2.80293	1.09307	1.21835	1.36164	1.43349	1.38741	1.32912	-2.09695
BA2764R	-2.01212	98816.3	19271.1	0.995409	19271.1	-0.130587	1.04317	1.00021	1.20098	1.32752	1.40186	1.59307	1.45396	1.45851	1.66879	-2.57812	1.54364	-2.20099	1.6222	1.4819	1.68428	1.66566	1.66016	1.59727	1.61396	1.63517	1.5495	1.68358	1.68551	-0.359428	-0.359428	-2.81981	-2.81981	98816.3	-0.130587	-2.25889	-0.359428	0.848772	1.04435	-0.130587	-0.359428	-2.25889	1.29877	1.42781	1.55082	1.63744	1.59013	1.53032	-1.95849
BA2209R	-2.7436	122228	23768.3	1.15855	23768.3	0.129496	1.25131	1.10748	1.31491	1.38365	1.41896	1.6631	1.52865	1.44918	1.74998	-2.55855	1.54322	-2.26472	1.67099	1.39236	1.75979	1.71626	1.69258	1.55648	1.56931	1.60082	1.48537	1.73594	1.73214	0.237686	0.237686	-2.72273	-2.72273	122228	0.129496	-2.23587	0.237686	1.03902	1.15252	0.129496	0.237686	-2.23587	1.3481	1.45034	1.51878	1.60037	1.56388	1.51755	-2.03691
BA2989R	-3.59388	106900	19919.9	-0.0846171	19919.9	-0.484065	0.076878	0.00720731	0.161026	0.237362	0.280926	0.467097	0.349669	0.316031	0.538518	-3.73091	0.391637	-3.37555	0.481723	0.299867	0.549545	0.521473	0.50817	0.419043	0.431615	0.454652	0.367719	0.538075	0.537096	-1.92807	-1.92807	-3.94864	-3.94864	106900	-0.484065	-3.69966	-1.92807	-0.128387	0.0398893	-0.484065	-1.92807	-3.69966	0.211604	0.305027	0.383711	0.455706	0.419905	0.375066	-3.20141
BA2855R	-2.89957	118099	23222.9	0.17071	23222.9	-0.360688	0.309817	0.319328	0.455566	0.564996	0.630685	0.753252	0.650184	0.67956	0.806224	-3.43711	0.738599	-3.01322	0.78183	0.71978	0.819499	0.812936	0.814163	0.789535	0.802846	0.815477	0.761482	0.825772	0.828877	-1.03025	-1.03025	-3.70301	-3.70301	118099	-0.360688	-3.39718	-1.03025	0.112703	0.348478	-0.360688	-1.03025	-3.39718	0.54608	0.646763	0.752204	0.816833	0.779107	0.731603	-2.75034
BA2261R	-1.33375	104309	19143.8	1.93648	19143.8	0.180844	1.96249	1.81914	2.08562	2.1996	2.2624	2.54345	2.37399	2.31287	2.64586	-1.63588	2.42644	-1.34757	2.56274	2.28004	2.66042	2.61775	2.59665	2.46181	2.47957	2.51383	2.38429	2.64123	2.63909	0.932847	0.932847	-1.81565	-1.81565	104309	0.180844	-1.13	0.932847	1.7272	1.87822	0.180844	0.932847	-1.13	2.15803	2.30003	2.41137	2.51529	2.4649	2.40081	-1.12006
BA2721R	-3.58815	117751	22585.3	-0.385153	22585.3	-0.546158	-0.334198	-0.260099	-0.175733	-0.0656301	0.0029709	0.0605133	-0.0168098	0.0524593	0.0930202	-4.12999	0.0895333	-3.64693	0.0931797	0.125438	0.10607	0.115328	0.126438	0.148627	0.160381	0.163954	0.141161	0.123803	0.129312	-1.87516	-1.87516	-4.435	-4.435	117751	-0.546158	-3.90052	-1.87516	-0.444727	-0.242615	-0.546158	-1.87516	-3.90052	-0.0749713	0.0106679	0.116472	0.165928	0.132622	0.0909579	-3.38149
BA2930R	-3.21541	112430	21742	0.238498	21742	-0.290274	0.300378	0.22228	0.395969	0.48205	0.531097	0.733821	0.605597	0.570398	0.810951	-3.4599	0.653361	-3.11324	0.750498	0.553815	0.823051	0.793405	0.779479	0.684205	0.698033	0.722996	0.628321	0.811339	0.810445	-1.48805	-1.48805	-3.67247	-3.67247	112430	-0.290274	-3.14411	-1.48805	0.134822	0.259461	-0.290274	-1.48805	-3.14411	0.453413	0.557479	0.645153	0.724032	0.684694	0.635284	-2.91282
BA2728R	-4.17902	111156	21953.4	-0.80001	21953.4	-0.582969	-0.731249	-0.653034	-0.583706	-0.480707	-0.415699	-0.360376	-0.435361	-0.36854	-0.327284	-4.5525	-0.333048	-4.06961	-0.328233	-0.298114	-0.314414	-0.306441	-0.296146	-0.275886	-0.264419	-0.260676	-0.283249	-0.297805	-0.292552	-2.35422	-2.35422	-4.85353	-4.85353	111156	-0.582969	-4.39168	-2.35422	-0.830717	-0.63968	-0.582969	-2.35422	-4.39168	-0.4891	-0.408946	-0.307424	-0.259122	-0.291667	-0.332044	-3.82166
BA2715R	-1.57545	113764	21907	1.68604	21907	-0.373648	1.86013	1.62589	1.93073	2.01923	2.06367	2.42459	2.23161	2.10317	2.55067	-1.76859	2.23967	-1.54854	2.43049	2.0116	2.56354	2.49684	2.45985	2.25281	2.27065	2.31712	2.14781	2.5252	2.51876	-0.144375	-0.144375	-1.88602	-1.88602	113764	-0.373648	-1.63183	-0.144375	1.53306	1.69345	-0.373648	-0.144375	-1.63183	1.96815	2.11173	2.20203	2.31845	2.26768	2.20308	-1.40685
BA2469R	-3.34044	97663.4	17951.6	-0.484502	17951.6	-0.375376	-0.423258	-0.248905	-0.192321	-0.0428916	0.0527095	0.0380345	-0.0255661	0.119396	0.051649	-4.13717	0.138046	-3.57157	0.088257	0.261222	0.0679481	0.101633	0.129637	0.226774	0.239898	0.231623	0.246276	0.106392	0.116767	-1.71826	-1.71826	-4.49966	-4.49966	97663.5	-0.375376	-4.01015	-1.71826	-0.542075	-0.237902	-0.375376	-1.71826	-4.01015	-0.0440428	0.0506888	0.190763	0.233694	0.196683	0.150387	-3.25302
BA2269R	-1.22108	104930	19045.5	1.49671	19045.5	0.166004	1.55576	1.48843	1.7031	1.8255	1.89698	2.0959	1.95673	1.95199	2.17164	-2.06875	2.03912	-1.70244	2.12202	1.96877	2.18631	2.1658	2.1588	2.08956	2.10601	2.128	2.03948	2.18358	2.18498	0.439972	0.439972	-2.31743	-2.31743	104930	0.166004	-1.72212	0.439972	1.33182	1.53673	0.166004	0.439972	-1.72212	1.79538	1.92476	2.04412	2.13073	2.08422	2.02517	-1.45172
BA2098R	-2.40824	114991	21768.9	0.809768	21768.9	-0.49707	0.871397	0.800638	1.0023	1.11136	1.17344	1.38362	1.24445	1.2216	1.46449	-2.80925	1.30995	-2.45083	1.40601	1.21861	1.4783	1.45063	1.43872	1.35023	1.36567	1.39051	1.29453	1.46946	1.46941	-0.887877	-0.887877	-3.0174	-3.0174	114991	-0.49707	-2.48472	-0.887877	0.668911	0.844513	-0.49707	-0.887877	-2.48472	1.08044	1.20115	1.30656	1.39186	1.34797	1.29242	-2.24218
BA2778R	-3.49826	125952	23775.8	0.00883124	23775.8	-0.541836	0.0237476	0.0192135	0.147482	0.241542	0.296958	0.426805	0.327059	0.338579	0.481077	-3.77565	0.397564	-3.3707	0.450088	0.360006	0.492972	0.481311	0.478659	0.438267	0.450358	0.464988	0.405818	0.494301	0.496143	-1.52282	-1.52282	-4.02483	-4.02483	125952	-0.541836	-3.36462	-1.52282	-0.0959041	0.0461932	-0.541836	-1.52282	-3.36462	0.222245	0.313528	0.404013	0.465784	0.431418	0.388201	-3.12437
BA2951R	-3.2168	113752	21765	0.355944	21765	-0.40526	0.431165	0.434916	0.579718	0.693211	0.761617	0.893972	0.784331	0.812816	0.950482	-3.30354	0.875896	-2.87278	0.923115	0.854026	0.964389	0.956743	0.957569	0.929162	0.943262	0.956918	0.89877	0.970413	0.97356	-0.93029	-0.93029	-3.55324	-3.55324	113752	-0.40526	-3.05964	-0.93029	0.260988	0.466066	-0.40526	-0.93029	-3.05964	0.673218	0.779414	0.890223	0.959078	0.919076	0.868754	-2.63169
BA2163R	-0.709225	93276.3	16976.7	2.36355	16976.7	0.116201	2.44156	2.18441	2.54135	2.65551	2.71467	3.12453	2.89959	2.76573	3.26824	-1.0416	2.92322	-0.849987	3.13547	2.67351	3.28423	3.21202	3.17274	2.94616	2.96767	3.01982	2.82803	3.2445	3.23817	0.487274	0.487274	-1.15434	-1.15434	93276.4	0.116201	-0.601523	0.487274	2.11869	2.26385	0.116201	0.487274	-0.601523	2.59699	2.76973	2.88529	3.02185	2.96069	2.88289	-0.702567
BA2379R	-2.19626	118462	22385.6	0.894223	22385.6	-0.0102341	1.02106	0.969048	1.13295	1.2266	1.2813	1.44174	1.33057	1.32358	1.50348	-2.74543	1.39301	-2.36054	1.46168	1.33336	1.51512	1.49726	1.49069	1.43135	1.4443	1.46243	1.39039	1.51175	1.51261	0.0869034	0.0869034	-2.99399	-2.99399	118462	-0.0102341	-2.59449	0.0869034	0.809	1.00554	-0.0102341	0.0869034	-2.59449	1.20296	1.3034	1.39563	1.46458	1.42787	1.38144	-2.12031
BA2817R	-2.50966	122022	23182.3	1.50174	23182.3	0.182915	1.64543	1.38205	1.65684	1.70424	1.72242	2.08229	1.90785	1.7433	2.20499	-2.14022	1.87333	-1.95391	2.07659	1.6127	2.21389	2.13858	2.09439	1.86244	1.87667	1.92543	1.75245	2.16585	2.15677	0.33202	0.33202	-2.23039	-2.23039	122022	0.182915	-1.8516	0.33202	1.36653	1.44188	0.182915	0.33202	-1.8516	1.65379	1.76873	1.82018	1.92444	1.88381	1.83216	-1.79506
BA3153R	-4.58504	117543	22922.4	-1.4174	22922.4	-0.500764	-1.25596	-1.03524	-1.05705	-0.939258	-0.861389	-0.951329	-0.969941	-0.809054	-0.964687	-5.15266	-0.820882	-4.54756	-0.906374	-0.661334	-0.952095	-0.907099	-0.873592	-0.74264	-0.734351	-0.751333	-0.703352	-0.908458	-0.897508	-2.40192	-2.40192	-5.53832	-5.53832	117543	-0.500764	-5.33238	-2.40192	-1.36281	-1.04218	-0.500764	-2.40192	-5.33238	-0.92904	-0.873985	-0.765244	-0.750112	-0.773466	-0.802275	-4.20417
BA2820R	-3.45076	108746	20460.3	0.130332	20460.3	-0.428873	0.155074	0.111985	0.264018	0.353817	0.405783	0.576348	0.460363	0.44615	0.643883	-3.61956	0.518466	-3.2481	0.596168	0.446685	0.65598	0.634039	0.624998	0.553781	0.566868	0.587311	0.508295	0.649912	0.650214	-1.59861	-1.59861	-3.84828	-3.84828	108746	-0.428873	-3.22614	-1.59861	0.0211239	0.144178	-0.428873	-1.59861	-3.22614	0.32946	0.427742	0.516811	0.588258	0.551016	0.504259	-3.04048
BA2723R	-1.50809	104179	20492.3	1.84335	20492.3	0.200259	2.01125	1.78117	2.09156	2.18605	2.23376	2.60075	2.40287	2.27553	2.73003	-1.59146	2.41538	-1.37977	2.6094	2.18376	2.74371	2.6765	2.63943	2.4306	2.44911	2.4966	2.3234	2.70566	2.69937	0.502303	0.502303	-1.70496	-1.70496	104180	0.200259	-1.41334	0.502303	1.67707	1.84924	0.200259	0.502303	-1.41334	2.13327	2.28173	2.37689	2.49677	2.44411	2.37716	-1.19941
BA2704R	-1.66117	89403.6	16536.1	1.55757	16536.1	-0.14957	1.69919	1.52395	1.81606	1.93121	1.99381	2.32307	2.13064	2.04537	2.4426	-1.85269	2.1755	-1.58973	2.34021	1.99315	2.45826	2.40446	2.37677	2.20796	2.22744	2.26848	2.11545	2.43177	2.42822	-0.271784	-0.271784	-2.00234	-2.00234	89403.6	-0.14957	-1.66009	-0.271784	1.38622	1.58822	-0.14957	-0.271784	-1.66009	1.88399	2.03764	2.15288	2.27027	2.21486	2.14462	-1.43142
BA2088R	-2.6176	116356	23261.5	0.805911	23261.5	-0.324446	0.931434	0.807504	1.0143	1.0955	1.13931	1.37855	1.23938	1.17551	1.46567	-2.82013	1.26977	-2.51923	1.39062	1.13435	1.47698	1.43729	1.4167	1.29179	1.30577	1.33594	1.22385	1.45721	1.45449	-0.66197	-0.66197	-3.00822	-3.00822	116356	-0.324446	-2.65351	-0.66197	0.707242	0.85259	-0.324446	-0.66197	-2.65351	1.06124	1.17064	1.25182	1.33659	1.29685	1.24657	-2.31128
BA2116R	-2.28461	103862	20027.1	1.03535	20027.1	-0.274887	1.12929	1.01506	1.23204	1.32964	1.38507	1.62271	1.47601	1.42996	1.71065	-2.56191	1.52643	-2.23247	1.63983	1.40973	1.72374	1.68858	1.67174	1.56065	1.5764	1.60502	1.49614	1.70885	1.70746	-0.507411	-0.507411	-2.76255	-2.76255	103862	-0.274887	-2.31839	-0.507411	0.911195	1.06304	-0.274887	-0.507411	-2.31839	1.29573	1.41727	1.51699	1.60732	1.56262	1.50618	-2.04953
BA2584R	-2.95529	103226	18275.4	0.567116	18275.4	-0.31318	0.619676	0.492001	0.691392	0.766128	0.806363	1.05218	0.911026	0.840395	1.14206	-3.13775	0.935902	-2.83722	1.06215	0.7932	1.15328	1.11083	1.08848	0.955254	0.969168	1.00059	0.884808	1.13138	1.12821	-1.3981	-1.3981	-3.32699	-3.32699	103226	-0.31318	-2.75227	-1.3981	0.442399	0.535165	-0.31318	-1.3981	-2.75227	0.732155	0.838543	0.915953	1.00167	0.962006	0.91209	-2.68406
BA3079R	-1.60419	97249.5	19180	1.66525	19180	0.0805489	1.7824	1.61012	1.89379	2.00365	2.06297	2.37873	2.19537	2.11184	2.49239	-1.8039	2.23672	-1.5407	2.3948	2.05925	2.50715	2.45575	2.42913	2.2667	2.28521	2.32465	2.1775	2.48169	2.47823	0.235006	0.235006	-1.95874	-1.95874	97249.5	0.0805489	-1.55376	0.235006	1.49297	1.67264	0.0805489	0.235006	-1.55376	1.95776	2.1049	2.21394	2.32591	2.27332	2.20654	-1.34119
BA2417R	-4.3642	119591	23452.4	-0.479972	23452.4	-0.376889	-0.378456	-0.368594	-0.29577	-0.235151	-0.199468	-0.114092	-0.180451	-0.172769	-0.0762283	-4.33445	-0.134087	-3.92681	-0.0975541	-0.160419	-0.0680116	-0.0768088	-0.0791232	-0.107809	-0.0998117	-0.0896173	-0.129866	-0.0676975	-0.0665703	-1.48932	-1.48932	-4.59412	-4.59412	119591	-0.376889	-4.20137	-1.48932	-0.489214	-0.354593	-0.376889	-1.48932	-4.20137	-0.247685	-0.189862	-0.131374	-0.0903303	-0.113117	-0.141495	-3.67129
BA2361R	-1.95366	115815	22458.5	1.08943	22458.5	-0.191611	1.15997	1.06136	1.28079	1.38767	1.44822	1.68096	1.53314	1.49617	1.76807	-2.49808	1.59237	-2.17009	1.70136	1.48222	1.78192	1.74947	1.73454	1.63038	1.6465	1.67441	1.56742	1.76965	1.76889	-0.366655	-0.366655	-2.70849	-2.70849	115815	-0.191611	-2.16542	-0.366655	0.939367	1.10967	-0.191611	-0.366655	-2.16542	1.35372	1.47942	1.58507	1.67612	1.63036	1.57246	-1.94557
BA2450R	-3.5481	109359	21069.2	0.206145	21069.2	-0.459643	0.315127	0.239491	0.410575	0.4954	0.543416	0.743718	0.617251	0.58179	0.819907	-3.45244	0.663623	-3.11567	0.759986	0.564055	0.831815	0.802354	0.788425	0.693334	0.70688	0.731676	0.637839	0.820068	0.81913	-1.36986	-1.36986	-3.66232	-3.66232	109359	-0.459643	-3.26259	-1.36986	0.124711	0.276142	-0.459643	-1.36986	-3.26259	0.467307	0.569645	0.6553	0.732962	0.694372	0.645886	-2.91324
BA2492R	-2.18489	94794.1	18610.2	0.702359	18610.2	-0.0430819	0.828132	0.822912	1.01264	1.15365	1.23778	1.40788	1.27097	1.30071	1.47931	-2.7645	1.38101	-2.35506	1.44386	1.34631	1.49628	1.48506	1.48486	1.445	1.4624	1.48026	1.40509	1.50224	1.50578	-0.544304	-0.544304	-3.01563	-3.01563	94794.1	-0.0430819	-2.66313	-0.544304	0.58475	0.863878	-0.0430819	-0.544304	-2.66313	1.12711	1.26027	1.39606	1.48199	1.43269	1.37046	-2.09308
BA2552R	-3.0062	94761	17868.7	0.710829	17868.7	-0.0768031	0.798123	0.740221	0.925511	1.0312	1.09217	1.28892	1.15615	1.13946	1.36635	-2.90714	1.22323	-2.5477	1.31269	1.14117	1.38007	1.35477	1.34436	1.26434	1.27944	1.30274	1.21238	1.3729	1.3732	-0.422937	-0.422937	-3.1172	-3.1172	94761	-0.0768031	-2.65937	-0.422937	0.596875	0.779775	-0.0768031	-0.422937	-2.65937	1.00202	1.11745	1.22123	1.30345	1.26056	1.20651	-2.32267
BA2472R	-2.65902	107923	21958.4	1.09515	21958.4	-0.131308	1.14227	1.02315	1.21035	1.27862	1.31457	1.52997	1.40735	1.34455	1.60697	-2.67708	1.42841	-2.36262	1.53821	1.30189	1.61642	1.57994	1.56056	1.44451	1.45647	1.4838	1.38275	1.59747	1.59467	-0.0896979	-0.0896979	-2.87286	-2.87286	107923	-0.131308	-2.29906	-0.0896979	0.977586	1.06446	-0.131308	-0.0896979	-2.29906	1.24801	1.34323	1.41065	1.48483	1.45079	1.40758	-2.15721
BA2994R	-2.82774	112981	20897	0.806562	20897	-0.172965	0.893138	0.827822	1.01268	1.11337	1.17124	1.36335	1.23531	1.2163	1.437	-2.83336	1.29773	-2.47602	1.38449	1.21551	1.4499	1.42564	1.41546	1.33628	1.35073	1.37338	1.28531	1.44284	1.44306	-0.348256	-0.348256	-3.05	-3.05	112981	-0.172965	-2.55107	-0.348256	0.687389	0.868082	-0.172965	-0.348256	-2.55107	1.08503	1.19674	1.2956	1.37479	1.33377	1.28195	-2.23962
BA2101R	-2.16064	113547	21699.4	1.39706	21699.4	-0.127138	1.53537	1.32806	1.59076	1.66383	1.70003	2.0172	1.84897	1.73278	2.1272	-2.18269	1.85227	-1.94155	2.02071	1.64774	2.13824	2.07942	2.04654	1.86153	1.87692	1.91811	1.76827	2.10419	2.09839	-0.220362	-0.220362	-2.32284	-2.32284	113547	-0.127138	-1.95433	-0.220362	1.26125	1.38624	-0.127138	-0.220362	-1.95433	1.61929	1.7423	1.81783	1.91932	1.87551	1.81986	-1.77903
BA2879R	-2.69843	117044	22999.7	0.448883	22999.7	-0.179541	0.577018	0.576647	0.726344	0.838621	0.905124	1.03971	0.931319	0.954633	1.09626	-3.1531	1.01818	-2.74291	1.06825	0.989097	1.10972	1.10083	1.10058	1.06814	1.08181	1.09613	1.03612	1.11443	1.11721	-0.583477	-0.583477	-3.41024	-3.41024	117044	-0.179541	-3.04981	-0.583477	0.367293	0.608798	-0.179541	-0.583477	-3.04981	0.817472	0.922633	1.02933	1.09708	1.05833	1.00939	-2.46212
BA2577R	-5.88321	119567	24211.8	-2.46117	24211.8	-0.955402	-2.41856	-2.07159	-2.19686	-2.08097	-2.00012	-2.21982	-2.18419	-1.94886	-2.27378	-6.42573	-2.00522	-5.72416	-2.16697	-1.74163	-2.26222	-2.1875	-2.13564	-1.91434	-1.90974	-1.9444	-1.83465	-2.1976	-2.18234	-3.55213	-3.55213	-6.88488	-6.88488	119567	-0.955402	-6.42702	-3.55213	-2.373	-2.10213	-0.955402	-3.55213	-6.42702	-2.05225	-2.03013	-1.92595	-1.94304	-1.95595	-1.97118	-5.34309
BA2456R	-2.99484	106241	20594.6	0.534538	20594.6	-0.141001	0.616294	0.575243	0.716537	0.797945	0.844621	0.992193	0.891899	0.880579	1.05019	-3.21458	0.943423	-2.83034	1.00998	0.882731	1.06056	1.04188	1.03427	0.974641	0.985979	1.00335	0.935862	1.05545	1.05574	-0.552182	-0.552182	-3.45047	-3.45047	106241	-0.141001	-2.9895	-0.552182	0.457399	0.605583	-0.141001	-0.552182	-2.9895	0.776005	0.863553	0.942177	1.00379	0.971595	0.930938	-2.59999
BA2175R	-2.10427	119638	21795.9	1.17705	21795.9	-0.204156	1.25789	1.12653	1.36105	1.45889	1.51253	1.77534	1.61907	1.55621	1.87183	-2.40773	1.66119	-2.121	1.79159	1.51889	1.88505	1.84315	1.82197	1.69036	1.70647	1.73917	1.61675	1.86527	1.86282	-0.192492	-0.192492	-2.59451	-2.59451	119638	-0.204156	-2.04955	-0.192492	1.01926	1.17788	-0.204156	-0.192492	-2.04955	1.4209	1.54719	1.64449	1.74017	1.6944	1.63645	-1.90521
BA2824R	-3.09302	107350	20468.8	0.434665	20468.8	-0.230008	0.486352	0.491651	0.635569	0.748594	0.81649	0.946181	0.838378	0.867171	1.00156	-3.24538	0.929341	-2.82585	0.97542	0.907737	1.01531	1.00817	1.0092	0.981991	0.99589	1.00931	0.952053	1.02158	1.02475	-0.693146	-0.693146	-3.50394	-3.50394	107350	-0.230008	-2.9387	-0.693146	0.326966	0.522598	-0.230008	-0.693146	-2.9387	0.728681	0.833774	0.943298	1.01108	0.971677	0.922063	-2.5661
BA2507R	-3.28007	119181	22761.4	0.367841	22761.4	-0.556244	0.435881	0.413405	0.560069	0.657609	0.714946	0.859179	0.752081	0.758425	0.916781	-3.34087	0.822838	-2.94132	0.881311	0.777466	0.928952	0.915634	0.912023	0.864456	0.877254	0.893355	0.828237	0.929345	0.931034	-1.08348	-1.08348	-3.58403	-3.58403	119181	-0.556244	-3.05381	-1.08348	0.269655	0.445436	-0.556244	-1.08348	-3.05381	0.636616	0.73466	0.829334	0.895618	0.859247	0.813366	-2.70935
BA2563R	-0.977823	92712	16632.5	2.45694	16632.5	0.233685	2.61274	2.30121	2.67405	2.76691	2.81113	3.26176	3.02937	2.85259	3.41722	-0.920569	3.02058	-0.779129	3.26418	2.72138	3.43142	3.34457	3.29533	3.02669	3.04743	3.10637	2.89339	3.37938	3.37018	0.827188	0.827188	-0.991553	-0.991553	92712	0.233685	-0.634792	0.827188	2.23945	2.38373	0.233685	0.827188	-0.634792	2.703	2.87074	2.96698	3.10718	3.04814	2.97298	-0.653161
BA2244R	-3.95026	101533	19925.7	-0.428387	19925.7	-0.570722	-0.369249	-0.314703	-0.224442	-0.122294	-0.0595443	0.0178705	-0.0645736	-0.0138303	0.0569148	-4.17466	0.0287053	-3.72366	0.0474098	0.0417643	0.0694799	0.0718947	0.0784623	0.0808265	0.0924222	0.0993775	0.0659585	0.0817353	0.0860017	-1.92453	-1.92453	-4.46301	-4.46301	101533	-0.570722	-3.9743	-1.92453	-0.481572	-0.296344	-0.570722	-1.92453	-3.9743	-0.134051	-0.0497288	0.0486869	0.100804	0.0678666	0.0267226	-3.47493
BA2470R	-1.67333	102749	19461.5	1.74008	19461.5	0.0534973	1.82894	1.64242	1.92347	2.02319	2.07624	2.39522	2.21477	2.1209	2.50852	-1.78912	2.24533	-1.5351	2.40751	2.0589	2.52229	2.46844	2.43986	2.26975	2.28754	2.32775	2.1787	2.49419	2.49004	0.258599	0.258599	-1.94117	-1.94117	102749	0.0534973	-1.43344	0.258599	1.55855	1.70469	0.0534973	0.258599	-1.43344	1.97743	2.11895	2.2194	2.32937	2.2788	2.21459	-1.34881
BA2984R	-2.54651	98237.9	18612.6	0.813195	18612.6	-0.185305	0.88209	0.783394	1.01021	1.12325	1.18735	1.44034	1.27984	1.23823	1.53715	-2.74829	1.3423	-2.417	1.4632	1.22104	1.55233	1.51531	1.4981	1.38241	1.39983	1.43063	1.31358	1.53775	1.53668	-0.997176	-0.997176	-2.93056	-2.93056	98237.9	-0.185305	-2.4172	-0.997176	0.65998	0.831991	-0.185305	-0.997176	-2.4172	1.08641	1.21993	1.33257	1.43135	1.38183	1.31941	-2.22815
BA2414R	-1.84793	99850.4	19401.1	1.57196	19401.1	-0.32021	1.6781	1.50735	1.77943	1.88164	1.93651	2.24286	2.0664	1.98203	2.35275	-1.94444	2.10209	-1.66951	2.25626	1.9285	2.3666	2.31575	2.28915	2.12885	2.1464	2.18468	2.04238	2.34077	2.33712	-0.102246	-0.102246	-2.09855	-2.09855	99850.4	-0.32021	-1.67282	-0.102246	1.40721	1.56769	-0.32021	-0.102246	-1.67282	1.83802	1.97779	2.0797	2.18687	2.13694	2.07354	-1.5088
BA2697R	-3.55549	131612	25828.2	-8.76177e-05	25828.2	-0.588397	0.0179431	-0.00942724	0.128019	0.216566	0.268494	0.417251	0.311254	0.308377	0.477027	-3.78581	0.373208	-3.39672	0.437785	0.318044	0.488717	0.472031	0.466122	0.410151	0.422525	0.439917	0.371385	0.486195	0.487197	-1.62572	-1.62572	-4.02311	-4.02311	131612	-0.588397	-3.37209	-1.62572	-0.103061	0.0197035	-0.588397	-1.62572	-3.37209	0.195125	0.287802	0.375367	0.441017	0.405836	0.361665	-3.16006
BA2079R	-3.31685	127550	25146.9	-0.0420447	25146.9	-0.517958	-0.00106013	-0.0203594	0.121269	0.218545	0.276278	0.424839	0.314778	0.320343	0.485669	-3.76892	0.386578	-3.37187	0.448446	0.338903	0.498339	0.483525	0.479241	0.429135	0.442373	0.459285	0.391505	0.498023	0.499636	-1.66827	-1.66827	-4.01507	-4.01507	127550	-0.517958	-3.43581	-1.66827	-0.138732	0.00966101	-0.517958	-1.66827	-3.43581	0.196911	0.295583	0.391975	0.460503	0.422911	0.375739	-3.1324
BA2999R	-0.656821	91306.8	16885.1	1.96633	16885.1	0.0362596	2.10596	1.95487	2.26997	2.417	2.4997	2.82698	2.62219	2.56536	2.94796	-1.3258	2.69996	-1.04378	2.85399	2.54202	2.96664	2.92028	2.89852	2.75056	2.77271	2.81187	2.66199	2.94818	2.94676	0.260334	0.260334	-1.50043	-1.50043	91306.9	0.0362596	-1.12209	0.260334	1.75881	2.02479	0.0362596	0.260334	-1.12209	2.36884	2.54397	2.6884	2.81447	2.75163	2.67188	-0.844099
BA2644R	-1.84935	100717	19424.9	1.2254	19424.9	-0.235602	1.31792	1.19848	1.44755	1.56385	1.62906	1.89763	1.73026	1.68101	1.9974	-2.27776	1.79072	-1.96671	1.9186	1.65806	2.0126	1.97356	1.95498	1.83004	1.84793	1.88048	1.75665	1.9966	1.99522	-0.53649	-0.53649	-2.46718	-2.46718	100717	-0.235602	-2.0022	-0.53649	1.06382	1.25329	-0.235602	-0.53649	-2.0022	1.52497	1.66505	1.77983	1.88247	1.83165	1.7673	-1.7725
BA2011R	-2.19914	109277	21191.6	1.11778	21191.6	-0.102566	1.24459	1.09684	1.34234	1.43914	1.4917	1.77436	1.60953	1.53514	1.87743	-2.41485	1.64675	-2.12927	1.78913	1.48812	1.8909	1.84424	1.82014	1.67372	1.69037	1.72591	1.59372	1.86781	1.86469	-0.36508	-0.36508	-2.58218	-2.58218	109277	-0.102566	-2.20001	-0.36508	0.981553	1.15039	-0.102566	-0.36508	-2.20001	1.39859	1.52881	1.62619	1.72684	1.67948	1.61955	-1.93658
BA2217R	-5.3674	118851	23861.7	-1.92575	23861.7	-0.942585	-1.87454	-1.59727	-1.67159	-1.55908	-1.48238	-1.63596	-1.6264	-1.43238	-1.67028	-5.84088	-1.46686	-5.18699	-1.58943	-1.25853	-1.65867	-1.59951	-1.55748	-1.38466	-1.37856	-1.40418	-1.32579	-1.60543	-1.59257	-3.18883	-3.18883	-6.26129	-6.26129	118851	-0.942585	-5.79921	-3.18883	-1.87199	-1.61573	-0.942585	-3.18883	-5.79921	-1.53913	-1.50287	-1.40006	-1.40203	-1.41923	-1.4401	-4.84605
BA2454R	-3.06913	114001	21722.6	0.523638	21722.6	-0.230978	0.669241	0.590723	0.767486	0.854049	0.902809	1.10128	0.975896	0.941554	1.17597	-3.0986	1.02286	-2.75006	1.11738	0.924994	1.18769	1.15913	1.14568	1.05276	1.06619	1.09052	0.998074	1.17647	1.17562	-0.8079	-0.8079	-3.3079	-3.3079	114001	-0.230978	-2.97197	-0.8079	0.44288	0.629057	-0.230978	-0.8079	-2.97197	0.825773	0.929061	1.01507	1.09191	1.05369	1.00548	-2.5393
BA2776R	-0.688219	88053.7	15626.1	2.27171	15626.1	0.0293697	2.4716	2.25659	2.60217	2.73277	2.80305	3.18219	2.96335	2.86109	3.31777	-0.982369	3.01047	-0.751778	3.20015	2.79764	3.33504	3.27298	3.2407	3.04543	3.0674	3.11448	2.93884	3.30384	3.29951	0.638283	0.638283	-1.11308	-1.11308	88053.7	0.0293697	-0.882763	0.638283	2.07216	2.33352	0.0293697	0.638283	-0.882763	2.67794	2.85422	2.98356	3.11693	3.05451	2.97508	-0.591889
BA2218R	-3.22946	124026	24104.9	0.083377	24104.9	-0.480446	0.187233	0.252599	0.355969	0.472109	0.542776	0.612063	0.529565	0.593478	0.648259	-3.58386	0.635217	-3.12626	0.645782	0.660986	0.661488	0.668373	0.678003	0.693417	0.705492	0.710689	0.682164	0.677604	0.682776	-0.858748	-0.858748	-3.87686	-3.87686	124026	-0.480446	-3.45192	-0.858748	0.0182542	0.274349	-0.480446	-0.858748	-3.45192	0.459999	0.551728	0.659526	0.711906	0.677695	0.634569	-2.81701
BA2135R	-0.357479	94374.8	18221.2	2.38151	18221.2	0.0849632	2.56257	2.33504	2.68658	2.8156	2.8853	3.27121	3.05006	2.94339	3.40856	-0.892526	3.09504	-0.659146	3.28835	2.87794	3.42573	3.36214	3.32894	3.12973	3.15194	3.19975	3.02142	3.39336	3.38879	0.71521	0.71521	-1.02183	-1.02183	94374.8	0.0849632	-0.758765	0.71521	2.17805	2.41354	0.0849632	0.71521	-0.758765	2.75983	2.93757	3.06729	3.20236	3.13929	3.05908	-0.500128
BA2914R	-3.21438	109227	20671.2	0.310552	20671.2	-0.549431	0.392884	0.316155	0.505751	0.602761	0.657446	0.873997	0.735738	0.700629	0.956933	-3.3161	0.789667	-2.9859	0.893184	0.684183	0.970144	0.938784	0.92418	0.823478	0.838346	0.865015	0.763858	0.958068	0.957227	-1.50968	-1.50968	-3.52112	-3.52112	109227	-0.549431	-3.04668	-1.50968	0.196263	0.356717	-0.549431	-1.50968	-3.04668	0.571917	0.68556	0.781346	0.866037	0.823691	0.770363	-2.78386
BA2830R	-4.87249	122265	22892.3	-0.839837	22892.3	-0.884928	-0.816346	-0.773181	-0.704072	-0.624403	-0.575509	-0.502313	-0.573905	-0.539582	-0.466268	-4.71351	-0.501913	-4.27573	-0.479317	-0.501584	-0.455799	-0.456953	-0.453542	-0.461667	-0.452026	-0.444497	-0.477705	-0.447946	-0.444911	-2.54023	-2.54023	-4.98623	-4.98623	122265	-0.884928	-4.38344	-2.54023	-0.885321	-0.759904	-0.884928	-2.54023	-4.38344	-0.634641	-0.566629	-0.488454	-0.443508	-0.470986	-0.505085	-4.04016
BA2406R	-3.22087	121764	23244.6	0.0103659	23244.6	-0.397688	0.127697	0.157791	0.27641	0.385106	0.45108	0.553012	0.458542	0.499678	0.599569	-3.64171	0.551622	-3.19862	0.58278	0.54922	0.612701	0.610863	0.615008	0.604533	0.617269	0.627129	0.582824	0.622328	0.626125	-1.25479	-1.25479	-3.91531	-3.91531	121764	-0.397688	-3.53845	-1.25479	-0.0468547	0.182844	-0.397688	-1.25479	-3.53845	0.369191	0.464352	0.568951	0.628526	0.592423	0.547068	-2.93329
BA3108R	-1.14266	91979.9	17075.1	2.06244	17075.1	-0.00160442	2.12757	1.9535	2.24955	2.36833	2.43348	2.75207	2.56376	2.48669	2.86665	-1.42304	2.6137	-1.14531	2.76976	2.44315	2.88214	2.83226	2.807	2.64911	2.66849	2.70746	2.56081	2.85844	2.85548	0.434966	0.434966	-1.58311	-1.58311	91980	-0.00160442	-1.02828	0.434966	1.85469	2.01959	-0.00160442	0.434966	-1.02828	2.32218	2.4768	2.59493	2.71005	2.65503	2.58508	-0.972505
BA2924R	-2.93301	105062	20391.9	0.748336	20391.9	-0.223897	0.795349	0.655571	0.863926	0.939202	0.979947	1.2334	1.08907	1.01477	1.32528	-2.96501	1.11323	-2.66451	1.24322	0.965957	1.33656	1.29284	1.26975	1.13296	1.14726	1.1795	1.0605	1.31381	1.31047	-1.01662	-1.01662	-3.14239	-3.14239	105062	-0.223897	-2.57641	-1.01662	0.621606	0.700861	-0.223897	-1.01662	-2.57641	0.903798	1.01325	1.09251	1.18058	1.13988	1.08862	-2.49876
BA2303R	-2.66082	105766	20326.3	0.789108	20326.3	-0.230905	0.843345	0.72099	0.942439	1.0371	1.08946	1.34725	1.19283	1.13226	1.44284	-2.84322	1.23513	-2.53528	1.36321	1.09637	1.45612	1.41488	1.39415	1.26431	1.28026	1.31248	1.192	1.43686	1.43453	-0.994924	-0.994924	-3.02366	-3.02366	105766	-0.230905	-2.46478	-0.994924	0.643173	0.768881	-0.230905	-0.994924	-2.46478	1.00039	1.12312	1.21896	1.31346	1.26809	1.21087	-2.35187
BA2160R	-2.9695	96460.1	18017.1	0.410022	18017.1	-0.500909	0.490008	0.418885	0.617192	0.725114	0.786991	1.00741	0.862122	0.835486	1.09277	-3.17607	0.927509	-2.82685	1.02964	0.82911	1.10722	1.07737	1.06429	0.968104	0.984167	1.01067	0.908884	1.0973	1.0971	-1.66412	-1.66412	-3.38373	-3.38373	96460.1	-0.500909	-2.91232	-1.66412	0.285588	0.461529	-0.500909	-1.66412	-2.91232	0.693745	0.815958	0.923105	1.01237	0.966656	0.909117	-2.64942
BA2040R	-2.58856	123580	23571.6	0.467929	23571.6	-0.357323	0.573278	0.562353	0.714804	0.823279	0.887461	1.0269	0.91791	0.935585	1.08409	-3.16159	1.00012	-2.75687	1.05328	0.965767	1.09717	1.08678	1.08545	1.04796	1.06149	1.07643	1.01438	1.10048	1.10292	-0.801724	-0.801724	-3.42122	-3.42122	123580	-0.357323	-2.98918	-0.801724	0.376379	0.595592	-0.357323	-0.801724	-2.98918	0.801967	0.906182	1.01015	1.07805	1.03971	0.991255	-2.49324
BA2590R	-1.89649	99211.8	18049	1.34265	18049	-0.179275	1.43316	1.31907	1.56866	1.68814	1.75522	2.02144	1.85415	1.80832	2.12138	-2.1627	1.91754	-1.84123	2.04401	1.78889	2.13679	2.09818	2.08004	1.95838	1.97638	2.00849	1.8862	2.12126	2.12001	-0.296417	-0.296417	-2.34302	-2.34302	99211.8	-0.179275	-1.85981	-0.296417	1.17221	1.37365	-0.179275	-0.296417	-1.85981	1.64909	1.79041	1.90738	2.00996	1.95884	1.89406	-1.65022
BA3195R	-2.20123	103056	20101.3	0.845457	20101.3	-0.2651	0.895433	0.862915	1.06342	1.19626	1.27472	1.46416	1.32253	1.33422	1.54024	-2.7142	1.41972	-2.31833	1.49547	1.36435	1.55649	1.53957	1.53545	1.47735	1.49459	1.51531	1.43075	1.55766	1.56008	-0.871562	-0.871562	-2.9493	-2.9493	103056	-0.2651	-2.3932	-0.871562	0.694772	0.906713	-0.2651	-0.871562	-2.3932	1.16765	1.30027	1.42933	1.51759	1.46872	1.40698	-2.08458
BA2516R	-1.69556	102162	20254.7	1.52609	20254.7	-0.428431	1.62339	1.40474	1.7023	1.7947	1.84185	2.19714	2.00359	1.88307	2.32214	-1.98148	2.01832	-1.75937	2.2045	1.7974	2.33568	2.27149	2.23625	2.03459	2.05272	2.09844	1.9313	2.29975	2.29388	-0.668248	-0.668248	-2.11503	-2.11503	102162	-0.428431	-1.66359	-0.668248	1.3478	1.47065	-0.428431	-0.668248	-1.66359	1.74509	1.88948	1.98362	2.10044	2.04878	1.98322	-1.62695
BA2353R	-4.9504	113618	21543.3	-1.20295	21543.3	-1.02028	-1.16485	-1.07882	-1.01909	-0.920008	-0.857905	-0.805177	-0.877916	-0.813167	-0.772966	-5.00075	-0.779316	-4.53294	-0.77435	-0.747518	-0.760359	-0.752646	-0.742775	-0.725157	-0.714224	-0.710275	-0.732914	-0.744193	-0.739106	-3.19096	-3.19096	-5.2987	-5.2987	113618	-1.02028	-4.75642	-3.19096	-1.2398	-1.06792	-1.02028	-3.19096	-4.75642	-0.927443	-0.851629	-0.755104	-0.708721	-0.739853	-0.778389	-4.29256
BA3036R	-4.45506	111661	21397.8	-0.485192	21397.8	-0.789048	-0.459559	-0.525911	-0.402955	-0.348453	-0.318306	-0.148554	-0.250379	-0.293165	-0.0839626	-4.35745	-0.226661	-4.00885	-0.139879	-0.321998	-0.0750706	-0.10381	-0.118517	-0.210249	-0.200032	-0.177996	-0.259148	-0.0888545	-0.0906412	-2.7042	-2.7042	-4.57432	-4.57432	111662	-0.789048	-3.98885	-2.7042	-0.547988	-0.500419	-0.789048	-2.7042	-3.98885	-0.370752	-0.29666	-0.238894	-0.177206	-0.206444	-0.242839	-3.85068
BA2971R	-2.73718	113451	22137.4	0.854325	22137.4	-0.133261	0.923591	0.795731	0.993279	1.06517	1.10327	1.33841	1.20475	1.13536	1.42319	-2.8629	1.22677	-2.55998	1.34754	1.08779	1.43358	1.39317	1.3717	1.24398	1.25704	1.2871	1.17626	1.4125	1.40938	-0.536198	-0.536198	-3.05069	-3.05069	113451	-0.133261	-2.52676	-0.536198	0.739666	0.83882	-0.133261	-0.536198	-2.52676	1.03195	1.13412	1.20671	1.28783	1.25062	1.20358	-2.36251
BA3410R	-1.16075	107539	20101.8	1.89721	20101.8	-0.137712	2.01518	1.77103	2.10061	2.20218	2.25426	2.64143	2.43112	2.29984	2.77728	-1.53012	2.44771	-1.33512	2.6503	2.2075	2.79194	2.72227	2.68406	2.46619	2.48607	2.53574	2.35385	2.75295	2.7466	-0.046275	-0.046275	-1.65242	-1.65242	107539	-0.137712	-1.20368	-0.046275	1.6915	1.84409	-0.137712	-0.046275	-1.20368	2.14728	2.30596	2.40975	2.53732	2.48078	2.40897	-1.18053
BA3118R	-5.17968	124505	24489.7	-1.37871	24489.7	-0.743221	-1.32958	-1.18351	-1.19036	-1.10556	-1.04979	-1.08727	-1.11438	-1.01158	-1.08659	-5.30265	-1.01068	-4.76447	-1.0559	-0.916444	-1.07666	-1.05057	-1.03012	-0.955764	-0.948721	-0.956908	-0.936291	-1.04918	-1.04204	-2.67398	-2.67398	-5.64176	-5.64176	124505	-0.743221	-5.13692	-2.67398	-1.36154	-1.18715	-0.743221	-2.67398	-5.13692	-1.10103	-1.05554	-0.974899	-0.955882	-0.975851	-1.00031	-4.47313
BA3206R	-3.85397	96436.8	18162.4	-0.363317	18162.4	-0.736875	-0.274194	-0.276371	-0.148384	-0.0518347	0.00560139	0.143478	0.0371556	0.0490339	0.201399	-4.04216	0.111199	-3.643	0.16704	0.071755	0.214111	0.201545	0.198639	0.154246	0.167107	0.182735	0.119711	0.215458	0.217412	-2.40823	-2.40823	-4.29944	-4.29944	96436.8	-0.736875	-3.88431	-2.40823	-0.425719	-0.249449	-0.736875	-2.40823	-3.88431	-0.0710565	0.023717	0.118834	0.184623	0.147997	0.102176	-3.44681
BA3202R	-2.23255	112548	22455.2	1.25009	22455.2	-0.0893226	1.40047	1.24505	1.48287	1.56858	1.61418	1.88714	1.73228	1.65249	1.98474	-2.30777	1.75906	-2.03279	1.89827	1.5993	1.99669	1.95042	1.92591	1.78011	1.7954	1.82995	1.70202	1.97264	1.9691	0.068907	0.068907	-2.47869	-2.47869	112548	-0.0893226	-2.17516	0.068907	1.13946	1.29741	-0.0893226	0.068907	-2.17516	1.52941	1.65038	1.73657	1.83096	1.78751	1.73241	-1.8228
BA3217R	-2.17572	94380	17915.3	1.12521	17915.3	-0.139151	1.20276	1.09321	1.32628	1.43643	1.49824	1.75226	1.59362	1.54746	1.84734	-2.42903	1.65128	-2.11207	1.77272	1.52591	1.86186	1.82465	1.80698	1.6887	1.70568	1.73658	1.6192	1.84662	1.84531	-0.527216	-0.527216	-2.62091	-2.62091	94380.1	-0.139151	-2.12466	-0.527216	0.972121	1.14411	-0.139151	-0.527216	-2.12466	1.39957	1.53185	1.64069	1.73804	1.68978	1.62874	-1.91632
BA3405R	-4.09688	103221	19846.3	-0.653896	19846.3	-0.656181	-0.603967	-0.534689	-0.453736	-0.349302	-0.28458	-0.217673	-0.297404	-0.237697	-0.18147	-4.4059	-0.198339	-3.94329	-0.186706	-0.174576	-0.168591	-0.163095	-0.154473	-0.143373	-0.131777	-0.126338	-0.154747	-0.153808	-0.148966	-2.30488	-2.30488	-4.70419	-4.70419	103221	-0.656181	-4.18996	-2.30488	-0.704736	-0.518494	-0.656181	-2.30488	-4.18996	-0.359333	-0.276085	-0.175247	-0.12466	-0.157611	-0.198677	-3.69807
BA3306R	-2.83581	105211	20323	1.0466	20323	0.0345879	1.16785	1.02465	1.23982	1.31681	1.35791	1.61307	1.46893	1.39279	1.70557	-2.59286	1.49206	-2.30543	1.62384	1.34191	1.71673	1.67223	1.64862	1.51098	1.52521	1.55776	1.43784	1.69329	1.68979	0.0825807	0.0825807	-2.76105	-2.76105	105211	0.0345879	-2.38083	0.0825807	0.941325	1.07127	0.0345879	0.0825807	-2.38083	1.28019	1.39095	1.46989	1.55797	1.5175	1.46635	-2.10186
BA3371R	-2.80019	113925	21850.9	0.447535	21850.9	-0.512803	0.53581	0.492679	0.663371	0.76597	0.825233	1.00208	0.879294	0.870702	1.07206	-3.18918	0.946916	-2.81876	1.02502	0.878089	1.08509	1.06401	1.05593	0.987539	1.00164	1.02226	0.94149	1.08045	1.08119	-1.21139	-1.21139	-3.42027	-3.42027	113925	-0.512803	-2.96045	-1.21139	0.341596	0.529432	-0.512803	-1.21139	-2.96045	0.739916	0.848303	0.94765	1.02334	0.983287	0.932754	-2.59304
BA3413R	-4.99107	112958	22031.4	-1.61338	22031.4	-0.643318	-1.5449	-1.32086	-1.34427	-1.22371	-1.14337	-1.22897	-1.25218	-1.08889	-1.23949	-5.42813	-1.09857	-4.81871	-1.18254	-0.937592	-1.22614	-1.1815	-1.14784	-1.01724	-1.00822	-1.02477	-0.978685	-1.18213	-1.17098	-2.89569	-2.89569	-5.81005	-5.81005	112958	-0.643318	-5.37661	-2.89569	-1.58996	-1.32853	-0.643318	-2.89569	-5.37661	-1.21365	-1.15548	-1.04162	-1.02326	-1.0487	-1.07991	-4.4957
BA3411R	-3.18598	102027	19738.7	0.136443	19738.7	-0.749258	0.228103	0.154958	0.332688	0.423435	0.474838	0.679969	0.548639	0.515596	0.758162	-3.50147	0.599658	-3.16547	0.697043	0.500831	0.770663	0.741223	0.727551	0.631878	0.64598	0.671115	0.575618	0.759421	0.758669	-2.05127	-2.05127	-3.72361	-3.72361	102027	-0.749258	-3.30177	-2.05127	0.0433337	0.193406	-0.749258	-2.05127	-3.30177	0.395013	0.502103	0.59275	0.67298	0.632806	0.582279	-2.98931
BA3133R	-2.26253	102989	20703.5	1.43608	20703.5	-0.256832	1.58657	1.33292	1.62262	1.68806	1.71789	2.0844	1.89816	1.74727	2.2104	-2.11037	1.88233	-1.9249	2.08296	1.63196	2.22132	2.14901	2.10754	1.88216	1.89829	1.94689	1.77235	2.17722	2.16925	-0.281519	-0.281519	-2.22228	-2.22228	102989	-0.256832	-1.91994	-0.281519	1.30111	1.39688	-0.256832	-0.281519	-1.91994	1.63738	1.7665	1.83617	1.94797	1.90191	1.84345	-1.79175
BA3164R	-2.13525	94341.8	17722.6	1.15739	17722.6	-0.125615	1.29153	1.15245	1.40793	1.51862	1.58039	1.86576	1.69293	1.63059	1.97067	-2.30975	1.74546	-2.01694	1.88439	1.59681	1.98571	1.942	1.92041	1.78131	1.79944	1.83452	1.7022	1.96615	1.96399	-0.507065	-0.507065	-2.48769	-2.48769	94341.8	-0.125615	-2.12542	-0.507065	1.01216	1.20858	-0.125615	-0.507065	-2.12542	1.4778	1.61861	1.73048	1.8366	1.78505	1.71989	-1.83581
BA3451R	-4.60294	115586	22508	-1.14924	22508	-0.804588	-1.11268	-0.961969	-0.947301	-0.844283	-0.777834	-0.801618	-0.842245	-0.732008	-0.794738	-5.00068	-0.723904	-4.462	-0.765724	-0.628207	-0.782938	-0.756676	-0.735357	-0.660939	-0.652107	-0.659188	-0.643919	-0.753781	-0.746027	-2.58647	-2.58647	-5.34524	-5.34524	115586	-0.804588	-4.80973	-2.58647	-1.16066	-0.960619	-0.804588	-2.58647	-4.80973	-0.841943	-0.781429	-0.684811	-0.657582	-0.682639	-0.713641	-4.17854
BA3286R	-2.76255	100929	19778.1	0.52783	19778.1	-0.441619	0.611727	0.553364	0.73443	0.836445	0.895211	1.08748	0.957736	0.940844	1.16189	-3.09535	1.02232	-2.73651	1.10875	0.941713	1.17513	1.15104	1.1411	1.06185	1.07646	1.09914	1.01097	1.16848	1.16881	-1.18908	-1.18908	-3.32455	-3.32455	100929	-0.441619	-2.86321	-1.18908	0.418347	0.592813	-0.441619	-1.18908	-2.86321	0.808854	0.920956	1.02122	1.10108	1.05954	1.00715	-2.53077
BA3212R	-3.08334	103491	21389.5	1.42247	21389.5	-0.24396	1.56511	1.28965	1.54251	1.56499	1.56764	1.91022	1.75435	1.57714	2.02299	-2.31855	1.697	-2.14874	1.89544	1.43228	2.02887	1.95338	1.90775	1.67306	1.68444	1.73165	1.56613	1.97819	1.96813	0.0633167	0.0633167	-2.41617	-2.41617	103491	-0.24396	-2.1293	0.0633167	1.33461	1.34573	-0.24396	0.0633167	-2.1293	1.5184	1.61289	1.64009	1.73191	1.69927	1.65761	-2.02217
[truncated: 1,216 more rows]
[truncated: 50 more columns]

## Sheet: Supplemental Table 3
features	algorithm
ALDOC	Lasso+StepCox[both]
DDIT4	Lasso+StepCox[both]
MBTPS1	Lasso+StepCox[both]
PHGDH	Lasso+StepCox[both]
STAR	Lasso+StepCox[both]
GALNT12	Lasso+StepCox[both]
AGPAT4	survivalSVM
ACSL3	survivalSVM
ALDOC	survivalSVM
CA3	survivalSVM
PPIP5K2	survivalSVM
DDIT4	survivalSVM
DPM1	survivalSVM
[truncated: 897 more rows]

## Sheet: Supplemental Table 4
drug	gene	pvalue	corr
[truncated: 2,488 more rows]

[truncated: 3 more sheets: Supplemental Table 5, Supplemental Table 6, Supplemental Table 7]
